# Supplementary material for: Identification of miR-30c-5p microRNA in Serum as a Candidate Biomarker to Diagnose Endometriosis
Source: Int J Mol Sci. 2024 Feb 3;25(3):1853. doi: 10.3390/ijms25031853 (PMC10855247; doi:10.3390/ijms25031853)
Supplement: Supplementary file 1 [file ijms-25-01853-s001.zip]

Archive with 6 entries (6 files):
- ijms-2845933-supplementary.jpg
- Supplementary_Table_S1.xlsx
- Supplementary_Table_S2.xlsx
- Supplementary_Table_S3.xlsx
- Supplementary_Table_S4.xlsx
- Supplementary_Table_S5.xlsx
