# Supplementary material for: Identification of miR-30c-5p microRNA in Serum as a Candidate Biomarker to Diagnose Endometriosis
Source: Int J Mol Sci. 2024 Feb 3;25(3):1853. doi: 10.3390/ijms25031853 (PMC10855247; doi:10.3390/ijms25031853)
Supplement: Supplementary file 1 [file ijms-25-01853-s001.zip › Supplementary_Table_S1.xlsx]

## Sheet: Hoja1
Target Detail	Target Rank	Target Score	miRNA Name	Gene Symbol	Gene Description
Details	1	100	hsa-miR-30c-5p	TWF1	twinfilin actin binding protein 1
Details	2	100	hsa-miR-30c-5p	B3GNT5	UDP-GlcNAc:betaGal beta-1,3-N-acetylglucosaminyltransferase 5
Details	3	100	hsa-miR-30c-5p	EED	embryonic ectoderm development
Details	4	100	hsa-miR-30c-5p	WDR7	WD repeat domain 7
Details	5	100	hsa-miR-30c-5p	SCN2A	sodium voltage-gated channel alpha subunit 2
Details	6	100	hsa-miR-30c-5p	BRWD3	bromodomain and WD repeat domain containing 3
Details	7	100	hsa-miR-30c-5p	PTGFRN	prostaglandin F2 receptor inhibitor
Details	8	100	hsa-miR-30c-5p	DCUN1D3	defective in cullin neddylation 1 domain containing 3
Details	9	100	hsa-miR-30c-5p	NFAT5	nuclear factor of activated T cells 5
Details	10	100	hsa-miR-30c-5p	KLHL20	kelch like family member 20
Details	11	100	hsa-miR-30c-5p	PPARGC1B	PPARG coactivator 1 beta
Details	12	100	hsa-miR-30c-5p	MKRN3	makorin ring finger protein 3
Details	13	100	hsa-miR-30c-5p	ANKRA2	ankyrin repeat family A member 2
Details	14	100	hsa-miR-30c-5p	LIN28B	lin-28 homolog B
Details	15	100	hsa-miR-30c-5p	STOX2	storkhead box 2
Details	16	100	hsa-miR-30c-5p	RORA	RAR related orphan receptor A
Details	17	100	hsa-miR-30c-5p	FZD3	frizzled class receptor 3
Details	18	100	hsa-miR-30c-5p	CELSR3	cadherin EGF LAG seven-pass G-type receptor 3
Details	19	100	hsa-miR-30c-5p	MIER3	MIER family member 3
Details	20	99	hsa-miR-30c-5p	LCLAT1	lysocardiolipin acyltransferase 1
Details	21	99	hsa-miR-30c-5p	XPO1	exportin 1
Details	22	99	hsa-miR-30c-5p	POLR3E	RNA polymerase III subunit E
Details	23	99	hsa-miR-30c-5p	ALG10	ALG10, alpha-1,2-glucosyltransferase
Details	24	99	hsa-miR-30c-5p	CCDC97	coiled-coil domain containing 97
Details	25	99	hsa-miR-30c-5p	PDE7A	phosphodiesterase 7A
Details	26	99	hsa-miR-30c-5p	ZBTB41	zinc finger and BTB domain containing 41
Details	27	99	hsa-miR-30c-5p	RARG	retinoic acid receptor gamma
Details	28	99	hsa-miR-30c-5p	FNDC3A	fibronectin type III domain containing 3A
Details	29	99	hsa-miR-30c-5p	LHX8	LIM homeobox 8
Details	30	99	hsa-miR-30c-5p	NCAM1	neural cell adhesion molecule 1
Details	31	99	hsa-miR-30c-5p	TNRC6A	trinucleotide repeat containing 6A
Details	32	99	hsa-miR-30c-5p	USP37	ubiquitin specific peptidase 37
Details	33	99	hsa-miR-30c-5p	SNX16	sorting nexin 16
Details	34	99	hsa-miR-30c-5p	LRRC17	leucine rich repeat containing 17
Details	35	99	hsa-miR-30c-5p	PIP4K2A	phosphatidylinositol-5-phosphate 4-kinase type 2 alpha
Details	36	99	hsa-miR-30c-5p	C9orf72	chromosome 9 open reading frame 72
Details	37	99	hsa-miR-30c-5p	NT5E	5'-nucleotidase ecto
Details	38	99	hsa-miR-30c-5p	MEIOB	meiosis specific with OB domains
Details	39	99	hsa-miR-30c-5p	SH3PXD2A	SH3 and PX domains 2A
Details	40	99	hsa-miR-30c-5p	BRWD1	bromodomain and WD repeat domain containing 1
Details	41	99	hsa-miR-30c-5p	CCNE2	cyclin E2
Details	42	99	hsa-miR-30c-5p	RFX6	regulatory factor X6
Details	43	99	hsa-miR-30c-5p	COL25A1	collagen type XXV alpha 1 chain
Details	44	99	hsa-miR-30c-5p	RFX7	regulatory factor X7
Details	45	99	hsa-miR-30c-5p	KLHL28	kelch like family member 28
Details	46	99	hsa-miR-30c-5p	GMNC	geminin coiled-coil domain containing
Details	47	99	hsa-miR-30c-5p	PRDM1	PR/SET domain 1
Details	48	98	hsa-miR-30c-5p	BDP1	B double prime 1, subunit of RNA polymerase III transcription initiation factor IIIB
Details	49	98	hsa-miR-30c-5p	SCARA5	scavenger receptor class A member 5
Details	50	98	hsa-miR-30c-5p	SCN9A	sodium voltage-gated channel alpha subunit 9
Details	51	98	hsa-miR-30c-5p	ELL2	elongation factor for RNA polymerase II 2
Details	52	98	hsa-miR-30c-5p	SCML1	Scm polycomb group protein like 1
Details	53	98	hsa-miR-30c-5p	STXBP5	syntaxin binding protein 5
Details	54	98	hsa-miR-30c-5p	LIMCH1	LIM and calponin homology domains 1
Details	55	98	hsa-miR-30c-5p	MYH11	myosin heavy chain 11
Details	56	98	hsa-miR-30c-5p	RTKN2	rhotekin 2
Details	57	98	hsa-miR-30c-5p	ANO4	anoctamin 4
Details	58	98	hsa-miR-30c-5p	GALNT7	polypeptide N-acetylgalactosaminyltransferase 7
Details	59	98	hsa-miR-30c-5p	NEDD4	neural precursor cell expressed, developmentally down-regulated 4, E3 ubiquitin protein ligase
Details	60	98	hsa-miR-30c-5p	ROR1	receptor tyrosine kinase like orphan receptor 1
Details	61	98	hsa-miR-30c-5p	YOD1	YOD1 deubiquitinase
Details	62	98	hsa-miR-30c-5p	CHD1	chromodomain helicase DNA binding protein 1
Details	63	98	hsa-miR-30c-5p	RGS8	regulator of G protein signaling 8
Details	64	98	hsa-miR-30c-5p	CYP24A1	cytochrome P450 family 24 subfamily A member 1
Details	65	98	hsa-miR-30c-5p	LMBR1	limb development membrane protein 1
Details	66	98	hsa-miR-30c-5p	RIMBP2	RIMS binding protein 2
Details	67	98	hsa-miR-30c-5p	UBE2J1	ubiquitin conjugating enzyme E2 J1
Details	68	98	hsa-miR-30c-5p	MAST4	microtubule associated serine/threonine kinase family member 4
Details	69	98	hsa-miR-30c-5p	PEX5L	peroxisomal biogenesis factor 5 like
Details	70	98	hsa-miR-30c-5p	MTDH	metadherin
Details	71	98	hsa-miR-30c-5p	ZNRF1	zinc and ring finger 1
Details	72	98	hsa-miR-30c-5p	GABRB1	gamma-aminobutyric acid type A receptor beta1 subunit
Details	73	98	hsa-miR-30c-5p	PLPP6	phospholipid phosphatase 6
Details	74	98	hsa-miR-30c-5p	CHL1	cell adhesion molecule L1 like
Details	75	98	hsa-miR-30c-5p	SNX18	sorting nexin 18
Details	76	98	hsa-miR-30c-5p	TMEM181	transmembrane protein 181
Details	77	98	hsa-miR-30c-5p	PLPPR4	phospholipid phosphatase related 4
Details	78	98	hsa-miR-30c-5p	LMBR1L	limb development membrane protein 1 like
Details	79	98	hsa-miR-30c-5p	PTPN13	protein tyrosine phosphatase, non-receptor type 13
Details	80	98	hsa-miR-30c-5p	HCFC2	host cell factor C2
Details	81	98	hsa-miR-30c-5p	HDAC9	histone deacetylase 9
Details	82	98	hsa-miR-30c-5p	ADAMTS9	ADAM metallopeptidase with thrombospondin type 1 motif 9
Details	83	98	hsa-miR-30c-5p	UBN2	ubinuclein 2
Details	84	98	hsa-miR-30c-5p	ADRA2A	adrenoceptor alpha 2A
Details	85	98	hsa-miR-30c-5p	DESI2	desumoylating isopeptidase 2
Details	86	98	hsa-miR-30c-5p	PLAGL2	PLAG1 like zinc finger 2
Details	87	98	hsa-miR-30c-5p	FRZB	frizzled related protein
Details	88	97	hsa-miR-30c-5p	SETD5	SET domain containing 5
Details	89	97	hsa-miR-30c-5p	ZMYND8	zinc finger MYND-type containing 8
Details	90	97	hsa-miR-30c-5p	TENT2	terminal nucleotidyltransferase 2
Details	91	97	hsa-miR-30c-5p	SPOCK3	SPARC (osteonectin), cwcv and kazal like domains proteoglycan 3
Details	92	97	hsa-miR-30c-5p	DCTN4	dynactin subunit 4
Details	93	97	hsa-miR-30c-5p	FAP	fibroblast activation protein alpha
Details	94	97	hsa-miR-30c-5p	EML1	EMAP like 1
Details	95	97	hsa-miR-30c-5p	ITPK1	inositol-tetrakisphosphate 1-kinase
Details	96	97	hsa-miR-30c-5p	RUNX1	runt related transcription factor 1
Details	97	97	hsa-miR-30c-5p	FOXG1	forkhead box G1
Details	98	97	hsa-miR-30c-5p	STK39	serine/threonine kinase 39
Details	99	97	hsa-miR-30c-5p	SLC35A3	solute carrier family 35 member A3
Details	100	97	hsa-miR-30c-5p	KLF10	Kruppel like factor 10
Details	101	97	hsa-miR-30c-5p	NFIB	nuclear factor I B
Details	102	97	hsa-miR-30c-5p	SPEN	spen family transcriptional repressor
Details	103	97	hsa-miR-30c-5p	TMEM170B	transmembrane protein 170B
Details	104	97	hsa-miR-30c-5p	SH2B3	SH2B adaptor protein 3
Details	105	97	hsa-miR-30c-5p	ADAMTS3	ADAM metallopeptidase with thrombospondin type 1 motif 3
Details	106	97	hsa-miR-30c-5p	NECAP1	NECAP endocytosis associated 1
Details	107	97	hsa-miR-30c-5p	PHTF2	putative homeodomain transcription factor 2
Details	108	97	hsa-miR-30c-5p	DOLPP1	dolichyldiphosphatase 1
Details	109	97	hsa-miR-30c-5p	SEC24A	SEC24 homolog A, COPII coat complex component
Details	110	97	hsa-miR-30c-5p	YTHDF3	YTH N6-methyladenosine RNA binding protein 3
Details	111	97	hsa-miR-30c-5p	YPEL2	yippee like 2
Details	112	97	hsa-miR-30c-5p	FAM160B1	family with sequence similarity 160 member B1
Details	113	97	hsa-miR-30c-5p	TLL2	tolloid like 2
Details	114	97	hsa-miR-30c-5p	E2F7	E2F transcription factor 7
Details	115	97	hsa-miR-30c-5p	CARF	calcium responsive transcription factor
Details	116	97	hsa-miR-30c-5p	PPP1R2	protein phosphatase 1 regulatory inhibitor subunit 2
Details	117	97	hsa-miR-30c-5p	SOX9	SRY-box 9
Details	118	97	hsa-miR-30c-5p	SCN3A	sodium voltage-gated channel alpha subunit 3
Details	119	97	hsa-miR-30c-5p	ATG12	autophagy related 12
Details	120	97	hsa-miR-30c-5p	PPP3R1	protein phosphatase 3 regulatory subunit B, alpha
Details	121	97	hsa-miR-30c-5p	TNIK	TRAF2 and NCK interacting kinase
Details	122	97	hsa-miR-30c-5p	PTP4A1	protein tyrosine phosphatase type IVA, member 1
Details	123	97	hsa-miR-30c-5p	REEP3	receptor accessory protein 3
Details	124	97	hsa-miR-30c-5p	VIM	vimentin
Details	125	97	hsa-miR-30c-5p	EXTL2	exostosin like glycosyltransferase 2
Details	126	97	hsa-miR-30c-5p	STK35	serine/threonine kinase 35
Details	127	97	hsa-miR-30c-5p	ACTR3C	ARP3 actin related protein 3 homolog C
Details	128	97	hsa-miR-30c-5p	STIM2	stromal interaction molecule 2
Details	129	96	hsa-miR-30c-5p	CCDC117	coiled-coil domain containing 117
Details	130	96	hsa-miR-30c-5p	PNKD	PNKD, MBL domain containing
Details	131	96	hsa-miR-30c-5p	SAMD8	sterile alpha motif domain containing 8
Details	132	96	hsa-miR-30c-5p	FBXO45	F-box protein 45
Details	133	96	hsa-miR-30c-5p	GOLGA1	golgin A1
Details	134	96	hsa-miR-30c-5p	PLEKHM3	pleckstrin homology domain containing M3
Details	135	96	hsa-miR-30c-5p	AZIN1	antizyme inhibitor 1
Details	136	96	hsa-miR-30c-5p	ZBTB11	zinc finger and BTB domain containing 11
Details	137	96	hsa-miR-30c-5p	PHIP	pleckstrin homology domain interacting protein
Details	138	96	hsa-miR-30c-5p	DDAH1	dimethylarginine dimethylaminohydrolase 1
Details	139	96	hsa-miR-30c-5p	SRSF7	serine and arginine rich splicing factor 7
Details	140	96	hsa-miR-30c-5p	TBL1XR1	transducin beta like 1 X-linked receptor 1
Details	141	96	hsa-miR-30c-5p	CHIC1	cysteine rich hydrophobic domain 1
Details	142	96	hsa-miR-30c-5p	ITGA6	integrin subunit alpha 6
Details	143	96	hsa-miR-30c-5p	SLC12A6	solute carrier family 12 member 6
Details	144	96	hsa-miR-30c-5p	RUNX2	runt related transcription factor 2
Details	145	96	hsa-miR-30c-5p	OTUD6B	OTU domain containing 6B
Details	146	96	hsa-miR-30c-5p	CCDC43	coiled-coil domain containing 43
Details	147	96	hsa-miR-30c-5p	SLC35C1	solute carrier family 35 member C1
Details	148	96	hsa-miR-30c-5p	NAV3	neuron navigator 3
Details	149	96	hsa-miR-30c-5p	ASB3	ankyrin repeat and SOCS box containing 3
Details	150	96	hsa-miR-30c-5p	SOCS1	suppressor of cytokine signaling 1
Details	151	96	hsa-miR-30c-5p	XPR1	xenotropic and polytropic retrovirus receptor 1
Details	152	96	hsa-miR-30c-5p	PLEKHO2	pleckstrin homology domain containing O2
Details	153	96	hsa-miR-30c-5p	CNKSR2	connector enhancer of kinase suppressor of Ras 2
Details	154	96	hsa-miR-30c-5p	CCNT2	cyclin T2
Details	155	96	hsa-miR-30c-5p	S100PBP	S100P binding protein
Details	156	96	hsa-miR-30c-5p	ADAM19	ADAM metallopeptidase domain 19
Details	157	96	hsa-miR-30c-5p	PAPOLA	poly(A) polymerase alpha
Details	158	96	hsa-miR-30c-5p	KLF12	Kruppel like factor 12
Details	159	96	hsa-miR-30c-5p	EML4	EMAP like 4
Details	160	96	hsa-miR-30c-5p	PON2	paraoxonase 2
Details	161	96	hsa-miR-30c-5p	CFL2	cofilin 2
Details	162	96	hsa-miR-30c-5p	CHST2	carbohydrate sulfotransferase 2
Details	163	96	hsa-miR-30c-5p	ANKHD1	ankyrin repeat and KH domain containing 1
Details	164	96	hsa-miR-30c-5p	CNOT9	CCR4-NOT transcription complex subunit 9
Details	165	95	hsa-miR-30c-5p	RASA2	RAS p21 protein activator 2
Details	166	95	hsa-miR-30c-5p	PFN2	profilin 2
Details	167	95	hsa-miR-30c-5p	SEC22C	SEC22 homolog C, vesicle trafficking protein
Details	168	95	hsa-miR-30c-5p	TMEM56	transmembrane protein 56
Details	169	95	hsa-miR-30c-5p	SOCS3	suppressor of cytokine signaling 3
Details	170	95	hsa-miR-30c-5p	RRAD	RRAD, Ras related glycolysis inhibitor and calcium channel regulator
Details	171	95	hsa-miR-30c-5p	DLG5	discs large MAGUK scaffold protein 5
Details	172	95	hsa-miR-30c-5p	ANKRD17	ankyrin repeat domain 17
Details	173	95	hsa-miR-30c-5p	LPGAT1	lysophosphatidylglycerol acyltransferase 1
Details	174	95	hsa-miR-30c-5p	MARCH6	membrane associated ring-CH-type finger 6
Details	175	95	hsa-miR-30c-5p	SIX1	SIX homeobox 1
Details	176	95	hsa-miR-30c-5p	FRMPD1	FERM and PDZ domain containing 1
Details	177	95	hsa-miR-30c-5p	EEA1	early endosome antigen 1
Details	178	95	hsa-miR-30c-5p	CLOCK	clock circadian regulator
Details	179	95	hsa-miR-30c-5p	TP53INP1	tumor protein p53 inducible nuclear protein 1
Details	180	95	hsa-miR-30c-5p	SEC23A	Sec23 homolog A, coat complex II component
Details	181	95	hsa-miR-30c-5p	WDR82	WD repeat domain 82
Details	182	95	hsa-miR-30c-5p	MLXIP	MLX interacting protein
Details	183	95	hsa-miR-30c-5p	SMAD1	SMAD family member 1
Details	184	95	hsa-miR-30c-5p	COL13A1	collagen type XIII alpha 1 chain
Details	185	95	hsa-miR-30c-5p	KIAA0408	KIAA0408
Details	186	95	hsa-miR-30c-5p	RAP2C	RAP2C, member of RAS oncogene family
Details	187	95	hsa-miR-30c-5p	ZCCHC2	zinc finger CCHC-type containing 2
Details	188	95	hsa-miR-30c-5p	FKBP3	FKBP prolyl isomerase 3
Details	189	95	hsa-miR-30c-5p	TBC1D10B	TBC1 domain family member 10B
Details	190	95	hsa-miR-30c-5p	PRUNE2	prune homolog 2 with BCH domain
Details	191	95	hsa-miR-30c-5p	STAC	SH3 and cysteine rich domain
Details	192	95	hsa-miR-30c-5p	STX2	syntaxin 2
Details	193	95	hsa-miR-30c-5p	BRD1	bromodomain containing 1
Details	194	95	hsa-miR-30c-5p	CALCR	calcitonin receptor
Details	195	95	hsa-miR-30c-5p	MEOX2	mesenchyme homeobox 2
Details	196	95	hsa-miR-30c-5p	TNRC6B	trinucleotide repeat containing 6B
Details	197	95	hsa-miR-30c-5p	NEURL1B	neuralized E3 ubiquitin protein ligase 1B
Details	198	95	hsa-miR-30c-5p	UBE2V2	ubiquitin conjugating enzyme E2 V2
Details	199	95	hsa-miR-30c-5p	PCDH17	protocadherin 17
Details	200	94	hsa-miR-30c-5p	RAB8A	RAB8A, member RAS oncogene family
Details	201	94	hsa-miR-30c-5p	MYO1H	myosin IH
Details	202	94	hsa-miR-30c-5p	KCTD8	potassium channel tetramerization domain containing 8
Details	203	94	hsa-miR-30c-5p	PSMD7	proteasome 26S subunit, non-ATPase 7
Details	204	94	hsa-miR-30c-5p	SH3RF1	SH3 domain containing ring finger 1
Details	205	94	hsa-miR-30c-5p	RAPGEF4	Rap guanine nucleotide exchange factor 4
Details	206	94	hsa-miR-30c-5p	RAB32	RAB32, member RAS oncogene family
Details	207	94	hsa-miR-30c-5p	MAB21L1	mab-21 like 1
Details	208	94	hsa-miR-30c-5p	KMT2C	lysine methyltransferase 2C
Details	209	94	hsa-miR-30c-5p	HIVEP1	human immunodeficiency virus type I enhancer binding protein 1
Details	210	94	hsa-miR-30c-5p	PGM1	phosphoglucomutase 1
Details	211	94	hsa-miR-30c-5p	FLVCR2	feline leukemia virus subgroup C cellular receptor family member 2
Details	212	94	hsa-miR-30c-5p	FAM43A	family with sequence similarity 43 member A
Details	213	94	hsa-miR-30c-5p	ADAMTS6	ADAM metallopeptidase with thrombospondin type 1 motif 6
Details	214	94	hsa-miR-30c-5p	SCN1A	sodium voltage-gated channel alpha subunit 1
Details	215	94	hsa-miR-30c-5p	VAT1L	vesicle amine transport 1 like
Details	216	94	hsa-miR-30c-5p	HNRNPUL2	heterogeneous nuclear ribonucleoprotein U like 2
Details	217	94	hsa-miR-30c-5p	FRMD6	FERM domain containing 6
Details	218	94	hsa-miR-30c-5p	UGT2A3	UDP glucuronosyltransferase family 2 member A3
Details	219	94	hsa-miR-30c-5p	SCAF4	SR-related CTD associated factor 4
Details	220	94	hsa-miR-30c-5p	SNX33	sorting nexin 33
Details	221	94	hsa-miR-30c-5p	LARGE1	LARGE xylosyl- and glucuronyltransferase 1
Details	222	94	hsa-miR-30c-5p	IL1RAPL2	interleukin 1 receptor accessory protein like 2
Details	223	94	hsa-miR-30c-5p	FNIP2	folliculin interacting protein 2
Details	224	94	hsa-miR-30c-5p	TMEM229A	transmembrane protein 229A
Details	225	94	hsa-miR-30c-5p	A1CF	APOBEC1 complementation factor
Details	226	94	hsa-miR-30c-5p	NR5A2	nuclear receptor subfamily 5 group A member 2
Details	227	94	hsa-miR-30c-5p	ZBTB44	zinc finger and BTB domain containing 44
Details	228	94	hsa-miR-30c-5p	R3HDM1	R3H domain containing 1
Details	229	94	hsa-miR-30c-5p	OSBPL8	oxysterol binding protein like 8
Details	230	94	hsa-miR-30c-5p	TEPSIN	TEPSIN, adaptor related protein complex 4 accessory protein
Details	231	94	hsa-miR-30c-5p	TMOD2	tropomodulin 2
Details	232	94	hsa-miR-30c-5p	CD2AP	CD2 associated protein
Details	233	94	hsa-miR-30c-5p	BNIP3L	BCL2 interacting protein 3 like
Details	234	94	hsa-miR-30c-5p	LGI1	leucine rich glioma inactivated 1
Details	235	94	hsa-miR-30c-5p	RAP1B	RAP1B, member of RAS oncogene family
Details	236	94	hsa-miR-30c-5p	CAMK2D	calcium/calmodulin dependent protein kinase II delta
Details	237	94	hsa-miR-30c-5p	CCNK	cyclin K
Details	238	94	hsa-miR-30c-5p	LRRC8C	leucine rich repeat containing 8 VRAC subunit C
Details	239	94	hsa-miR-30c-5p	PAWR	pro-apoptotic WT1 regulator
Details	240	94	hsa-miR-30c-5p	LPP	LIM domain containing preferred translocation partner in lipoma
Details	241	94	hsa-miR-30c-5p	INO80D	INO80 complex subunit D
Details	242	94	hsa-miR-30c-5p	P4HA2	prolyl 4-hydroxylase subunit alpha 2
Details	243	94	hsa-miR-30c-5p	SHISA3	shisa family member 3
Details	244	94	hsa-miR-30c-5p	TAOK1	TAO kinase 1
Details	245	94	hsa-miR-30c-5p	PRLR	prolactin receptor
Details	246	94	hsa-miR-30c-5p	MZT1	mitotic spindle organizing protein 1
Details	247	94	hsa-miR-30c-5p	ZPBP2	zona pellucida binding protein 2
Details	248	94	hsa-miR-30c-5p	ZNF608	zinc finger protein 608
Details	249	94	hsa-miR-30c-5p	MAP6	microtubule associated protein 6
Details	250	94	hsa-miR-30c-5p	SEMA6B	semaphorin 6B
Details	251	94	hsa-miR-30c-5p	ERLIN1	ER lipid raft associated 1
Details	252	94	hsa-miR-30c-5p	SACS	sacsin molecular chaperone
Details	253	94	hsa-miR-30c-5p	OTUD4	OTU deubiquitinase 4
Details	254	94	hsa-miR-30c-5p	OXR1	oxidation resistance 1
Details	255	94	hsa-miR-30c-5p	DSG2	desmoglein 2
Details	256	93	hsa-miR-30c-5p	RAPH1	Ras association (RalGDS/AF-6) and pleckstrin homology domains 1
Details	257	93	hsa-miR-30c-5p	CPNE8	copine 8
Details	258	93	hsa-miR-30c-5p	HIC2	HIC ZBTB transcriptional repressor 2
Details	259	93	hsa-miR-30c-5p	ZNF711	zinc finger protein 711
Details	260	93	hsa-miR-30c-5p	PPARGC1A	PPARG coactivator 1 alpha
Details	261	93	hsa-miR-30c-5p	PALM2	paralemmin 2
Details	262	93	hsa-miR-30c-5p	ME1	malic enzyme 1
Details	263	93	hsa-miR-30c-5p	SCN8A	sodium voltage-gated channel alpha subunit 8
Details	264	93	hsa-miR-30c-5p	CAND1	cullin associated and neddylation dissociated 1
Details	265	93	hsa-miR-30c-5p	TTLL7	tubulin tyrosine ligase like 7
Details	266	93	hsa-miR-30c-5p	MBNL3	muscleblind like splicing regulator 3
Details	267	93	hsa-miR-30c-5p	DOK5	docking protein 5
Details	268	93	hsa-miR-30c-5p	NADK	NAD kinase
Details	269	93	hsa-miR-30c-5p	PTPDC1	protein tyrosine phosphatase domain containing 1
Details	270	93	hsa-miR-30c-5p	FAM210B	family with sequence similarity 210 member B
Details	271	93	hsa-miR-30c-5p	MAST3	microtubule associated serine/threonine kinase 3
Details	272	93	hsa-miR-30c-5p	FBXO32	F-box protein 32
Details	273	93	hsa-miR-30c-5p	RUNDC3B	RUN domain containing 3B
Details	274	93	hsa-miR-30c-5p	SPAST	spastin
Details	275	93	hsa-miR-30c-5p	SIX4	SIX homeobox 4
Details	276	93	hsa-miR-30c-5p	SLC38A7	solute carrier family 38 member 7
Details	277	93	hsa-miR-30c-5p	LRRC40	leucine rich repeat containing 40
Details	278	93	hsa-miR-30c-5p	YPEL5	yippee like 5
Details	279	93	hsa-miR-30c-5p	VPS26B	VPS26, retromer complex component B
Details	280	93	hsa-miR-30c-5p	PICALM	phosphatidylinositol binding clathrin assembly protein
Details	281	93	hsa-miR-30c-5p	FAM110B	family with sequence similarity 110 member B
Details	282	93	hsa-miR-30c-5p	TMEM87B	transmembrane protein 87B
Details	283	93	hsa-miR-30c-5p	NTNG1	netrin G1
Details	284	93	hsa-miR-30c-5p	AFAP1L2	actin filament associated protein 1 like 2
Details	285	93	hsa-miR-30c-5p	MYBL2	MYB proto-oncogene like 2
Details	286	93	hsa-miR-30c-5p	MAN1A2	mannosidase alpha class 1A member 2
Details	287	93	hsa-miR-30c-5p	MCF2L	MCF.2 cell line derived transforming sequence like
Details	288	93	hsa-miR-30c-5p	COL9A3	collagen type IX alpha 3 chain
Details	289	93	hsa-miR-30c-5p	RASA1	RAS p21 protein activator 1
Details	290	93	hsa-miR-30c-5p	MAP3K21	mitogen-activated protein kinase kinase kinase 21
Details	291	93	hsa-miR-30c-5p	DENND1B	DENN domain containing 1B
Details	292	93	hsa-miR-30c-5p	UBN1	ubinuclein 1
Details	293	93	hsa-miR-30c-5p	BCL11B	BCL11B, BAF complex component
Details	294	93	hsa-miR-30c-5p	LYPLAL1	lysophospholipase like 1
Details	295	93	hsa-miR-30c-5p	LRRK2	leucine rich repeat kinase 2
Details	296	93	hsa-miR-30c-5p	RARRES1	retinoic acid receptor responder 1
Details	297	93	hsa-miR-30c-5p	FAM91A1	family with sequence similarity 91 member A1
Details	298	93	hsa-miR-30c-5p	WASHC4	WASH complex subunit 4
Details	299	93	hsa-miR-30c-5p	LOC283710	uncharacterized LOC283710
Details	300	93	hsa-miR-30c-5p	GRIA2	glutamate ionotropic receptor AMPA type subunit 2
Details	301	93	hsa-miR-30c-5p	GATM	glycine amidinotransferase
Details	302	93	hsa-miR-30c-5p	DLL4	delta like canonical Notch ligand 4
Details	303	93	hsa-miR-30c-5p	PIK3CD	phosphatidylinositol-4,5-bisphosphate 3-kinase catalytic subunit delta
Details	304	93	hsa-miR-30c-5p	GLCCI1	glucocorticoid induced 1
Details	305	93	hsa-miR-30c-5p	PER2	period circadian regulator 2
Details	306	93	hsa-miR-30c-5p	MAP3K2	mitogen-activated protein kinase kinase kinase 2
Details	307	92	hsa-miR-30c-5p	FAM133A	family with sequence similarity 133 member A
Details	308	92	hsa-miR-30c-5p	LRFN2	leucine rich repeat and fibronectin type III domain containing 2
Details	309	92	hsa-miR-30c-5p	ZNF518A	zinc finger protein 518A
Details	310	92	hsa-miR-30c-5p	LRRC8D	leucine rich repeat containing 8 VRAC subunit D
Details	311	92	hsa-miR-30c-5p	ARHGEF6	Rac/Cdc42 guanine nucleotide exchange factor 6
Details	312	92	hsa-miR-30c-5p	CPSF6	cleavage and polyadenylation specific factor 6
Details	313	92	hsa-miR-30c-5p	RAB38	RAB38, member RAS oncogene family
Details	314	92	hsa-miR-30c-5p	CALU	calumenin
Details	315	92	hsa-miR-30c-5p	FAM126B	family with sequence similarity 126 member B
Details	316	92	hsa-miR-30c-5p	UNC5C	unc-5 netrin receptor C
Details	317	92	hsa-miR-30c-5p	MEX3B	mex-3 RNA binding family member B
Details	318	92	hsa-miR-30c-5p	MAP3K13	mitogen-activated protein kinase kinase kinase 13
Details	319	92	hsa-miR-30c-5p	TTBK1	tau tubulin kinase 1
Details	320	92	hsa-miR-30c-5p	RBM12	RNA binding motif protein 12
Details	321	92	hsa-miR-30c-5p	DNMT3A	DNA methyltransferase 3 alpha
Details	322	92	hsa-miR-30c-5p	EDNRA	endothelin receptor type A
Details	323	92	hsa-miR-30c-5p	BNC1	basonuclin 1
Details	324	92	hsa-miR-30c-5p	GLDC	glycine decarboxylase
Details	325	92	hsa-miR-30c-5p	CBX2	chromobox 2
Details	326	92	hsa-miR-30c-5p	STX16	syntaxin 16
Details	327	92	hsa-miR-30c-5p	C4orf19	chromosome 4 open reading frame 19
Details	328	92	hsa-miR-30c-5p	ACTC1	actin, alpha, cardiac muscle 1
Details	329	92	hsa-miR-30c-5p	JPH4	junctophilin 4
Details	330	92	hsa-miR-30c-5p	ZFY	zinc finger protein Y-linked
Details	331	92	hsa-miR-30c-5p	PDSS1	decaprenyl diphosphate synthase subunit 1
Details	332	92	hsa-miR-30c-5p	MYO5A	myosin VA
Details	333	92	hsa-miR-30c-5p	PRKAA2	protein kinase AMP-activated catalytic subunit alpha 2
Details	334	92	hsa-miR-30c-5p	PHF13	PHD finger protein 13
Details	335	92	hsa-miR-30c-5p	BAHD1	bromo adjacent homology domain containing 1
Details	336	92	hsa-miR-30c-5p	SLC35F1	solute carrier family 35 member F1
Details	337	92	hsa-miR-30c-5p	YY2	YY2 transcription factor
Details	338	92	hsa-miR-30c-5p	SETD7	SET domain containing 7, histone lysine methyltransferase
Details	339	92	hsa-miR-30c-5p	TENM3	teneurin transmembrane protein 3
Details	340	92	hsa-miR-30c-5p	CEP41	centrosomal protein 41
Details	341	92	hsa-miR-30c-5p	ZNF280B	zinc finger protein 280B
Details	342	92	hsa-miR-30c-5p	CBLB	Cbl proto-oncogene B
Details	343	92	hsa-miR-30c-5p	CAMKK2	calcium/calmodulin dependent protein kinase kinase 2
Details	344	92	hsa-miR-30c-5p	ACTR1A	ARP1 actin related protein 1 homolog A
Details	345	92	hsa-miR-30c-5p	DGKH	diacylglycerol kinase eta
Details	346	92	hsa-miR-30c-5p	TRIM13	tripartite motif containing 13
Details	347	92	hsa-miR-30c-5p	RNF165	ring finger protein 165
Details	348	92	hsa-miR-30c-5p	NRIP1	nuclear receptor interacting protein 1
Details	349	91	hsa-miR-30c-5p	CACHD1	cache domain containing 1
Details	350	91	hsa-miR-30c-5p	GALNT1	polypeptide N-acetylgalactosaminyltransferase 1
Details	351	91	hsa-miR-30c-5p	SKP2	S-phase kinase associated protein 2
Details	352	91	hsa-miR-30c-5p	FBXL20	F-box and leucine rich repeat protein 20
Details	353	91	hsa-miR-30c-5p	CDCA7	cell division cycle associated 7
Details	354	91	hsa-miR-30c-5p	PAAF1	proteasomal ATPase associated factor 1
Details	355	91	hsa-miR-30c-5p	LOX	lysyl oxidase
Details	356	91	hsa-miR-30c-5p	HIPK2	homeodomain interacting protein kinase 2
Details	357	91	hsa-miR-30c-5p	TSPAN2	tetraspanin 2
Details	358	91	hsa-miR-30c-5p	RAI14	retinoic acid induced 14
Details	359	91	hsa-miR-30c-5p	EPG5	ectopic P-granules autophagy protein 5 homolog
Details	360	91	hsa-miR-30c-5p	APBA1	amyloid beta precursor protein binding family A member 1
Details	361	91	hsa-miR-30c-5p	C7orf43	chromosome 7 open reading frame 43
Details	362	91	hsa-miR-30c-5p	GRM3	glutamate metabotropic receptor 3
Details	363	91	hsa-miR-30c-5p	MFSD6	major facilitator superfamily domain containing 6
Details	364	91	hsa-miR-30c-5p	GNA13	G protein subunit alpha 13
Details	365	91	hsa-miR-30c-5p	ZFAND5	zinc finger AN1-type containing 5
Details	366	91	hsa-miR-30c-5p	FAM83F	family with sequence similarity 83 member F
Details	367	91	hsa-miR-30c-5p	MBTPS2	membrane bound transcription factor peptidase, site 2
Details	368	91	hsa-miR-30c-5p	TOGARAM1	TOG array regulator of axonemal microtubules 1
Details	369	91	hsa-miR-30c-5p	2007-09-01	septin 7
Details	370	91	hsa-miR-30c-5p	SYPL1	synaptophysin like 1
Details	371	91	hsa-miR-30c-5p	RAD23B	RAD23 homolog B, nucleotide excision repair protein
Details	372	91	hsa-miR-30c-5p	RAB23	RAB23, member RAS oncogene family
Details	373	91	hsa-miR-30c-5p	PDE4D	phosphodiesterase 4D
Details	374	91	hsa-miR-30c-5p	ABL1	ABL proto-oncogene 1, non-receptor tyrosine kinase
Details	375	91	hsa-miR-30c-5p	ASB4	ankyrin repeat and SOCS box containing 4
Details	376	91	hsa-miR-30c-5p	MMD	monocyte to macrophage differentiation associated
Details	377	91	hsa-miR-30c-5p	IP6K3	inositol hexakisphosphate kinase 3
Details	378	91	hsa-miR-30c-5p	CAPZA1	capping actin protein of muscle Z-line subunit alpha 1
Details	379	91	hsa-miR-30c-5p	ZNF521	zinc finger protein 521
Details	380	91	hsa-miR-30c-5p	PPP1R1C	protein phosphatase 1 regulatory inhibitor subunit 1C
Details	381	91	hsa-miR-30c-5p	VAT1	vesicle amine transport 1
Details	382	91	hsa-miR-30c-5p	NDEL1	nudE neurodevelopment protein 1 like 1
Details	383	91	hsa-miR-30c-5p	ZDHHC17	zinc finger DHHC-type containing 17
Details	384	91	hsa-miR-30c-5p	RHOB	ras homolog family member B
Details	385	91	hsa-miR-30c-5p	PAXBP1	PAX3 and PAX7 binding protein 1
Details	386	91	hsa-miR-30c-5p	CSNK1A1	casein kinase 1 alpha 1
Details	387	91	hsa-miR-30c-5p	MAP3K5	mitogen-activated protein kinase kinase kinase 5
Details	388	91	hsa-miR-30c-5p	ARID4A	AT-rich interaction domain 4A
Details	389	91	hsa-miR-30c-5p	OSTM1	osteoclastogenesis associated transmembrane protein 1
Details	390	90	hsa-miR-30c-5p	PAPOLB	poly(A) polymerase beta
Details	391	90	hsa-miR-30c-5p	ZCCHC3	zinc finger CCHC-type containing 3
Details	392	90	hsa-miR-30c-5p	ADAM9	ADAM metallopeptidase domain 9
Details	393	90	hsa-miR-30c-5p	NUP93	nucleoporin 93
Details	394	90	hsa-miR-30c-5p	SLC25A36	solute carrier family 25 member 36
Details	395	90	hsa-miR-30c-5p	MSI2	musashi RNA binding protein 2
Details	396	90	hsa-miR-30c-5p	IQCB1	IQ motif containing B1
Details	397	90	hsa-miR-30c-5p	PPP3CA	protein phosphatase 3 catalytic subunit alpha
Details	398	90	hsa-miR-30c-5p	FLVCR1	feline leukemia virus subgroup C cellular receptor 1
Details	399	90	hsa-miR-30c-5p	PPP4R4	protein phosphatase 4 regulatory subunit 4
Details	400	90	hsa-miR-30c-5p	MROH9	maestro heat like repeat family member 9
Details	401	90	hsa-miR-30c-5p	CHD7	chromodomain helicase DNA binding protein 7
Details	402	90	hsa-miR-30c-5p	TFDP1	transcription factor Dp-1
Details	403	90	hsa-miR-30c-5p	TMEM87A	transmembrane protein 87A
Details	404	90	hsa-miR-30c-5p	SNX10	sorting nexin 10
Details	405	90	hsa-miR-30c-5p	SAMD4A	sterile alpha motif domain containing 4A
Details	406	90	hsa-miR-30c-5p	ELAVL2	ELAV like RNA binding protein 2
Details	407	90	hsa-miR-30c-5p	UBE2V1	ubiquitin conjugating enzyme E2 V1
Details	408	90	hsa-miR-30c-5p	PRDM13	PR/SET domain 13
Details	409	90	hsa-miR-30c-5p	RASD1	ras related dexamethasone induced 1
Details	410	90	hsa-miR-30c-5p	YAF2	YY1 associated factor 2
Details	411	90	hsa-miR-30c-5p	PPP1R12A	protein phosphatase 1 regulatory subunit 12A
Details	412	90	hsa-miR-30c-5p	EXOC6	exocyst complex component 6
Details	413	90	hsa-miR-30c-5p	GJA1	gap junction protein alpha 1
Details	414	90	hsa-miR-30c-5p	KLF9	Kruppel like factor 9
Details	415	90	hsa-miR-30c-5p	GNAI2	G protein subunit alpha i2
Details	416	90	hsa-miR-30c-5p	STK17B	serine/threonine kinase 17b
Details	417	90	hsa-miR-30c-5p	OVOL1	ovo like transcriptional repressor 1
Details	418	90	hsa-miR-30c-5p	GRM5	glutamate metabotropic receptor 5
Details	419	90	hsa-miR-30c-5p	C10orf25	chromosome 10 open reading frame 25
Details	420	90	hsa-miR-30c-5p	TENM1	teneurin transmembrane protein 1
Details	421	90	hsa-miR-30c-5p	MFHAS1	malignant fibrous histiocytoma amplified sequence 1
Details	422	90	hsa-miR-30c-5p	TM4SF1	transmembrane 4 L six family member 1
Details	423	90	hsa-miR-30c-5p	NR6A1	nuclear receptor subfamily 6 group A member 1
Details	424	90	hsa-miR-30c-5p	KDM3A	lysine demethylase 3A
Details	425	90	hsa-miR-30c-5p	STRIP1	striatin interacting protein 1
Details	426	90	hsa-miR-30c-5p	EDEM3	ER degradation enhancing alpha-mannosidase like protein 3
Details	427	90	hsa-miR-30c-5p	GFPT2	glutamine-fructose-6-phosphate transaminase 2
Details	428	90	hsa-miR-30c-5p	LMLN	leishmanolysin like peptidase
Details	429	90	hsa-miR-30c-5p	SSH2	slingshot protein phosphatase 2
Details	430	90	hsa-miR-30c-5p	HOXA1	homeobox A1
Details	431	90	hsa-miR-30c-5p	NAA25	N(alpha)-acetyltransferase 25, NatB auxiliary subunit
Details	432	90	hsa-miR-30c-5p	FOXD1	forkhead box D1
Details	433	90	hsa-miR-30c-5p	2003-08-01	argonaute RISC catalytic component 3
Details	434	90	hsa-miR-30c-5p	KIAA2026	KIAA2026
Details	435	90	hsa-miR-30c-5p	NAALADL2	N-acetylated alpha-linked acidic dipeptidase like 2
Details	436	90	hsa-miR-30c-5p	SLC7A10	solute carrier family 7 member 10
Details	437	90	hsa-miR-30c-5p	BCL9	BCL9, transcription coactivator
Details	438	90	hsa-miR-30c-5p	IDH1	isocitrate dehydrogenase (NADP(+)) 1, cytosolic
Details	439	90	hsa-miR-30c-5p	CMTM4	CKLF like MARVEL transmembrane domain containing 4
Details	440	90	hsa-miR-30c-5p	KMT2A	lysine methyltransferase 2A
Details	441	90	hsa-miR-30c-5p	RHEBL1	RHEB like 1
Details	442	89	hsa-miR-30c-5p	CEP170	centrosomal protein 170
Details	443	89	hsa-miR-30c-5p	MARK1	microtubule affinity regulating kinase 1
Details	444	89	hsa-miR-30c-5p	KLF8	Kruppel like factor 8
Details	445	89	hsa-miR-30c-5p	UBAC1	UBA domain containing 1
Details	446	89	hsa-miR-30c-5p	PIP4K2B	phosphatidylinositol-5-phosphate 4-kinase type 2 beta
Details	447	89	hsa-miR-30c-5p	TDG	thymine DNA glycosylase
Details	448	89	hsa-miR-30c-5p	ACVR1	activin A receptor type 1
Details	449	89	hsa-miR-30c-5p	CDH20	cadherin 20
Details	450	89	hsa-miR-30c-5p	CNST	consortin, connexin sorting protein
Details	451	89	hsa-miR-30c-5p	NHLH2	nescient helix-loop-helix 2
Details	452	89	hsa-miR-30c-5p	BCL10	BCL10, immune signaling adaptor
Details	453	89	hsa-miR-30c-5p	DLGAP4	DLG associated protein 4
Details	454	89	hsa-miR-30c-5p	OGA	O-GlcNAcase
Details	455	89	hsa-miR-30c-5p	ARID1A	AT-rich interaction domain 1A
Details	456	89	hsa-miR-30c-5p	CARS	cysteinyl-tRNA synthetase
Details	457	89	hsa-miR-30c-5p	CACNB2	calcium voltage-gated channel auxiliary subunit beta 2
Details	458	89	hsa-miR-30c-5p	SYNGR3	synaptogyrin 3
Details	459	89	hsa-miR-30c-5p	ABCC9	ATP binding cassette subfamily C member 9
Details	460	89	hsa-miR-30c-5p	ZBTB6	zinc finger and BTB domain containing 6
Details	461	89	hsa-miR-30c-5p	DLGAP1	DLG associated protein 1
Details	462	89	hsa-miR-30c-5p	RAB4B	RAB4B, member RAS oncogene family
Details	463	89	hsa-miR-30c-5p	SNAI2	snail family transcriptional repressor 2
Details	464	89	hsa-miR-30c-5p	KSR1	kinase suppressor of ras 1
Details	465	89	hsa-miR-30c-5p	DDX59	DEAD-box helicase 59
Details	466	89	hsa-miR-30c-5p	MAML1	mastermind like transcriptional coactivator 1
Details	467	89	hsa-miR-30c-5p	BCOR	BCL6 corepressor
Details	468	89	hsa-miR-30c-5p	DDIT4	DNA damage inducible transcript 4
Details	469	89	hsa-miR-30c-5p	ADGRA3	adhesion G protein-coupled receptor A3
Details	470	89	hsa-miR-30c-5p	ESCO1	establishment of sister chromatid cohesion N-acetyltransferase 1
Details	471	89	hsa-miR-30c-5p	RHD	Rh blood group D antigen
Details	472	89	hsa-miR-30c-5p	ATG5	autophagy related 5
Details	473	89	hsa-miR-30c-5p	SLC38A2	solute carrier family 38 member 2
Details	474	89	hsa-miR-30c-5p	MARCH4	membrane associated ring-CH-type finger 4
Details	475	88	hsa-miR-30c-5p	MAT2A	methionine adenosyltransferase 2A
Details	476	88	hsa-miR-30c-5p	MED12L	mediator complex subunit 12 like
Details	477	88	hsa-miR-30c-5p	GALNT2	polypeptide N-acetylgalactosaminyltransferase 2
Details	478	88	hsa-miR-30c-5p	PNPLA1	patatin like phospholipase domain containing 1
Details	479	88	hsa-miR-30c-5p	ZNF644	zinc finger protein 644
Details	480	88	hsa-miR-30c-5p	ATXN1	ataxin 1
Details	481	88	hsa-miR-30c-5p	RAB27B	RAB27B, member RAS oncogene family
Details	482	88	hsa-miR-30c-5p	CSNK1G1	casein kinase 1 gamma 1
Details	483	88	hsa-miR-30c-5p	JAKMIP2	janus kinase and microtubule interacting protein 2
Details	484	88	hsa-miR-30c-5p	DSTYK	dual serine/threonine and tyrosine protein kinase
Details	485	88	hsa-miR-30c-5p	SRSF10	serine and arginine rich splicing factor 10
Details	486	88	hsa-miR-30c-5p	TNXB	tenascin XB
Details	487	88	hsa-miR-30c-5p	TASP1	taspase 1
Details	488	88	hsa-miR-30c-5p	TTC8	tetratricopeptide repeat domain 8
Details	489	88	hsa-miR-30c-5p	PPP3CB	protein phosphatase 3 catalytic subunit beta
Details	490	88	hsa-miR-30c-5p	GOLGA4	golgin A4
Details	491	88	hsa-miR-30c-5p	IRF4	interferon regulatory factor 4
Details	492	88	hsa-miR-30c-5p	ZXDA	zinc finger X-linked duplicated A
Details	493	88	hsa-miR-30c-5p	2008-09-01	septin 8
Details	494	88	hsa-miR-30c-5p	NR4A2	nuclear receptor subfamily 4 group A member 2
Details	495	88	hsa-miR-30c-5p	IRX4	iroquois homeobox 4
Details	496	88	hsa-miR-30c-5p	CYB561	cytochrome b561
Details	497	88	hsa-miR-30c-5p	USP48	ubiquitin specific peptidase 48
Details	498	88	hsa-miR-30c-5p	GLI2	GLI family zinc finger 2
Details	499	88	hsa-miR-30c-5p	IDE	insulin degrading enzyme
Details	500	88	hsa-miR-30c-5p	DOCK7	dedicator of cytokinesis 7
Details	501	88	hsa-miR-30c-5p	UBE2I	ubiquitin conjugating enzyme E2 I
Details	502	88	hsa-miR-30c-5p	GIGYF2	GRB10 interacting GYF protein 2
Details	503	88	hsa-miR-30c-5p	ATP2A2	ATPase sarcoplasmic/endoplasmic reticulum Ca2+ transporting 2
Details	504	88	hsa-miR-30c-5p	TNRC6C	trinucleotide repeat containing 6C
Details	505	88	hsa-miR-30c-5p	SNAI1	snail family transcriptional repressor 1
Details	506	88	hsa-miR-30c-5p	EIF5A2	eukaryotic translation initiation factor 5A2
Details	507	88	hsa-miR-30c-5p	CCDC6	coiled-coil domain containing 6
Details	508	88	hsa-miR-30c-5p	PCGF5	polycomb group ring finger 5
Details	509	88	hsa-miR-30c-5p	NFATC2	nuclear factor of activated T cells 2
Details	510	88	hsa-miR-30c-5p	WDR64	WD repeat domain 64
Details	511	88	hsa-miR-30c-5p	NF1	neurofibromin 1
Details	512	88	hsa-miR-30c-5p	JDP2	Jun dimerization protein 2
Details	513	88	hsa-miR-30c-5p	SLC25A21	solute carrier family 25 member 21
Details	514	88	hsa-miR-30c-5p	CADPS	calcium dependent secretion activator
Details	515	88	hsa-miR-30c-5p	LIN28A	lin-28 homolog A
Details	516	88	hsa-miR-30c-5p	PROSER1	proline and serine rich 1
Details	517	88	hsa-miR-30c-5p	ELOVL5	ELOVL fatty acid elongase 5
Details	518	88	hsa-miR-30c-5p	DPYSL2	dihydropyrimidinase like 2
Details	519	88	hsa-miR-30c-5p	JOSD1	Josephin domain containing 1
Details	520	88	hsa-miR-30c-5p	NLGN1	neuroligin 1
Details	521	87	hsa-miR-30c-5p	SNX8	sorting nexin 8
Details	522	87	hsa-miR-30c-5p	SLC35F3	solute carrier family 35 member F3
Details	523	87	hsa-miR-30c-5p	EFNA3	ephrin A3
Details	524	87	hsa-miR-30c-5p	CHMP2B	charged multivesicular body protein 2B
Details	525	87	hsa-miR-30c-5p	PGM3	phosphoglucomutase 3
Details	526	87	hsa-miR-30c-5p	RPRD1A	regulation of nuclear pre-mRNA domain containing 1A
Details	527	87	hsa-miR-30c-5p	GPT2	glutamic--pyruvic transaminase 2
Details	528	87	hsa-miR-30c-5p	KIAA0355	KIAA0355
Details	529	87	hsa-miR-30c-5p	CAMK2N2	calcium/calmodulin dependent protein kinase II inhibitor 2
Details	530	87	hsa-miR-30c-5p	RNF220	ring finger protein 220
Details	531	87	hsa-miR-30c-5p	GAREM1	GRB2 associated regulator of MAPK1 subtype 1
Details	532	87	hsa-miR-30c-5p	TENT5A	terminal nucleotidyltransferase 5A
Details	533	87	hsa-miR-30c-5p	GRIN2A	glutamate ionotropic receptor NMDA type subunit 2A
Details	534	87	hsa-miR-30c-5p	ARID5B	AT-rich interaction domain 5B
Details	535	87	hsa-miR-30c-5p	CDC37L1	cell division cycle 37 like 1
Details	536	87	hsa-miR-30c-5p	FAM214A	family with sequence similarity 214 member A
Details	537	87	hsa-miR-30c-5p	ZBTB18	zinc finger and BTB domain containing 18
Details	538	87	hsa-miR-30c-5p	PPID	peptidylprolyl isomerase D
Details	539	87	hsa-miR-30c-5p	REEP1	receptor accessory protein 1
Details	540	87	hsa-miR-30c-5p	NEUROD1	neuronal differentiation 1
Details	541	87	hsa-miR-30c-5p	LIFR	LIF receptor alpha
Details	542	87	hsa-miR-30c-5p	CTHRC1	collagen triple helix repeat containing 1
Details	543	87	hsa-miR-30c-5p	LYN	LYN proto-oncogene, Src family tyrosine kinase
Details	544	87	hsa-miR-30c-5p	IFNAR2	interferon alpha and beta receptor subunit 2
Details	545	87	hsa-miR-30c-5p	NUCKS1	nuclear casein kinase and cyclin dependent kinase substrate 1
Details	546	87	hsa-miR-30c-5p	SMAP1	small ArfGAP 1
Details	547	87	hsa-miR-30c-5p	SNTB2	syntrophin beta 2
Details	548	87	hsa-miR-30c-5p	SLC9A8	solute carrier family 9 member A8
Details	549	87	hsa-miR-30c-5p	PGP	phosphoglycolate phosphatase
Details	550	87	hsa-miR-30c-5p	ST8SIA4	ST8 alpha-N-acetyl-neuraminide alpha-2,8-sialyltransferase 4
Details	551	87	hsa-miR-30c-5p	IRS1	insulin receptor substrate 1
Details	552	87	hsa-miR-30c-5p	SLCO6A1	solute carrier organic anion transporter family member 6A1
Details	553	87	hsa-miR-30c-5p	ITGB3	integrin subunit beta 3
Details	554	87	hsa-miR-30c-5p	LCORL	ligand dependent nuclear receptor corepressor like
Details	555	87	hsa-miR-30c-5p	LRP6	LDL receptor related protein 6
Details	556	87	hsa-miR-30c-5p	TULP4	tubby like protein 4
Details	557	87	hsa-miR-30c-5p	ANXA2R	annexin A2 receptor
Details	558	87	hsa-miR-30c-5p	EPB41	erythrocyte membrane protein band 4.1
Details	559	87	hsa-miR-30c-5p	USO1	USO1 vesicle transport factor
Details	560	87	hsa-miR-30c-5p	SAP30BP	SAP30 binding protein
Details	561	87	hsa-miR-30c-5p	FGD6	FYVE, RhoGEF and PH domain containing 6
Details	562	86	hsa-miR-30c-5p	TBC1D15	TBC1 domain family member 15
Details	563	86	hsa-miR-30c-5p	AVL9	AVL9 cell migration associated
Details	564	86	hsa-miR-30c-5p	PPP1R18	protein phosphatase 1 regulatory subunit 18
Details	565	86	hsa-miR-30c-5p	LHX1	LIM homeobox 1
Details	566	86	hsa-miR-30c-5p	CFAP97	cilia and flagella associated protein 97
Details	567	86	hsa-miR-30c-5p	KPNA6	karyopherin subunit alpha 6
Details	568	86	hsa-miR-30c-5p	DPY19L1	dpy-19 like C-mannosyltransferase 1
Details	569	86	hsa-miR-30c-5p	DNAJC13	DnaJ heat shock protein family (Hsp40) member C13
Details	570	86	hsa-miR-30c-5p	CSAD	cysteine sulfinic acid decarboxylase
Details	571	86	hsa-miR-30c-5p	CAPN5	calpain 5
Details	572	86	hsa-miR-30c-5p	CSGALNACT1	chondroitin sulfate N-acetylgalactosaminyltransferase 1
Details	573	86	hsa-miR-30c-5p	DPY19L3	dpy-19 like C-mannosyltransferase 3
Details	574	86	hsa-miR-30c-5p	INPP4A	inositol polyphosphate-4-phosphatase type I A
Details	575	86	hsa-miR-30c-5p	MIA3	MIA SH3 domain ER export factor 3
Details	576	86	hsa-miR-30c-5p	KCNA4	potassium voltage-gated channel subfamily A member 4
Details	577	86	hsa-miR-30c-5p	ATRN	attractin
Details	578	86	hsa-miR-30c-5p	PPP1R9A	protein phosphatase 1 regulatory subunit 9A
Details	579	86	hsa-miR-30c-5p	TAB3	TGF-beta activated kinase 1 (MAP3K7) binding protein 3
Details	580	86	hsa-miR-30c-5p	PCMTD2	protein-L-isoaspartate (D-aspartate) O-methyltransferase domain containing 2
Details	581	86	hsa-miR-30c-5p	MRPL19	mitochondrial ribosomal protein L19
Details	582	86	hsa-miR-30c-5p	CAMK2N1	calcium/calmodulin dependent protein kinase II inhibitor 1
Details	583	86	hsa-miR-30c-5p	MBOAT1	membrane bound O-acyltransferase domain containing 1
Details	584	86	hsa-miR-30c-5p	SUV39H2	suppressor of variegation 3-9 homolog 2
Details	585	86	hsa-miR-30c-5p	KCTD7	potassium channel tetramerization domain containing 7
Details	586	86	hsa-miR-30c-5p	LYRM7	LYR motif containing 7
Details	587	86	hsa-miR-30c-5p	SCYL3	SCY1 like pseudokinase 3
Details	588	86	hsa-miR-30c-5p	CUL2	cullin 2
Details	589	86	hsa-miR-30c-5p	BMT2	base methyltransferase of 25S rRNA 2 homolog
Details	590	86	hsa-miR-30c-5p	PDCD10	programmed cell death 10
Details	591	86	hsa-miR-30c-5p	WDR44	WD repeat domain 44
Details	592	86	hsa-miR-30c-5p	CEP350	centrosomal protein 350
Details	593	86	hsa-miR-30c-5p	PDXDC1	pyridoxal dependent decarboxylase domain containing 1
Details	594	86	hsa-miR-30c-5p	C3orf14	chromosome 3 open reading frame 14
Details	595	86	hsa-miR-30c-5p	TTLL2	tubulin tyrosine ligase like 2
Details	596	86	hsa-miR-30c-5p	AP4E1	adaptor related protein complex 4 subunit epsilon 1
Details	597	86	hsa-miR-30c-5p	EDC3	enhancer of mRNA decapping 3
Details	598	86	hsa-miR-30c-5p	UBE3C	ubiquitin protein ligase E3C
Details	599	86	hsa-miR-30c-5p	MXRA5	matrix remodeling associated 5
Details	600	86	hsa-miR-30c-5p	GCLC	glutamate-cysteine ligase catalytic subunit
Details	601	85	hsa-miR-30c-5p	TMEFF1	transmembrane protein with EGF like and two follistatin like domains 1
Details	602	85	hsa-miR-30c-5p	PSD3	pleckstrin and Sec7 domain containing 3
Details	603	85	hsa-miR-30c-5p	PI4K2B	phosphatidylinositol 4-kinase type 2 beta
Details	604	85	hsa-miR-30c-5p	LRRC8B	leucine rich repeat containing 8 VRAC subunit B
Details	605	85	hsa-miR-30c-5p	SLC4A7	solute carrier family 4 member 7
Details	606	85	hsa-miR-30c-5p	GSKIP	GSK3B interacting protein
Details	607	85	hsa-miR-30c-5p	ADGRA2	adhesion G protein-coupled receptor A2
Details	608	85	hsa-miR-30c-5p	CAMK4	calcium/calmodulin dependent protein kinase IV
Details	609	85	hsa-miR-30c-5p	WIPF1	WAS/WASL interacting protein family member 1
Details	610	85	hsa-miR-30c-5p	RNF122	ring finger protein 122
Details	611	85	hsa-miR-30c-5p	TUT7	terminal uridylyl transferase 7
Details	612	85	hsa-miR-30c-5p	DNAJC25-GNG10	DNAJC25-GNG10 readthrough
Details	613	85	hsa-miR-30c-5p	ITGA8	integrin subunit alpha 8
Details	614	85	hsa-miR-30c-5p	GNG10	G protein subunit gamma 10
Details	615	85	hsa-miR-30c-5p	ZFC3H1	zinc finger C3H1-type containing
Details	616	85	hsa-miR-30c-5p	CHST1	carbohydrate sulfotransferase 1
Details	617	85	hsa-miR-30c-5p	DIPK2A	divergent protein kinase domain 2A
Details	618	85	hsa-miR-30c-5p	COL4A3BP	collagen type IV alpha 3 binding protein
Details	619	85	hsa-miR-30c-5p	NUS1	NUS1, dehydrodolichyl diphosphate synthase subunit
Details	620	85	hsa-miR-30c-5p	SMDT1	single-pass membrane protein with aspartate rich tail 1
Details	621	85	hsa-miR-30c-5p	PRG4	proteoglycan 4
Details	622	85	hsa-miR-30c-5p	BECN1	beclin 1
Details	623	85	hsa-miR-30c-5p	ADRA1D	adrenoceptor alpha 1D
Details	624	85	hsa-miR-30c-5p	SDAD1	SDA1 domain containing 1
Details	625	85	hsa-miR-30c-5p	ALG10B	ALG10B, alpha-1,2-glucosyltransferase
Details	626	85	hsa-miR-30c-5p	IRF2BP2	interferon regulatory factor 2 binding protein 2
Details	627	85	hsa-miR-30c-5p	WWP1	WW domain containing E3 ubiquitin protein ligase 1
Details	628	85	hsa-miR-30c-5p	OMG	oligodendrocyte myelin glycoprotein
Details	629	85	hsa-miR-30c-5p	ADAM22	ADAM metallopeptidase domain 22
Details	630	84	hsa-miR-30c-5p	IL36RN	interleukin 36 receptor antagonist
Details	631	84	hsa-miR-30c-5p	KIAA1211L	KIAA1211 like
Details	632	84	hsa-miR-30c-5p	KIF11	kinesin family member 11
Details	633	84	hsa-miR-30c-5p	PDGFRB	platelet derived growth factor receptor beta
Details	634	84	hsa-miR-30c-5p	DMXL2	Dmx like 2
Details	635	84	hsa-miR-30c-5p	CADM2	cell adhesion molecule 2
Details	636	84	hsa-miR-30c-5p	PDS5B	PDS5 cohesin associated factor B
Details	637	84	hsa-miR-30c-5p	TAF4B	TATA-box binding protein associated factor 4b
Details	638	84	hsa-miR-30c-5p	RAPGEF2	Rap guanine nucleotide exchange factor 2
Details	639	84	hsa-miR-30c-5p	PPTC7	PTC7 protein phosphatase homolog
Details	640	84	hsa-miR-30c-5p	NAP1L2	nucleosome assembly protein 1 like 2
Details	641	84	hsa-miR-30c-5p	LRCH2	leucine rich repeats and calponin homology domain containing 2
Details	642	84	hsa-miR-30c-5p	ERRFI1	ERBB receptor feedback inhibitor 1
Details	643	84	hsa-miR-30c-5p	RAB2A	RAB2A, member RAS oncogene family
Details	644	84	hsa-miR-30c-5p	NKX2-2	NK2 homeobox 2
Details	645	84	hsa-miR-30c-5p	SLC35B4	solute carrier family 35 member B4
Details	646	84	hsa-miR-30c-5p	ELMOD2	ELMO domain containing 2
Details	647	84	hsa-miR-30c-5p	KATNBL1	katanin regulatory subunit B1 like 1
Details	648	84	hsa-miR-30c-5p	BRAP	BRCA1 associated protein
Details	649	84	hsa-miR-30c-5p	FBXL17	F-box and leucine rich repeat protein 17
Details	650	84	hsa-miR-30c-5p	RRAS2	RAS related 2
Details	651	84	hsa-miR-30c-5p	SLC30A4	solute carrier family 30 member 4
Details	652	84	hsa-miR-30c-5p	SOX13	SRY-box 13
Details	653	84	hsa-miR-30c-5p	SOGA1	suppressor of glucose, autophagy associated 1
Details	654	84	hsa-miR-30c-5p	NHS	NHS actin remodeling regulator
Details	655	84	hsa-miR-30c-5p	NEFL	neurofilament light
Details	656	84	hsa-miR-30c-5p	RTN4R	reticulon 4 receptor
Details	657	84	hsa-miR-30c-5p	GNPDA1	glucosamine-6-phosphate deaminase 1
Details	658	84	hsa-miR-30c-5p	FBXO34	F-box protein 34
Details	659	84	hsa-miR-30c-5p	MARCH8	membrane associated ring-CH-type finger 8
Details	660	84	hsa-miR-30c-5p	ERG	ETS transcription factor ERG
Details	661	84	hsa-miR-30c-5p	DACT1	dishevelled binding antagonist of beta catenin 1
Details	662	84	hsa-miR-30c-5p	VKORC1L1	vitamin K epoxide reductase complex subunit 1 like 1
Details	663	84	hsa-miR-30c-5p	NEFM	neurofilament medium
Details	664	84	hsa-miR-30c-5p	KIF16B	kinesin family member 16B
Details	665	84	hsa-miR-30c-5p	NRG3	neuregulin 3
Details	666	84	hsa-miR-30c-5p	MEX3C	mex-3 RNA binding family member C
Details	667	84	hsa-miR-30c-5p	CCNJL	cyclin J like
Details	668	84	hsa-miR-30c-5p	NFATC3	nuclear factor of activated T cells 3
Details	669	83	hsa-miR-30c-5p	TBC1D2B	TBC1 domain family member 2B
Details	670	83	hsa-miR-30c-5p	RTN4IP1	reticulon 4 interacting protein 1
Details	671	83	hsa-miR-30c-5p	PAX3	paired box 3
Details	672	83	hsa-miR-30c-5p	TSEN15	tRNA splicing endonuclease subunit 15
Details	673	83	hsa-miR-30c-5p	STAG2	stromal antigen 2
Details	674	83	hsa-miR-30c-5p	PIEZO2	piezo type mechanosensitive ion channel component 2
Details	675	83	hsa-miR-30c-5p	ARMH3	armadillo-like helical domain containing 3
Details	676	83	hsa-miR-30c-5p	ABHD10	abhydrolase domain containing 10
Details	677	83	hsa-miR-30c-5p	ASB2	ankyrin repeat and SOCS box containing 2
Details	678	83	hsa-miR-30c-5p	ADO	2-aminoethanethiol dioxygenase
Details	679	83	hsa-miR-30c-5p	AFF4	AF4/FMR2 family member 4
Details	680	83	hsa-miR-30c-5p	ZNF519	zinc finger protein 519
Details	681	83	hsa-miR-30c-5p	GIGYF1	GRB10 interacting GYF protein 1
Details	682	83	hsa-miR-30c-5p	CYP3A5	cytochrome P450 family 3 subfamily A member 5
Details	683	83	hsa-miR-30c-5p	SOCS6	suppressor of cytokine signaling 6
Details	684	83	hsa-miR-30c-5p	TMCC1	transmembrane and coiled-coil domain family 1
Details	685	83	hsa-miR-30c-5p	ELOVL2	ELOVL fatty acid elongase 2
Details	686	83	hsa-miR-30c-5p	LATS2	large tumor suppressor kinase 2
Details	687	83	hsa-miR-30c-5p	SEC61A2	Sec61 translocon alpha 2 subunit
Details	688	83	hsa-miR-30c-5p	EEF1A1	eukaryotic translation elongation factor 1 alpha 1
Details	689	83	hsa-miR-30c-5p	GPCPD1	glycerophosphocholine phosphodiesterase 1
Details	690	83	hsa-miR-30c-5p	RALGDS	ral guanine nucleotide dissociation stimulator
Details	691	83	hsa-miR-30c-5p	SEMA3A	semaphorin 3A
Details	692	83	hsa-miR-30c-5p	CDK12	cyclin dependent kinase 12
Details	693	83	hsa-miR-30c-5p	MAPK8	mitogen-activated protein kinase 8
Details	694	83	hsa-miR-30c-5p	RALGPS1	Ral GEF with PH domain and SH3 binding motif 1
Details	695	83	hsa-miR-30c-5p	HBS1L	HBS1 like translational GTPase
Details	696	83	hsa-miR-30c-5p	PRICKLE1	prickle planar cell polarity protein 1
Details	697	83	hsa-miR-30c-5p	CBFB	core-binding factor subunit beta
Details	698	83	hsa-miR-30c-5p	PLIN3	perilipin 3
Details	699	83	hsa-miR-30c-5p	RAVER2	ribonucleoprotein, PTB binding 2
Details	700	83	hsa-miR-30c-5p	FAM13C	family with sequence similarity 13 member C
Details	701	83	hsa-miR-30c-5p	FAM199X	family with sequence similarity 199, X-linked
Details	702	83	hsa-miR-30c-5p	NUFIP2	nuclear FMR1 interacting protein 2
Details	703	83	hsa-miR-30c-5p	CPEB3	cytoplasmic polyadenylation element binding protein 3
Details	704	83	hsa-miR-30c-5p	SP4	Sp4 transcription factor
Details	705	83	hsa-miR-30c-5p	FAM229B	family with sequence similarity 229 member B
Details	706	83	hsa-miR-30c-5p	MAP3K7	mitogen-activated protein kinase kinase kinase 7
Details	707	83	hsa-miR-30c-5p	KXD1	KxDL motif containing 1
Details	708	83	hsa-miR-30c-5p	PHACTR2	phosphatase and actin regulator 2
Details	709	82	hsa-miR-30c-5p	FAM13A	family with sequence similarity 13 member A
Details	710	82	hsa-miR-30c-5p	ATP2B1	ATPase plasma membrane Ca2+ transporting 1
Details	711	82	hsa-miR-30c-5p	HACE1	HECT domain and ankyrin repeat containing E3 ubiquitin protein ligase 1
Details	712	82	hsa-miR-30c-5p	DCUN1D1	defective in cullin neddylation 1 domain containing 1
Details	713	82	hsa-miR-30c-5p	NDUFC2	NADH:ubiquinone oxidoreductase subunit C2
Details	714	82	hsa-miR-30c-5p	ADAM12	ADAM metallopeptidase domain 12
Details	715	82	hsa-miR-30c-5p	ATL2	atlastin GTPase 2
Details	716	82	hsa-miR-30c-5p	GRB10	growth factor receptor bound protein 10
Details	717	82	hsa-miR-30c-5p	ZNF286A	zinc finger protein 286A
Details	718	82	hsa-miR-30c-5p	RFX3	regulatory factor X3
Details	719	82	hsa-miR-30c-5p	THAP12	THAP domain containing 12
Details	720	82	hsa-miR-30c-5p	RAB15	RAB15, member RAS oncogene family
Details	721	82	hsa-miR-30c-5p	SHOC2	SHOC2, leucine rich repeat scaffold protein
Details	722	82	hsa-miR-30c-5p	CRKL	CRK like proto-oncogene, adaptor protein
Details	723	82	hsa-miR-30c-5p	IGF2R	insulin like growth factor 2 receptor
Details	724	82	hsa-miR-30c-5p	ATF1	activating transcription factor 1
Details	725	82	hsa-miR-30c-5p	BNC2	basonuclin 2
Details	726	82	hsa-miR-30c-5p	MIER2	MIER family member 2
Details	727	82	hsa-miR-30c-5p	WIPF3	WAS/WASL interacting protein family member 3
Details	728	82	hsa-miR-30c-5p	TRIO	trio Rho guanine nucleotide exchange factor
Details	729	82	hsa-miR-30c-5p	GMEB2	glucocorticoid modulatory element binding protein 2
Details	730	82	hsa-miR-30c-5p	CERS6	ceramide synthase 6
Details	731	82	hsa-miR-30c-5p	ZNF704	zinc finger protein 704
Details	732	82	hsa-miR-30c-5p	GPR75-ASB3	GPR75-ASB3 readthrough
Details	733	82	hsa-miR-30c-5p	CNOT6	CCR4-NOT transcription complex subunit 6
Details	734	82	hsa-miR-30c-5p	SRGAP3	SLIT-ROBO Rho GTPase activating protein 3
Details	735	82	hsa-miR-30c-5p	MPZL3	myelin protein zero like 3
Details	736	82	hsa-miR-30c-5p	SDK2	sidekick cell adhesion molecule 2
Details	737	82	hsa-miR-30c-5p	PRPF40A	pre-mRNA processing factor 40 homolog A
Details	738	82	hsa-miR-30c-5p	GPR19	G protein-coupled receptor 19
Details	739	82	hsa-miR-30c-5p	ZFAND1	zinc finger AN1-type containing 1
Details	740	82	hsa-miR-30c-5p	SLC25A34	solute carrier family 25 member 34
Details	741	82	hsa-miR-30c-5p	GDE1	glycerophosphodiester phosphodiesterase 1
Details	742	82	hsa-miR-30c-5p	JADE3	jade family PHD finger 3
Details	743	82	hsa-miR-30c-5p	BCL2L11	BCL2 like 11
Details	744	82	hsa-miR-30c-5p	NCALD	neurocalcin delta
Details	745	82	hsa-miR-30c-5p	RNF157	ring finger protein 157
Details	746	82	hsa-miR-30c-5p	ARAF	A-Raf proto-oncogene, serine/threonine kinase
Details	747	82	hsa-miR-30c-5p	ZNF382	zinc finger protein 382
Details	748	82	hsa-miR-30c-5p	TCIM	transcriptional and immune response regulator
Details	749	82	hsa-miR-30c-5p	ORC2	origin recognition complex subunit 2
Details	750	81	hsa-miR-30c-5p	AVEN	apoptosis and caspase activation inhibitor
Details	751	81	hsa-miR-30c-5p	STT3B	STT3B, catalytic subunit of the oligosaccharyltransferase complex
Details	752	81	hsa-miR-30c-5p	GOLGA8A	golgin A8 family member A
Details	753	81	hsa-miR-30c-5p	ARHGAP29	Rho GTPase activating protein 29
Details	754	81	hsa-miR-30c-5p	YTHDC1	YTH domain containing 1
Details	755	81	hsa-miR-30c-5p	NSG1	neuronal vesicle trafficking associated 1
Details	756	81	hsa-miR-30c-5p	GOLGA6C	golgin A6 family member C
Details	757	81	hsa-miR-30c-5p	SLC6A6	solute carrier family 6 member 6
Details	758	81	hsa-miR-30c-5p	TOX	thymocyte selection associated high mobility group box
Details	759	81	hsa-miR-30c-5p	MAFG	MAF bZIP transcription factor G
Details	760	81	hsa-miR-30c-5p	TM4SF20	transmembrane 4 L six family member 20
Details	761	81	hsa-miR-30c-5p	SLC5A3	solute carrier family 5 member 3
Details	762	81	hsa-miR-30c-5p	ZEB2	zinc finger E-box binding homeobox 2
Details	763	81	hsa-miR-30c-5p	VOPP1	VOPP1, WBP1/VOPP1 family member
Details	764	81	hsa-miR-30c-5p	ARHGAP26	Rho GTPase activating protein 26
Details	765	81	hsa-miR-30c-5p	ZNF507	zinc finger protein 507
Details	766	81	hsa-miR-30c-5p	CCDC120	coiled-coil domain containing 120
Details	767	81	hsa-miR-30c-5p	CCNA1	cyclin A1
Details	768	81	hsa-miR-30c-5p	PIGA	phosphatidylinositol glycan anchor biosynthesis class A
Details	769	81	hsa-miR-30c-5p	USP2	ubiquitin specific peptidase 2
Details	770	81	hsa-miR-30c-5p	PLA2G12A	phospholipase A2 group XIIA
Details	771	81	hsa-miR-30c-5p	P4HA1	prolyl 4-hydroxylase subunit alpha 1
Details	772	81	hsa-miR-30c-5p	TRPM7	transient receptor potential cation channel subfamily M member 7
Details	773	81	hsa-miR-30c-5p	C14orf28	chromosome 14 open reading frame 28
Details	774	81	hsa-miR-30c-5p	EPC2	enhancer of polycomb homolog 2
Details	775	80	hsa-miR-30c-5p	SLC6A3	solute carrier family 6 member 3
Details	776	80	hsa-miR-30c-5p	FIGN	fidgetin, microtubule severing factor
Details	777	80	hsa-miR-30c-5p	GOT2	glutamic-oxaloacetic transaminase 2
Details	778	80	hsa-miR-30c-5p	DIO2	iodothyronine deiodinase 2
Details	779	80	hsa-miR-30c-5p	CRB1	crumbs cell polarity complex component 1
Details	780	80	hsa-miR-30c-5p	TMEM121	transmembrane protein 121
Details	781	80	hsa-miR-30c-5p	SPART	spartin
Details	782	80	hsa-miR-30c-5p	NEDD4L	neural precursor cell expressed, developmentally down-regulated 4-like, E3 ubiquitin protein ligase
Details	783	80	hsa-miR-30c-5p	CTNND2	catenin delta 2
Details	784	80	hsa-miR-30c-5p	ADGRL3	adhesion G protein-coupled receptor L3
Details	785	80	hsa-miR-30c-5p	CECR2	CECR2, histone acetyl-lysine reader
Details	786	80	hsa-miR-30c-5p	NRXN3	neurexin 3
Details	787	80	hsa-miR-30c-5p	DDHD2	DDHD domain containing 2
Details	788	80	hsa-miR-30c-5p	KRAS	KRAS proto-oncogene, GTPase
Details	789	80	hsa-miR-30c-5p	SLC39A10	solute carrier family 39 member 10
Details	790	80	hsa-miR-30c-5p	ERICH3	glutamate rich 3
Details	791	80	hsa-miR-30c-5p	SCEL	sciellin
Details	792	80	hsa-miR-30c-5p	KCTD5	potassium channel tetramerization domain containing 5
Details	793	80	hsa-miR-30c-5p	TRAF3	TNF receptor associated factor 3
Details	794	80	hsa-miR-30c-5p	SBF1	SET binding factor 1
Details	795	80	hsa-miR-30c-5p	FAM49A	family with sequence similarity 49 member A
Details	796	80	hsa-miR-30c-5p	ZBED1	zinc finger BED-type containing 1
Details	797	80	hsa-miR-30c-5p	RASGEF1B	RasGEF domain family member 1B
Details	798	80	hsa-miR-30c-5p	NR3C1	nuclear receptor subfamily 3 group C member 1
Details	799	80	hsa-miR-30c-5p	HTRA3	HtrA serine peptidase 3
Details	800	80	hsa-miR-30c-5p	KCTD16	potassium channel tetramerization domain containing 16
Details	801	80	hsa-miR-30c-5p	NAPG	NSF attachment protein gamma
Details	802	80	hsa-miR-30c-5p	KIAA1549	KIAA1549
Details	803	80	hsa-miR-30c-5p	ZNF529	zinc finger protein 529
Details	804	80	hsa-miR-30c-5p	ELAVL4	ELAV like RNA binding protein 4
Details	805	80	hsa-miR-30c-5p	PCDH10	protocadherin 10
Details	806	80	hsa-miR-30c-5p	KIAA1522	KIAA1522
Details	807	80	hsa-miR-30c-5p	MAP4K4	mitogen-activated protein kinase kinase kinase kinase 4
Details	808	80	hsa-miR-30c-5p	DGKD	diacylglycerol kinase delta
Details	809	80	hsa-miR-30c-5p	PTPN2	protein tyrosine phosphatase, non-receptor type 2
Details	810	80	hsa-miR-30c-5p	CA10	carbonic anhydrase 10
Details	811	80	hsa-miR-30c-5p	PAX9	paired box 9
Details	812	80	hsa-miR-30c-5p	ZNF678	zinc finger protein 678
Details	813	80	hsa-miR-30c-5p	ATAD5	ATPase family, AAA domain containing 5
Details	814	79	hsa-miR-30c-5p	TNPO3	transportin 3
Details	815	79	hsa-miR-30c-5p	METTL8	methyltransferase like 8
Details	816	79	hsa-miR-30c-5p	STIMATE	STIM activating enhancer
Details	817	79	hsa-miR-30c-5p	ZCCHC24	zinc finger CCHC-type containing 24
Details	818	79	hsa-miR-30c-5p	IER2	immediate early response 2
Details	819	79	hsa-miR-30c-5p	2001-08-01	argonaute RISC catalytic component 1
Details	820	79	hsa-miR-30c-5p	ZFP91	ZFP91 zinc finger protein
Details	821	79	hsa-miR-30c-5p	RASSF10	Ras association domain family member 10
Details	822	79	hsa-miR-30c-5p	SLC7A6	solute carrier family 7 member 6
Details	823	79	hsa-miR-30c-5p	MDM4	MDM4, p53 regulator
Details	824	79	hsa-miR-30c-5p	RPS6KA2	ribosomal protein S6 kinase A2
Details	825	79	hsa-miR-30c-5p	USP45	ubiquitin specific peptidase 45
Details	826	79	hsa-miR-30c-5p	IFNLR1	interferon lambda receptor 1
Details	827	79	hsa-miR-30c-5p	ZNF652	zinc finger protein 652
Details	828	79	hsa-miR-30c-5p	AUNIP	aurora kinase A and ninein interacting protein
Details	829	79	hsa-miR-30c-5p	HTR1F	5-hydroxytryptamine receptor 1F
Details	830	79	hsa-miR-30c-5p	LEPR	leptin receptor
Details	831	79	hsa-miR-30c-5p	SIK3	SIK family kinase 3
Details	832	79	hsa-miR-30c-5p	CACNB4	calcium voltage-gated channel auxiliary subunit beta 4
Details	833	79	hsa-miR-30c-5p	AP2A1	adaptor related protein complex 2 subunit alpha 1
Details	834	79	hsa-miR-30c-5p	GANC	glucosidase alpha, neutral C
Details	835	79	hsa-miR-30c-5p	RARB	retinoic acid receptor beta
Details	836	79	hsa-miR-30c-5p	ASCC3	activating signal cointegrator 1 complex subunit 3
Details	837	79	hsa-miR-30c-5p	MAGI2	membrane associated guanylate kinase, WW and PDZ domain containing 2
Details	838	79	hsa-miR-30c-5p	CDHR1	cadherin related family member 1
Details	839	79	hsa-miR-30c-5p	RABGAP1L	RAB GTPase activating protein 1 like
Details	840	79	hsa-miR-30c-5p	PTPN4	protein tyrosine phosphatase, non-receptor type 4
Details	841	79	hsa-miR-30c-5p	KCNMB2	potassium calcium-activated channel subfamily M regulatory beta subunit 2
Details	842	79	hsa-miR-30c-5p	DBF4	DBF4 zinc finger
Details	843	79	hsa-miR-30c-5p	SAMHD1	SAM and HD domain containing deoxynucleoside triphosphate triphosphohydrolase 1
Details	844	78	hsa-miR-30c-5p	ARID4B	AT-rich interaction domain 4B
Details	845	78	hsa-miR-30c-5p	HCN1	hyperpolarization activated cyclic nucleotide gated potassium channel 1
Details	846	78	hsa-miR-30c-5p	TPP2	tripeptidyl peptidase 2
Details	847	78	hsa-miR-30c-5p	SLC1A2	solute carrier family 1 member 2
Details	848	78	hsa-miR-30c-5p	VAV3	vav guanine nucleotide exchange factor 3
Details	849	78	hsa-miR-30c-5p	ALDH2	aldehyde dehydrogenase 2 family member
Details	850	78	hsa-miR-30c-5p	SLC35F4	solute carrier family 35 member F4
Details	851	78	hsa-miR-30c-5p	SSR3	signal sequence receptor subunit 3
Details	852	78	hsa-miR-30c-5p	ITSN1	intersectin 1
Details	853	78	hsa-miR-30c-5p	CLCF1	cardiotrophin like cytokine factor 1
Details	854	78	hsa-miR-30c-5p	UGT8	UDP glycosyltransferase 8
Details	855	78	hsa-miR-30c-5p	SEL1L3	SEL1L family member 3
Details	856	78	hsa-miR-30c-5p	RELL1	RELT like 1
Details	857	78	hsa-miR-30c-5p	MAP3K12	mitogen-activated protein kinase kinase kinase 12
Details	858	78	hsa-miR-30c-5p	GALNT3	polypeptide N-acetylgalactosaminyltransferase 3
Details	859	78	hsa-miR-30c-5p	AP3S1	adaptor related protein complex 3 subunit sigma 1
Details	860	78	hsa-miR-30c-5p	PRRT2	proline rich transmembrane protein 2
Details	861	78	hsa-miR-30c-5p	MPL	MPL proto-oncogene, thrombopoietin receptor
Details	862	78	hsa-miR-30c-5p	M1AP	meiosis 1 associated protein
Details	863	78	hsa-miR-30c-5p	GORASP2	golgi reassembly stacking protein 2
Details	864	78	hsa-miR-30c-5p	HNRNPC	heterogeneous nuclear ribonucleoprotein C (C1/C2)
Details	865	78	hsa-miR-30c-5p	RRN3	RRN3 homolog, RNA polymerase I transcription factor
Details	866	78	hsa-miR-30c-5p	ATP2B2	ATPase plasma membrane Ca2+ transporting 2
Details	867	78	hsa-miR-30c-5p	SLC22A5	solute carrier family 22 member 5
Details	868	78	hsa-miR-30c-5p	GCNT2	glucosaminyl (N-acetyl) transferase 2 (I blood group)
Details	869	78	hsa-miR-30c-5p	QKI	QKI, KH domain containing RNA binding
Details	870	78	hsa-miR-30c-5p	ZCRB1	zinc finger CCHC-type and RNA binding motif containing 1
Details	871	78	hsa-miR-30c-5p	GLCE	glucuronic acid epimerase
Details	872	78	hsa-miR-30c-5p	CEP112	centrosomal protein 112
Details	873	78	hsa-miR-30c-5p	MTTP	microsomal triglyceride transfer protein
Details	874	78	hsa-miR-30c-5p	ARL4A	ADP ribosylation factor like GTPase 4A
Details	875	78	hsa-miR-30c-5p	SEMA6A	semaphorin 6A
Details	876	78	hsa-miR-30c-5p	SSX2IP	SSX family member 2 interacting protein
Details	877	78	hsa-miR-30c-5p	MICAL2	microtubule associated monooxygenase, calponin and LIM domain containing 2
Details	878	78	hsa-miR-30c-5p	ZBTB46	zinc finger and BTB domain containing 46
Details	879	77	hsa-miR-30c-5p	ABCD2	ATP binding cassette subfamily D member 2
Details	880	77	hsa-miR-30c-5p	MMP21	matrix metallopeptidase 21
Details	881	77	hsa-miR-30c-5p	SLC36A1	solute carrier family 36 member 1
Details	882	77	hsa-miR-30c-5p	SKIL	SKI like proto-oncogene
Details	883	77	hsa-miR-30c-5p	SGK3	serum/glucocorticoid regulated kinase family member 3
Details	884	77	hsa-miR-30c-5p	ZNF197	zinc finger protein 197
Details	885	77	hsa-miR-30c-5p	NKTR	natural killer cell triggering receptor
Details	886	77	hsa-miR-30c-5p	FXR1	FMR1 autosomal homolog 1
Details	887	77	hsa-miR-30c-5p	POP1	POP1 homolog, ribonuclease P/MRP subunit
Details	888	77	hsa-miR-30c-5p	KDELC2	KDEL motif containing 2
Details	889	77	hsa-miR-30c-5p	MBNL1	muscleblind like splicing regulator 1
Details	890	77	hsa-miR-30c-5p	SORCS3	sortilin related VPS10 domain containing receptor 3
Details	891	77	hsa-miR-30c-5p	PARP16	poly(ADP-ribose) polymerase family member 16
Details	892	77	hsa-miR-30c-5p	RUBCNL	rubicon like autophagy enhancer
Details	893	77	hsa-miR-30c-5p	ELFN2	extracellular leucine rich repeat and fibronectin type III domain containing 2
Details	894	77	hsa-miR-30c-5p	FAM78B	family with sequence similarity 78 member B
Details	895	77	hsa-miR-30c-5p	FAM219B	family with sequence similarity 219 member B
Details	896	77	hsa-miR-30c-5p	NRK	Nik related kinase
Details	897	77	hsa-miR-30c-5p	ELL	elongation factor for RNA polymerase II
Details	898	77	hsa-miR-30c-5p	HNRNPA2B1	heterogeneous nuclear ribonucleoprotein A2/B1
Details	899	77	hsa-miR-30c-5p	TDRP	testis development related protein
Details	900	77	hsa-miR-30c-5p	UQCRB	ubiquinol-cytochrome c reductase binding protein
Details	901	77	hsa-miR-30c-5p	COL8A1	collagen type VIII alpha 1 chain
Details	902	77	hsa-miR-30c-5p	HELZ	helicase with zinc finger
Details	903	77	hsa-miR-30c-5p	GRHL1	grainyhead like transcription factor 1
Details	904	77	hsa-miR-30c-5p	STK38L	serine/threonine kinase 38 like
Details	905	76	hsa-miR-30c-5p	ZMAT1	zinc finger matrin-type 1
Details	906	76	hsa-miR-30c-5p	OR11A1	olfactory receptor family 11 subfamily A member 1
Details	907	76	hsa-miR-30c-5p	HNRNPA3	heterogeneous nuclear ribonucleoprotein A3
Details	908	76	hsa-miR-30c-5p	SALL4	spalt like transcription factor 4
Details	909	76	hsa-miR-30c-5p	RNF169	ring finger protein 169
Details	910	76	hsa-miR-30c-5p	IKZF2	IKAROS family zinc finger 2
Details	911	76	hsa-miR-30c-5p	GALR1	galanin receptor 1
Details	912	76	hsa-miR-30c-5p	CPEB4	cytoplasmic polyadenylation element binding protein 4
Details	913	76	hsa-miR-30c-5p	MIGA2	mitoguardin 2
Details	914	76	hsa-miR-30c-5p	ZSCAN29	zinc finger and SCAN domain containing 29
Details	915	76	hsa-miR-30c-5p	TENT4B	terminal nucleotidyltransferase 4B
Details	916	76	hsa-miR-30c-5p	BCL6	BCL6, transcription repressor
Details	917	76	hsa-miR-30c-5p	WNK3	WNK lysine deficient protein kinase 3
Details	918	76	hsa-miR-30c-5p	FAM131B	family with sequence similarity 131 member B
Details	919	76	hsa-miR-30c-5p	SSBP2	single stranded DNA binding protein 2
Details	920	76	hsa-miR-30c-5p	HERC3	HECT and RLD domain containing E3 ubiquitin protein ligase 3
Details	921	76	hsa-miR-30c-5p	ARPC5	actin related protein 2/3 complex subunit 5
Details	922	76	hsa-miR-30c-5p	PABPC1L2A	poly(A) binding protein cytoplasmic 1 like 2A
Details	923	76	hsa-miR-30c-5p	AMOTL2	angiomotin like 2
Details	924	76	hsa-miR-30c-5p	CYSLTR1	cysteinyl leukotriene receptor 1
Details	925	76	hsa-miR-30c-5p	KCTD20	potassium channel tetramerization domain containing 20
Details	926	76	hsa-miR-30c-5p	PABPC1L2B	poly(A) binding protein cytoplasmic 1 like 2B
Details	927	76	hsa-miR-30c-5p	SLC35A5	solute carrier family 35 member A5
Details	928	76	hsa-miR-30c-5p	RNF44	ring finger protein 44
Details	929	76	hsa-miR-30c-5p	TRMT5	tRNA methyltransferase 5
Details	930	75	hsa-miR-30c-5p	PLAG1	PLAG1 zinc finger
Details	931	75	hsa-miR-30c-5p	BTBD10	BTB domain containing 10
Details	932	75	hsa-miR-30c-5p	PLXNA2	plexin A2
Details	933	75	hsa-miR-30c-5p	KPNA3	karyopherin subunit alpha 3
Details	934	75	hsa-miR-30c-5p	FAM71F2	family with sequence similarity 71 member F2
Details	935	75	hsa-miR-30c-5p	TET1	tet methylcytosine dioxygenase 1
Details	936	75	hsa-miR-30c-5p	EYA2	EYA transcriptional coactivator and phosphatase 2
Details	937	75	hsa-miR-30c-5p	WDR26	WD repeat domain 26
Details	938	75	hsa-miR-30c-5p	PPFIA2	PTPRF interacting protein alpha 2
Details	939	75	hsa-miR-30c-5p	PPP1R14C	protein phosphatase 1 regulatory inhibitor subunit 14C
Details	940	75	hsa-miR-30c-5p	DTD2	D-tyrosyl-tRNA deacylase 2 (putative)
Details	941	75	hsa-miR-30c-5p	TMEM121B	transmembrane protein 121B
Details	942	75	hsa-miR-30c-5p	HOXA13	homeobox A13
Details	943	75	hsa-miR-30c-5p	AFF3	AF4/FMR2 family member 3
Details	944	75	hsa-miR-30c-5p	LNPK	lunapark, ER junction formation factor
Details	945	75	hsa-miR-30c-5p	SLC6A9	solute carrier family 6 member 9
Details	946	75	hsa-miR-30c-5p	PHF6	PHD finger protein 6
Details	947	75	hsa-miR-30c-5p	EDAR	ectodysplasin A receptor
Details	948	75	hsa-miR-30c-5p	FAM217B	family with sequence similarity 217 member B
Details	949	75	hsa-miR-30c-5p	PIRT	phosphoinositide interacting regulator of transient receptor potential channels
Details	950	75	hsa-miR-30c-5p	PELO	pelota mRNA surveillance and ribosome rescue factor
Details	951	75	hsa-miR-30c-5p	SIKE1	suppressor of IKBKE 1
Details	952	75	hsa-miR-30c-5p	TRMT10C	tRNA methyltransferase 10C, mitochondrial RNase P subunit
Details	953	74	hsa-miR-30c-5p	KLF11	Kruppel like factor 11
Details	954	74	hsa-miR-30c-5p	SNX29	sorting nexin 29
Details	955	74	hsa-miR-30c-5p	CD80	CD80 molecule
Details	956	74	hsa-miR-30c-5p	GXYLT1	glucoside xylosyltransferase 1
Details	957	74	hsa-miR-30c-5p	B4GALT5	beta-1,4-galactosyltransferase 5
Details	958	74	hsa-miR-30c-5p	IRS2	insulin receptor substrate 2
Details	959	74	hsa-miR-30c-5p	RBFOX1	RNA binding fox-1 homolog 1
Details	960	74	hsa-miR-30c-5p	RAB22A	RAB22A, member RAS oncogene family
Details	961	74	hsa-miR-30c-5p	DET1	DET1, COP1 ubiquitin ligase partner
Details	962	74	hsa-miR-30c-5p	EPHB2	EPH receptor B2
Details	963	74	hsa-miR-30c-5p	ABCG5	ATP binding cassette subfamily G member 5
Details	964	74	hsa-miR-30c-5p	DLD	dihydrolipoamide dehydrogenase
Details	965	74	hsa-miR-30c-5p	TRPC5OS	TRPC5 opposite strand
Details	966	74	hsa-miR-30c-5p	RFTN2	raftlin family member 2
Details	967	74	hsa-miR-30c-5p	MID2	midline 2
Details	968	74	hsa-miR-30c-5p	PLCB4	phospholipase C beta 4
Details	969	73	hsa-miR-30c-5p	EIF5	eukaryotic translation initiation factor 5
Details	970	73	hsa-miR-30c-5p	UCP3	uncoupling protein 3
Details	971	73	hsa-miR-30c-5p	TTPA	alpha tocopherol transfer protein
Details	972	73	hsa-miR-30c-5p	RCOR1	REST corepressor 1
Details	973	73	hsa-miR-30c-5p	SLF2	SMC5-SMC6 complex localization factor 2
Details	974	73	hsa-miR-30c-5p	MBNL2	muscleblind like splicing regulator 2
Details	975	73	hsa-miR-30c-5p	ICK	intestinal cell kinase
Details	976	73	hsa-miR-30c-5p	FMC1	formation of mitochondrial complex V assembly factor 1 homolog
Details	977	73	hsa-miR-30c-5p	KIF21B	kinesin family member 21B
Details	978	73	hsa-miR-30c-5p	METAP2	methionyl aminopeptidase 2
Details	979	73	hsa-miR-30c-5p	BCL2L15	BCL2 like 15
Details	980	73	hsa-miR-30c-5p	STC1	stanniocalcin 1
Details	981	73	hsa-miR-30c-5p	VPS13C	vacuolar protein sorting 13 homolog C
Details	982	73	hsa-miR-30c-5p	RANBP2	RAN binding protein 2
Details	983	73	hsa-miR-30c-5p	GCSAM	germinal center associated signaling and motility
Details	984	73	hsa-miR-30c-5p	NACC2	NACC family member 2
Details	985	73	hsa-miR-30c-5p	CDC73	cell division cycle 73
Details	986	73	hsa-miR-30c-5p	HEPHL1	hephaestin like 1
Details	987	73	hsa-miR-30c-5p	SETD3	SET domain containing 3, actin histidine methyltransferase
Details	988	73	hsa-miR-30c-5p	PRTG	protogenin
Details	989	73	hsa-miR-30c-5p	DIPK1A	divergent protein kinase domain 1A
Details	990	73	hsa-miR-30c-5p	ALS2	ALS2, alsin Rho guanine nucleotide exchange factor
Details	991	73	hsa-miR-30c-5p	CELF4	CUGBP Elav-like family member 4
Details	992	73	hsa-miR-30c-5p	SLC7A11	solute carrier family 7 member 11
Details	993	73	hsa-miR-30c-5p	NT5DC3	5'-nucleotidase domain containing 3
Details	994	73	hsa-miR-30c-5p	ASXL3	ASXL transcriptional regulator 3
Details	995	73	hsa-miR-30c-5p	TMEM170A	transmembrane protein 170A
Details	996	72	hsa-miR-30c-5p	PDE5A	phosphodiesterase 5A
Details	997	72	hsa-miR-30c-5p	C14orf39	chromosome 14 open reading frame 39
Details	998	72	hsa-miR-30c-5p	URGCP	upregulator of cell proliferation
Details	999	72	hsa-miR-30c-5p	POLDIP2	DNA polymerase delta interacting protein 2
Details	1000	72	hsa-miR-30c-5p	PPIP5K2	diphosphoinositol pentakisphosphate kinase 2
Details	1001	72	hsa-miR-30c-5p	ZNF597	zinc finger protein 597
Details	1002	72	hsa-miR-30c-5p	GID4	GID complex subunit 4 homolog
Details	1003	72	hsa-miR-30c-5p	GAS2L3	growth arrest specific 2 like 3
Details	1004	72	hsa-miR-30c-5p	TVP23B	trans-golgi network vesicle protein 23 homolog B
Details	1005	72	hsa-miR-30c-5p	SH3TC2	SH3 domain and tetratricopeptide repeats 2
Details	1006	72	hsa-miR-30c-5p	ZBTB34	zinc finger and BTB domain containing 34
Details	1007	72	hsa-miR-30c-5p	UHRF1BP1	UHRF1 binding protein 1
Details	1008	72	hsa-miR-30c-5p	ZCCHC14	zinc finger CCHC-type containing 14
Details	1009	72	hsa-miR-30c-5p	SPTLC3	serine palmitoyltransferase long chain base subunit 3
Details	1010	72	hsa-miR-30c-5p	HOXA11	homeobox A11
Details	1011	72	hsa-miR-30c-5p	PKNOX2	PBX/knotted 1 homeobox 2
Details	1012	72	hsa-miR-30c-5p	ESPN	espin
Details	1013	72	hsa-miR-30c-5p	KLF14	Kruppel like factor 14
Details	1014	72	hsa-miR-30c-5p	B4GALT6	beta-1,4-galactosyltransferase 6
Details	1015	72	hsa-miR-30c-5p	MSANTD3-TMEFF1	MSANTD3-TMEFF1 readthrough
Details	1016	72	hsa-miR-30c-5p	HERC2	HECT and RLD domain containing E3 ubiquitin protein ligase 2
Details	1017	72	hsa-miR-30c-5p	SORBS2	sorbin and SH3 domain containing 2
Details	1018	72	hsa-miR-30c-5p	LPCAT2	lysophosphatidylcholine acyltransferase 2
Details	1019	72	hsa-miR-30c-5p	ADGRF1	adhesion G protein-coupled receptor F1
Details	1020	72	hsa-miR-30c-5p	INSYN2	inhibitory synaptic factor 2A
Details	1021	71	hsa-miR-30c-5p	HOXB8	homeobox B8
Details	1022	71	hsa-miR-30c-5p	IL1A	interleukin 1 alpha
Details	1023	71	hsa-miR-30c-5p	LSM14B	LSM family member 14B
Details	1024	71	hsa-miR-30c-5p	SEMA6D	semaphorin 6D
Details	1025	71	hsa-miR-30c-5p	E2F3	E2F transcription factor 3
Details	1026	71	hsa-miR-30c-5p	MICAL1	microtubule associated monooxygenase, calponin and LIM domain containing 1
Details	1027	71	hsa-miR-30c-5p	CFDP1	craniofacial development protein 1
Details	1028	71	hsa-miR-30c-5p	HECW1	HECT, C2 and WW domain containing E3 ubiquitin protein ligase 1
Details	1029	71	hsa-miR-30c-5p	SOS1	SOS Ras/Rac guanine nucleotide exchange factor 1
Details	1030	71	hsa-miR-30c-5p	RALGAPB	Ral GTPase activating protein non-catalytic beta subunit
Details	1031	71	hsa-miR-30c-5p	DACH2	dachshund family transcription factor 2
Details	1032	71	hsa-miR-30c-5p	CDC7	cell division cycle 7
Details	1033	71	hsa-miR-30c-5p	SEC23IP	SEC23 interacting protein
Details	1034	71	hsa-miR-30c-5p	KCTD3	potassium channel tetramerization domain containing 3
Details	1035	71	hsa-miR-30c-5p	ZNF547	zinc finger protein 547
Details	1036	71	hsa-miR-30c-5p	NAGPA	N-acetylglucosamine-1-phosphodiester alpha-N-acetylglucosaminidase
Details	1037	71	hsa-miR-30c-5p	SGCB	sarcoglycan beta
Details	1038	71	hsa-miR-30c-5p	PPFIA1	PTPRF interacting protein alpha 1
Details	1039	70	hsa-miR-30c-5p	MYH10	myosin heavy chain 10
Details	1040	70	hsa-miR-30c-5p	HOOK3	hook microtubule tethering protein 3
Details	1041	70	hsa-miR-30c-5p	CCDC71L	coiled-coil domain containing 71 like
Details	1042	70	hsa-miR-30c-5p	AP1S3	adaptor related protein complex 1 subunit sigma 3
Details	1043	70	hsa-miR-30c-5p	SPCS3	signal peptidase complex subunit 3
Details	1044	70	hsa-miR-30c-5p	ZNF736	zinc finger protein 736
Details	1045	70	hsa-miR-30c-5p	RPS6KA5	ribosomal protein S6 kinase A5
Details	1046	70	hsa-miR-30c-5p	OSGEPL1	O-sialoglycoprotein endopeptidase like 1
Details	1047	70	hsa-miR-30c-5p	FNDC3B	fibronectin type III domain containing 3B
Details	1048	70	hsa-miR-30c-5p	SLC41A2	solute carrier family 41 member 2
Details	1049	70	hsa-miR-30c-5p	ZBTB39	zinc finger and BTB domain containing 39
Details	1050	70	hsa-miR-30c-5p	NCEH1	neutral cholesterol ester hydrolase 1
Details	1051	70	hsa-miR-30c-5p	TRIM9	tripartite motif containing 9
Details	1052	70	hsa-miR-30c-5p	JUNB	JunB proto-oncogene, AP-1 transcription factor subunit
Details	1053	70	hsa-miR-30c-5p	TRPS1	transcriptional repressor GATA binding 1
Details	1054	70	hsa-miR-30c-5p	ADRB2	adrenoceptor beta 2
Details	1055	70	hsa-miR-30c-5p	FYCO1	FYVE and coiled-coil domain containing 1
Details	1056	70	hsa-miR-30c-5p	TNKS	tankyrase
Details	1057	70	hsa-miR-30c-5p	PGM2	phosphoglucomutase 2
Details	1058	70	hsa-miR-30c-5p	SLC36A4	solute carrier family 36 member 4
Details	1059	70	hsa-miR-30c-5p	LHFPL2	LHFPL tetraspan subfamily member 2
Details	1060	70	hsa-miR-30c-5p	GTF2H1	general transcription factor IIH subunit 1
Details	1061	70	hsa-miR-30c-5p	DCX	doublecortin
Details	1062	70	hsa-miR-30c-5p	NFIA	nuclear factor I A
Details	1063	70	hsa-miR-30c-5p	ARF4	ADP ribosylation factor 4
Details	1064	70	hsa-miR-30c-5p	GPR26	G protein-coupled receptor 26
Details	1065	70	hsa-miR-30c-5p	BEST4	bestrophin 4
Details	1066	70	hsa-miR-30c-5p	BAZ2B	bromodomain adjacent to zinc finger domain 2B
Details	1067	70	hsa-miR-30c-5p	TPM4	tropomyosin 4
Details	1068	70	hsa-miR-30c-5p	GABRA5	gamma-aminobutyric acid type A receptor alpha5 subunit
Details	1069	70	hsa-miR-30c-5p	PLXNC1	plexin C1
Details	1070	70	hsa-miR-30c-5p	IKZF1	IKAROS family zinc finger 1
Details	1071	70	hsa-miR-30c-5p	VCPKMT	valosin containing protein lysine methyltransferase
Details	1072	69	hsa-miR-30c-5p	KRTAP1-5	keratin associated protein 1-5
Details	1073	69	hsa-miR-30c-5p	LONRF1	LON peptidase N-terminal domain and ring finger 1
Details	1074	69	hsa-miR-30c-5p	CCSER1	coiled-coil serine rich protein 1
Details	1075	69	hsa-miR-30c-5p	SCML2	Scm polycomb group protein like 2
Details	1076	69	hsa-miR-30c-5p	NCK2	NCK adaptor protein 2
Details	1077	69	hsa-miR-30c-5p	IL21R	interleukin 21 receptor
Details	1078	69	hsa-miR-30c-5p	ARID3A	AT-rich interaction domain 3A
Details	1079	69	hsa-miR-30c-5p	SNAPIN	SNAP associated protein
Details	1080	69	hsa-miR-30c-5p	PCGF3	polycomb group ring finger 3
Details	1081	69	hsa-miR-30c-5p	ACTBL2	actin, beta like 2
Details	1082	69	hsa-miR-30c-5p	LRRFIP2	LRR binding FLII interacting protein 2
Details	1083	69	hsa-miR-30c-5p	RGS22	regulator of G protein signaling 22
Details	1084	69	hsa-miR-30c-5p	HDAC5	histone deacetylase 5
Details	1085	69	hsa-miR-30c-5p	ICE2	interactor of little elongation complex ELL subunit 2
Details	1086	69	hsa-miR-30c-5p	SLC30A2	solute carrier family 30 member 2
Details	1087	69	hsa-miR-30c-5p	WDR1	WD repeat domain 1
Details	1088	69	hsa-miR-30c-5p	CELF3	CUGBP Elav-like family member 3
Details	1089	69	hsa-miR-30c-5p	AGPS	alkylglycerone phosphate synthase
Details	1090	69	hsa-miR-30c-5p	AIDA	axin interactor, dorsalization associated
Details	1091	69	hsa-miR-30c-5p	RPUSD4	RNA pseudouridine synthase D4
Details	1092	69	hsa-miR-30c-5p	PTPN20	protein tyrosine phosphatase, non-receptor type 20
Details	1093	69	hsa-miR-30c-5p	TASOR	transcription activation suppressor
Details	1094	69	hsa-miR-30c-5p	DENND4A	DENN domain containing 4A
Details	1095	69	hsa-miR-30c-5p	LCOR	ligand dependent nuclear receptor corepressor
Details	1096	69	hsa-miR-30c-5p	FAM81A	family with sequence similarity 81 member A
Details	1097	69	hsa-miR-30c-5p	BDNF	brain derived neurotrophic factor
Details	1098	69	hsa-miR-30c-5p	SYNCRIP	synaptotagmin binding cytoplasmic RNA interacting protein
Details	1099	69	hsa-miR-30c-5p	EFR3A	EFR3 homolog A
Details	1100	69	hsa-miR-30c-5p	FRK	fyn related Src family tyrosine kinase
Details	1101	69	hsa-miR-30c-5p	LARP4	La ribonucleoprotein domain family member 4
Details	1102	69	hsa-miR-30c-5p	PLEKHB2	pleckstrin homology domain containing B2
Details	1103	68	hsa-miR-30c-5p	TMEM86A	transmembrane protein 86A
Details	1104	68	hsa-miR-30c-5p	IQCK	IQ motif containing K
Details	1105	68	hsa-miR-30c-5p	SOX12	SRY-box 12
Details	1106	68	hsa-miR-30c-5p	MRTFB	myocardin related transcription factor B
Details	1107	68	hsa-miR-30c-5p	CARNMT1	carnosine N-methyltransferase 1
Details	1108	68	hsa-miR-30c-5p	JARID2	jumonji and AT-rich interaction domain containing 2
Details	1109	68	hsa-miR-30c-5p	MAP3K15	mitogen-activated protein kinase kinase kinase 15
Details	1110	68	hsa-miR-30c-5p	ATAD2B	ATPase family, AAA domain containing 2B
Details	1111	68	hsa-miR-30c-5p	GRAMD2A	GRAM domain containing 2A
Details	1112	68	hsa-miR-30c-5p	TMED2	transmembrane p24 trafficking protein 2
Details	1113	68	hsa-miR-30c-5p	GPR180	G protein-coupled receptor 180
Details	1114	68	hsa-miR-30c-5p	ERMN	ermin
Details	1115	68	hsa-miR-30c-5p	SELENOS	selenoprotein S
Details	1116	68	hsa-miR-30c-5p	LYST	lysosomal trafficking regulator
Details	1117	68	hsa-miR-30c-5p	TRIM23	tripartite motif containing 23
Details	1118	68	hsa-miR-30c-5p	RRAGD	Ras related GTP binding D
Details	1119	68	hsa-miR-30c-5p	MAP3K19	mitogen-activated protein kinase kinase kinase 19
Details	1120	68	hsa-miR-30c-5p	HECTD2	HECT domain E3 ubiquitin protein ligase 2
Details	1121	68	hsa-miR-30c-5p	UBE2D3	ubiquitin conjugating enzyme E2 D3
Details	1122	68	hsa-miR-30c-5p	MAVS	mitochondrial antiviral signaling protein
Details	1123	68	hsa-miR-30c-5p	PITPNM2	phosphatidylinositol transfer protein membrane associated 2
Details	1124	68	hsa-miR-30c-5p	GLUD2	glutamate dehydrogenase 2
Details	1125	67	hsa-miR-30c-5p	FAM124A	family with sequence similarity 124 member A
Details	1126	67	hsa-miR-30c-5p	PCDH20	protocadherin 20
Details	1127	67	hsa-miR-30c-5p	KHNYN	KH and NYN domain containing
Details	1128	67	hsa-miR-30c-5p	RMND5A	required for meiotic nuclear division 5 homolog A
Details	1129	67	hsa-miR-30c-5p	SPIRE1	spire type actin nucleation factor 1
Details	1130	67	hsa-miR-30c-5p	CAPN7	calpain 7
Details	1131	67	hsa-miR-30c-5p	ZNF318	zinc finger protein 318
Details	1132	67	hsa-miR-30c-5p	GOLGA8B	golgin A8 family member B
Details	1133	67	hsa-miR-30c-5p	SLC29A3	solute carrier family 29 member 3
Details	1134	67	hsa-miR-30c-5p	ZNF20	zinc finger protein 20
Details	1135	67	hsa-miR-30c-5p	EVI5	ecotropic viral integration site 5
Details	1136	67	hsa-miR-30c-5p	PPIL3	peptidylprolyl isomerase like 3
Details	1137	67	hsa-miR-30c-5p	PPP2R1B	protein phosphatase 2 scaffold subunit Abeta
Details	1138	67	hsa-miR-30c-5p	RCHY1	ring finger and CHY zinc finger domain containing 1
Details	1139	67	hsa-miR-30c-5p	DIP2C	disco interacting protein 2 homolog C
Details	1140	66	hsa-miR-30c-5p	ZFP36L2	ZFP36 ring finger protein like 2
Details	1141	66	hsa-miR-30c-5p	PDK3	pyruvate dehydrogenase kinase 3
Details	1142	66	hsa-miR-30c-5p	ASCC1	activating signal cointegrator 1 complex subunit 1
Details	1143	66	hsa-miR-30c-5p	TTN	titin
Details	1144	66	hsa-miR-30c-5p	REV1	REV1, DNA directed polymerase
Details	1145	66	hsa-miR-30c-5p	ZFYVE26	zinc finger FYVE-type containing 26
Details	1146	66	hsa-miR-30c-5p	INTS6	integrator complex subunit 6
Details	1147	66	hsa-miR-30c-5p	G3BP2	G3BP stress granule assembly factor 2
Details	1148	66	hsa-miR-30c-5p	ECT2L	epithelial cell transforming 2 like
Details	1149	66	hsa-miR-30c-5p	SSH1	slingshot protein phosphatase 1
Details	1150	66	hsa-miR-30c-5p	VENTX	VENT homeobox
Details	1151	66	hsa-miR-30c-5p	FAM24A	family with sequence similarity 24 member A
Details	1152	66	hsa-miR-30c-5p	NAV1	neuron navigator 1
Details	1153	66	hsa-miR-30c-5p	NRBP1	nuclear receptor binding protein 1
Details	1154	66	hsa-miR-30c-5p	TBC1D30	TBC1 domain family member 30
Details	1155	66	hsa-miR-30c-5p	ALPK3	alpha kinase 3
Details	1156	66	hsa-miR-30c-5p	PEG10	paternally expressed 10
Details	1157	66	hsa-miR-30c-5p	RAP2B	RAP2B, member of RAS oncogene family
Details	1158	66	hsa-miR-30c-5p	PELI1	pellino E3 ubiquitin protein ligase 1
Details	1159	66	hsa-miR-30c-5p	ZNF746	zinc finger protein 746
Details	1160	66	hsa-miR-30c-5p	GLUD1	glutamate dehydrogenase 1
Details	1161	66	hsa-miR-30c-5p	GM2A	GM2 ganglioside activator
Details	1162	66	hsa-miR-30c-5p	MYD88	MYD88, innate immune signal transduction adaptor
Details	1163	65	hsa-miR-30c-5p	PBRM1	polybromo 1
Details	1164	65	hsa-miR-30c-5p	CEP76	centrosomal protein 76
Details	1165	65	hsa-miR-30c-5p	UBE2J2	ubiquitin conjugating enzyme E2 J2
Details	1166	65	hsa-miR-30c-5p	PLXNA1	plexin A1
Details	1167	65	hsa-miR-30c-5p	SH3KBP1	SH3 domain containing kinase binding protein 1
Details	1168	65	hsa-miR-30c-5p	SLC38A1	solute carrier family 38 member 1
Details	1169	65	hsa-miR-30c-5p	ANKRD20A1	ankyrin repeat domain 20 family member A1
Details	1170	65	hsa-miR-30c-5p	RFX2	regulatory factor X2
Details	1171	65	hsa-miR-30c-5p	TVP23C	trans-golgi network vesicle protein 23 homolog C
Details	1172	65	hsa-miR-30c-5p	ZSWIM5	zinc finger SWIM-type containing 5
Details	1173	65	hsa-miR-30c-5p	NID1	nidogen 1
Details	1174	65	hsa-miR-30c-5p	C8orf34	chromosome 8 open reading frame 34
Details	1175	65	hsa-miR-30c-5p	VSTM4	V-set and transmembrane domain containing 4
Details	1176	65	hsa-miR-30c-5p	SEH1L	SEH1 like nucleoporin
Details	1177	65	hsa-miR-30c-5p	THBS2	thrombospondin 2
Details	1178	65	hsa-miR-30c-5p	SATB1	SATB homeobox 1
Details	1179	65	hsa-miR-30c-5p	ANKRD20A4	ankyrin repeat domain 20 family member A4
Details	1180	65	hsa-miR-30c-5p	LIN7C	lin-7 homolog C, crumbs cell polarity complex component
Details	1181	65	hsa-miR-30c-5p	FAM169B	family with sequence similarity 169 member B
Details	1182	65	hsa-miR-30c-5p	RNMT	RNA guanine-7 methyltransferase
Details	1183	65	hsa-miR-30c-5p	RPGRIP1L	RPGRIP1 like
Details	1184	65	hsa-miR-30c-5p	EAF1	ELL associated factor 1
Details	1185	65	hsa-miR-30c-5p	ANKRD20A2	ankyrin repeat domain 20 family member A2
Details	1186	65	hsa-miR-30c-5p	DGKZ	diacylglycerol kinase zeta
Details	1187	64	hsa-miR-30c-5p	USP22	ubiquitin specific peptidase 22
Details	1188	64	hsa-miR-30c-5p	FAM155A	family with sequence similarity 155 member A
Details	1189	64	hsa-miR-30c-5p	WDR41	WD repeat domain 41
Details	1190	64	hsa-miR-30c-5p	UNKL	unk like zinc finger
Details	1191	64	hsa-miR-30c-5p	PTPRK	protein tyrosine phosphatase, receptor type K
Details	1192	64	hsa-miR-30c-5p	ADAM28	ADAM metallopeptidase domain 28
Details	1193	64	hsa-miR-30c-5p	CLRN1	clarin 1
Details	1194	64	hsa-miR-30c-5p	MAPRE1	microtubule associated protein RP/EB family member 1
Details	1195	64	hsa-miR-30c-5p	SLC6A15	solute carrier family 6 member 15
Details	1196	64	hsa-miR-30c-5p	PGM2L1	phosphoglucomutase 2 like 1
Details	1197	64	hsa-miR-30c-5p	PLCG1	phospholipase C gamma 1
Details	1198	64	hsa-miR-30c-5p	MAN1B1	mannosidase alpha class 1B member 1
Details	1199	64	hsa-miR-30c-5p	RNF213	ring finger protein 213
Details	1200	64	hsa-miR-30c-5p	UNC5D	unc-5 netrin receptor D
Details	1201	64	hsa-miR-30c-5p	KIAA1328	KIAA1328
Details	1202	64	hsa-miR-30c-5p	PAG1	phosphoprotein membrane anchor with glycosphingolipid microdomains 1
Details	1203	64	hsa-miR-30c-5p	SNX30	sorting nexin family member 30
Details	1204	64	hsa-miR-30c-5p	JAKMIP3	Janus kinase and microtubule interacting protein 3
Details	1205	64	hsa-miR-30c-5p	NRBF2	nuclear receptor binding factor 2
Details	1206	64	hsa-miR-30c-5p	DMTF1	cyclin D binding myb like transcription factor 1
Details	1207	64	hsa-miR-30c-5p	CEP170B	centrosomal protein 170B
Details	1208	64	hsa-miR-30c-5p	DSP	desmoplakin
Details	1209	64	hsa-miR-30c-5p	TCTN3	tectonic family member 3
Details	1210	64	hsa-miR-30c-5p	SON	SON DNA binding protein
Details	1211	64	hsa-miR-30c-5p	TFPI2	tissue factor pathway inhibitor 2
Details	1212	64	hsa-miR-30c-5p	ZNF148	zinc finger protein 148
Details	1213	64	hsa-miR-30c-5p	BID	BH3 interacting domain death agonist
Details	1214	64	hsa-miR-30c-5p	NDUFA4	NDUFA4, mitochondrial complex associated
Details	1215	64	hsa-miR-30c-5p	UBE2R2	ubiquitin conjugating enzyme E2 R2
Details	1216	64	hsa-miR-30c-5p	GALNT13	polypeptide N-acetylgalactosaminyltransferase 13
Details	1217	64	hsa-miR-30c-5p	TRPA1	transient receptor potential cation channel subfamily A member 1
Details	1218	63	hsa-miR-30c-5p	FMR1NB	FMR1 neighbor
Details	1219	63	hsa-miR-30c-5p	ZBTB7A	zinc finger and BTB domain containing 7A
Details	1220	63	hsa-miR-30c-5p	SIRT1	sirtuin 1
Details	1221	63	hsa-miR-30c-5p	SLC25A40	solute carrier family 25 member 40
Details	1222	63	hsa-miR-30c-5p	ABHD5	abhydrolase domain containing 5
Details	1223	63	hsa-miR-30c-5p	MAU2	MAU2 sister chromatid cohesion factor
Details	1224	63	hsa-miR-30c-5p	NRP2	neuropilin 2
Details	1225	63	hsa-miR-30c-5p	YES1	YES proto-oncogene 1, Src family tyrosine kinase
Details	1226	63	hsa-miR-30c-5p	SUN1	Sad1 and UNC84 domain containing 1
Details	1227	63	hsa-miR-30c-5p	ZNF277	zinc finger protein 277
Details	1228	63	hsa-miR-30c-5p	ENOX2	ecto-NOX disulfide-thiol exchanger 2
Details	1229	63	hsa-miR-30c-5p	RSF1	remodeling and spacing factor 1
Details	1230	63	hsa-miR-30c-5p	PTGER3	prostaglandin E receptor 3
Details	1231	63	hsa-miR-30c-5p	CALB2	calbindin 2
Details	1232	63	hsa-miR-30c-5p	WDFY3	WD repeat and FYVE domain containing 3
Details	1233	63	hsa-miR-30c-5p	MTF2	metal response element binding transcription factor 2
Details	1234	63	hsa-miR-30c-5p	RGS1	regulator of G protein signaling 1
Details	1235	62	hsa-miR-30c-5p	HMGB3	high mobility group box 3
Details	1236	62	hsa-miR-30c-5p	TRDN	triadin
Details	1237	62	hsa-miR-30c-5p	TRIQK	triple QxxK/R motif containing
Details	1238	62	hsa-miR-30c-5p	TNIP1	TNFAIP3 interacting protein 1
Details	1239	62	hsa-miR-30c-5p	NCOA3	nuclear receptor coactivator 3
Details	1240	62	hsa-miR-30c-5p	SOX4	SRY-box 4
Details	1241	62	hsa-miR-30c-5p	RAB10	RAB10, member RAS oncogene family
Details	1242	62	hsa-miR-30c-5p	GAS2	growth arrest specific 2
Details	1243	62	hsa-miR-30c-5p	RASGEF1A	RasGEF domain family member 1A
Details	1244	62	hsa-miR-30c-5p	SOGA3	SOGA family member 3
Details	1245	62	hsa-miR-30c-5p	FAHD1	fumarylacetoacetate hydrolase domain containing 1
Details	1246	62	hsa-miR-30c-5p	ANKRD20A3	ankyrin repeat domain 20 family member A3
Details	1247	62	hsa-miR-30c-5p	ABCB5	ATP binding cassette subfamily B member 5
Details	1248	62	hsa-miR-30c-5p	RGS10	regulator of G protein signaling 10
Details	1249	62	hsa-miR-30c-5p	UBE2F	ubiquitin conjugating enzyme E2 F (putative)
Details	1250	62	hsa-miR-30c-5p	AKAP10	A-kinase anchoring protein 10
Details	1251	62	hsa-miR-30c-5p	PATL2	PAT1 homolog 2
Details	1252	62	hsa-miR-30c-5p	PNISR	PNN interacting serine and arginine rich protein
Details	1253	62	hsa-miR-30c-5p	PAFAH1B2	platelet activating factor acetylhydrolase 1b catalytic subunit 2
Details	1254	62	hsa-miR-30c-5p	CELF5	CUGBP Elav-like family member 5
Details	1255	62	hsa-miR-30c-5p	MFSD4B	major facilitator superfamily domain containing 4B
Details	1256	62	hsa-miR-30c-5p	CALD1	caldesmon 1
Details	1257	62	hsa-miR-30c-5p	FOXA1	forkhead box A1
Details	1258	62	hsa-miR-30c-5p	TNFRSF10B	TNF receptor superfamily member 10b
Details	1259	61	hsa-miR-30c-5p	NSL1	NSL1, MIS12 kinetochore complex component
Details	1260	61	hsa-miR-30c-5p	KIAA1147	KIAA1147
Details	1261	61	hsa-miR-30c-5p	OSBPL3	oxysterol binding protein like 3
Details	1262	61	hsa-miR-30c-5p	DIXDC1	DIX domain containing 1
Details	1263	61	hsa-miR-30c-5p	ABL2	ABL proto-oncogene 2, non-receptor tyrosine kinase
Details	1264	61	hsa-miR-30c-5p	SMIM11B	small integral membrane protein 11B
Details	1265	61	hsa-miR-30c-5p	NAP1L3	nucleosome assembly protein 1 like 3
Details	1266	61	hsa-miR-30c-5p	LAMC3	laminin subunit gamma 3
Details	1267	61	hsa-miR-30c-5p	ALG6	ALG6, alpha-1,3-glucosyltransferase
Details	1268	61	hsa-miR-30c-5p	SLC35D3	solute carrier family 35 member D3
Details	1269	61	hsa-miR-30c-5p	TRIP12	thyroid hormone receptor interactor 12
Details	1270	61	hsa-miR-30c-5p	IFFO2	intermediate filament family orphan 2
Details	1271	61	hsa-miR-30c-5p	CTTNBP2NL	CTTNBP2 N-terminal like
Details	1272	61	hsa-miR-30c-5p	STX17	syntaxin 17
Details	1273	61	hsa-miR-30c-5p	ZBTB38	zinc finger and BTB domain containing 38
Details	1274	61	hsa-miR-30c-5p	SAP30	Sin3A associated protein 30
Details	1275	61	hsa-miR-30c-5p	DSCC1	DNA replication and sister chromatid cohesion 1
Details	1276	61	hsa-miR-30c-5p	POLR3G	RNA polymerase III subunit G
Details	1277	61	hsa-miR-30c-5p	MFAP3	microfibril associated protein 3
Details	1278	61	hsa-miR-30c-5p	ILDR2	immunoglobulin like domain containing receptor 2
Details	1279	61	hsa-miR-30c-5p	ZDHHC20	zinc finger DHHC-type containing 20
Details	1280	61	hsa-miR-30c-5p	PHF20	PHD finger protein 20
Details	1281	61	hsa-miR-30c-5p	SMIM11A	small integral membrane protein 11A
Details	1282	61	hsa-miR-30c-5p	MTX3	metaxin 3
Details	1283	61	hsa-miR-30c-5p	WDR36	WD repeat domain 36
Details	1284	61	hsa-miR-30c-5p	ATRNL1	attractin like 1
Details	1285	61	hsa-miR-30c-5p	GLP1R	glucagon like peptide 1 receptor
Details	1286	61	hsa-miR-30c-5p	ERMAP	erythroblast membrane associated protein (Scianna blood group)
Details	1287	61	hsa-miR-30c-5p	DEPDC4	DEP domain containing 4
Details	1288	60	hsa-miR-30c-5p	RCOR3	REST corepressor 3
Details	1289	60	hsa-miR-30c-5p	EEPD1	endonuclease/exonuclease/phosphatase family domain containing 1
Details	1290	60	hsa-miR-30c-5p	HAO1	hydroxyacid oxidase 1
Details	1291	60	hsa-miR-30c-5p	NOVA1	NOVA alternative splicing regulator 1
Details	1292	60	hsa-miR-30c-5p	GATA6	GATA binding protein 6
Details	1293	60	hsa-miR-30c-5p	SEC24D	SEC24 homolog D, COPII coat complex component
Details	1294	60	hsa-miR-30c-5p	BACH1	BTB domain and CNC homolog 1
Details	1295	60	hsa-miR-30c-5p	YIPF6	Yip1 domain family member 6
Details	1296	60	hsa-miR-30c-5p	NEIL2	nei like DNA glycosylase 2
Details	1297	60	hsa-miR-30c-5p	DYNLT3	dynein light chain Tctex-type 3
Details	1298	60	hsa-miR-30c-5p	DMD	dystrophin
Details	1299	60	hsa-miR-30c-5p	KIAA1958	KIAA1958
Details	1300	60	hsa-miR-30c-5p	HYKK	hydroxylysine kinase
Details	1301	60	hsa-miR-30c-5p	ADRB1	adrenoceptor beta 1
Details	1302	60	hsa-miR-30c-5p	C11orf21	chromosome 11 open reading frame 21
Details	1303	60	hsa-miR-30c-5p	USP46	ubiquitin specific peptidase 46
Details	1304	60	hsa-miR-30c-5p	PNPT1	polyribonucleotide nucleotidyltransferase 1
Details	1305	60	hsa-miR-30c-5p	MTA1	metastasis associated 1
Details	1306	60	hsa-miR-30c-5p	ACTN1	actinin alpha 1
Details	1307	60	hsa-miR-30c-5p	SBK1	SH3 domain binding kinase 1
Details	1308	60	hsa-miR-30c-5p	KCTD9	potassium channel tetramerization domain containing 9
Details	1309	60	hsa-miR-30c-5p	AAK1	AP2 associated kinase 1
Details	1310	60	hsa-miR-30c-5p	ZNF827	zinc finger protein 827
Details	1311	59	hsa-miR-30c-5p	CACNA1C	calcium voltage-gated channel subunit alpha1 C
Details	1312	59	hsa-miR-30c-5p	LRRTM2	leucine rich repeat transmembrane neuronal 2
Details	1313	59	hsa-miR-30c-5p	CCN3	cellular communication network factor 3
Details	1314	59	hsa-miR-30c-5p	CHORDC1	cysteine and histidine rich domain containing 1
Details	1315	59	hsa-miR-30c-5p	RAB3D	RAB3D, member RAS oncogene family
Details	1316	59	hsa-miR-30c-5p	TCAF2	TRPM8 channel associated factor 2
Details	1317	59	hsa-miR-30c-5p	CCDC14	coiled-coil domain containing 14
Details	1318	59	hsa-miR-30c-5p	SMIM14	small integral membrane protein 14
Details	1319	59	hsa-miR-30c-5p	SLAIN1	SLAIN motif family member 1
Details	1320	59	hsa-miR-30c-5p	MICOS10	mitochondrial contact site and cristae organizing system subunit 10
Details	1321	59	hsa-miR-30c-5p	RIMS1	regulating synaptic membrane exocytosis 1
Details	1322	59	hsa-miR-30c-5p	NSD1	nuclear receptor binding SET domain protein 1
Details	1323	59	hsa-miR-30c-5p	GCG	glucagon
Details	1324	59	hsa-miR-30c-5p	MAP7D3	MAP7 domain containing 3
Details	1325	59	hsa-miR-30c-5p	ATP8A1	ATPase phospholipid transporting 8A1
Details	1326	59	hsa-miR-30c-5p	CCNY	cyclin Y
Details	1327	59	hsa-miR-30c-5p	YBX3	Y-box binding protein 3
Details	1328	59	hsa-miR-30c-5p	CPEB2	cytoplasmic polyadenylation element binding protein 2
Details	1329	59	hsa-miR-30c-5p	PIP5K1B	phosphatidylinositol-4-phosphate 5-kinase type 1 beta
Details	1330	59	hsa-miR-30c-5p	PITX1	paired like homeodomain 1
Details	1331	59	hsa-miR-30c-5p	JAG2	jagged 2
Details	1332	59	hsa-miR-30c-5p	SERPINE1	serpin family E member 1
Details	1333	59	hsa-miR-30c-5p	ASAP1	ArfGAP with SH3 domain, ankyrin repeat and PH domain 1
Details	1334	58	hsa-miR-30c-5p	ATG2B	autophagy related 2B
Details	1335	58	hsa-miR-30c-5p	GATA5	GATA binding protein 5
Details	1336	58	hsa-miR-30c-5p	GPATCH2L	G-patch domain containing 2 like
Details	1337	58	hsa-miR-30c-5p	ACAP2	ArfGAP with coiled-coil, ankyrin repeat and PH domains 2
Details	1338	58	hsa-miR-30c-5p	BAZ1A	bromodomain adjacent to zinc finger domain 1A
Details	1339	58	hsa-miR-30c-5p	GNAQ	G protein subunit alpha q
Details	1340	58	hsa-miR-30c-5p	ZNF100	zinc finger protein 100
Details	1341	58	hsa-miR-30c-5p	CCDC80	coiled-coil domain containing 80
Details	1342	58	hsa-miR-30c-5p	LHX9	LIM homeobox 9
Details	1343	58	hsa-miR-30c-5p	TSPAN33	tetraspanin 33
Details	1344	58	hsa-miR-30c-5p	MOCS3	molybdenum cofactor synthesis 3
Details	1345	58	hsa-miR-30c-5p	STAT1	signal transducer and activator of transcription 1
Details	1346	58	hsa-miR-30c-5p	USP15	ubiquitin specific peptidase 15
Details	1347	58	hsa-miR-30c-5p	MCC	MCC, WNT signaling pathway regulator
Details	1348	58	hsa-miR-30c-5p	CCDC148	coiled-coil domain containing 148
Details	1349	58	hsa-miR-30c-5p	PHETA1	PH domain containing endocytic trafficking adaptor 1
Details	1350	58	hsa-miR-30c-5p	CLIP4	CAP-Gly domain containing linker protein family member 4
Details	1351	57	hsa-miR-30c-5p	TGM5	transglutaminase 5
Details	1352	57	hsa-miR-30c-5p	GKN2	gastrokine 2
Details	1353	57	hsa-miR-30c-5p	C8orf44-SGK3	C8orf44-SGK3 readthrough
Details	1354	57	hsa-miR-30c-5p	SF3B1	splicing factor 3b subunit 1
Details	1355	57	hsa-miR-30c-5p	N4BP2	NEDD4 binding protein 2
Details	1356	57	hsa-miR-30c-5p	ATP8B2	ATPase phospholipid transporting 8B2
Details	1357	57	hsa-miR-30c-5p	PGBD2	piggyBac transposable element derived 2
Details	1358	57	hsa-miR-30c-5p	2002-08-01	argonaute RISC catalytic component 2
Details	1359	57	hsa-miR-30c-5p	PPM1E	protein phosphatase, Mg2+/Mn2+ dependent 1E
Details	1360	57	hsa-miR-30c-5p	NAA35	N(alpha)-acetyltransferase 35, NatC auxiliary subunit
Details	1361	57	hsa-miR-30c-5p	JAM2	junctional adhesion molecule 2
Details	1362	57	hsa-miR-30c-5p	TRO	trophinin
Details	1363	57	hsa-miR-30c-5p	ZNF510	zinc finger protein 510
Details	1364	57	hsa-miR-30c-5p	FBXO28	F-box protein 28
Details	1365	57	hsa-miR-30c-5p	GZF1	GDNF inducible zinc finger protein 1
Details	1366	57	hsa-miR-30c-5p	CCL19	C-C motif chemokine ligand 19
Details	1367	57	hsa-miR-30c-5p	PLIN1	perilipin 1
Details	1368	57	hsa-miR-30c-5p	TLL1	tolloid like 1
Details	1369	57	hsa-miR-30c-5p	COLCA1	colorectal cancer associated 1
Details	1370	57	hsa-miR-30c-5p	FAM126A	family with sequence similarity 126 member A
Details	1371	57	hsa-miR-30c-5p	CEACAM1	carcinoembryonic antigen related cell adhesion molecule 1
Details	1372	57	hsa-miR-30c-5p	FOXJ2	forkhead box J2
Details	1373	57	hsa-miR-30c-5p	PKNOX1	PBX/knotted 1 homeobox 1
Details	1374	57	hsa-miR-30c-5p	RANBP10	RAN binding protein 10
Details	1375	56	hsa-miR-30c-5p	ANKRD22	ankyrin repeat domain 22
Details	1376	56	hsa-miR-30c-5p	SLC25A14	solute carrier family 25 member 14
Details	1377	56	hsa-miR-30c-5p	MYSM1	Myb like, SWIRM and MPN domains 1
Details	1378	56	hsa-miR-30c-5p	GNAO1	G protein subunit alpha o1
Details	1379	56	hsa-miR-30c-5p	TEX2	testis expressed 2
Details	1380	56	hsa-miR-30c-5p	CNR1	cannabinoid receptor 1
Details	1381	56	hsa-miR-30c-5p	MTHFSD	methenyltetrahydrofolate synthetase domain containing
Details	1382	56	hsa-miR-30c-5p	ADAM10	ADAM metallopeptidase domain 10
Details	1383	56	hsa-miR-30c-5p	ZNF200	zinc finger protein 200
Details	1384	56	hsa-miR-30c-5p	EPC1	enhancer of polycomb homolog 1
Details	1385	56	hsa-miR-30c-5p	KCNJ12	potassium voltage-gated channel subfamily J member 12
Details	1386	56	hsa-miR-30c-5p	SCRN3	secernin 3
Details	1387	56	hsa-miR-30c-5p	MINPP1	multiple inositol-polyphosphate phosphatase 1
Details	1388	56	hsa-miR-30c-5p	L3MBTL4	L3MBTL4, histone methyl-lysine binding protein
Details	1389	56	hsa-miR-30c-5p	TMEM35A	transmembrane protein 35A
Details	1390	56	hsa-miR-30c-5p	SLC25A37	solute carrier family 25 member 37
Details	1391	56	hsa-miR-30c-5p	NEBL	nebulette
Details	1392	56	hsa-miR-30c-5p	GUCY2C	guanylate cyclase 2C
Details	1393	56	hsa-miR-30c-5p	CENPQ	centromere protein Q
Details	1394	56	hsa-miR-30c-5p	ZNF585A	zinc finger protein 585A
Details	1395	56	hsa-miR-30c-5p	P2RY1	purinergic receptor P2Y1
Details	1396	56	hsa-miR-30c-5p	PAQR9	progestin and adipoQ receptor family member 9
Details	1397	56	hsa-miR-30c-5p	STX12	syntaxin 12
Details	1398	56	hsa-miR-30c-5p	UPRT	uracil phosphoribosyltransferase homolog
Details	1399	56	hsa-miR-30c-5p	ZFX	zinc finger protein X-linked
Details	1400	56	hsa-miR-30c-5p	USP47	ubiquitin specific peptidase 47
Details	1401	56	hsa-miR-30c-5p	MRI1	methylthioribose-1-phosphate isomerase 1
Details	1402	55	hsa-miR-30c-5p	RAB41	RAB41, member RAS oncogene family
Details	1403	55	hsa-miR-30c-5p	VPS41	VPS41, HOPS complex subunit
Details	1404	55	hsa-miR-30c-5p	NOL4L	nucleolar protein 4 like
Details	1405	55	hsa-miR-30c-5p	MIB1	mindbomb E3 ubiquitin protein ligase 1
Details	1406	55	hsa-miR-30c-5p	TUSC3	tumor suppressor candidate 3
Details	1407	55	hsa-miR-30c-5p	NEGR1	neuronal growth regulator 1
Details	1408	55	hsa-miR-30c-5p	SNX27	sorting nexin family member 27
Details	1409	55	hsa-miR-30c-5p	IKBIP	IKBKB interacting protein
Details	1410	55	hsa-miR-30c-5p	IFIT1	interferon induced protein with tetratricopeptide repeats 1
Details	1411	55	hsa-miR-30c-5p	MSANTD4	Myb/SANT DNA binding domain containing 4 with coiled-coils
Details	1412	55	hsa-miR-30c-5p	ARL10	ADP ribosylation factor like GTPase 10
Details	1413	55	hsa-miR-30c-5p	TIMP2	TIMP metallopeptidase inhibitor 2
Details	1414	55	hsa-miR-30c-5p	AMOTL1	angiomotin like 1
Details	1415	55	hsa-miR-30c-5p	TXNDC5	thioredoxin domain containing 5
Details	1416	55	hsa-miR-30c-5p	SLC28A3	solute carrier family 28 member 3
Details	1417	55	hsa-miR-30c-5p	ABCA12	ATP binding cassette subfamily A member 12
Details	1418	55	hsa-miR-30c-5p	NOTCH1	notch 1
Details	1419	55	hsa-miR-30c-5p	TCP11L1	t-complex 11 like 1
Details	1420	54	hsa-miR-30c-5p	ZDHHC21	zinc finger DHHC-type containing 21
Details	1421	54	hsa-miR-30c-5p	BEAN1	brain expressed associated with NEDD4 1
Details	1422	54	hsa-miR-30c-5p	MIS12	MIS12, kinetochore complex component
Details	1423	54	hsa-miR-30c-5p	MYOZ2	myozenin 2
Details	1424	54	hsa-miR-30c-5p	HTR4	5-hydroxytryptamine receptor 4
Details	1425	54	hsa-miR-30c-5p	FUCA1	alpha-L-fucosidase 1
Details	1426	54	hsa-miR-30c-5p	CHKA	choline kinase alpha
Details	1427	54	hsa-miR-30c-5p	FOXP4	forkhead box P4
Details	1428	54	hsa-miR-30c-5p	EPDR1	ependymin related 1
Details	1429	54	hsa-miR-30c-5p	EPB41L3	erythrocyte membrane protein band 4.1 like 3
Details	1430	54	hsa-miR-30c-5p	RBM15	RNA binding motif protein 15
Details	1431	54	hsa-miR-30c-5p	ZNF264	zinc finger protein 264
Details	1432	54	hsa-miR-30c-5p	SLC35G2	solute carrier family 35 member G2
Details	1433	54	hsa-miR-30c-5p	ARAP2	ArfGAP with RhoGAP domain, ankyrin repeat and PH domain 2
Details	1434	54	hsa-miR-30c-5p	SRPRA	SRP receptor subunit alpha
Details	1435	54	hsa-miR-30c-5p	C21orf91	chromosome 21 open reading frame 91
Details	1436	54	hsa-miR-30c-5p	ZNF566	zinc finger protein 566
Details	1437	54	hsa-miR-30c-5p	ANLN	anillin actin binding protein
Details	1438	54	hsa-miR-30c-5p	RNF168	ring finger protein 168
Details	1439	54	hsa-miR-30c-5p	ARHGEF3	Rho guanine nucleotide exchange factor 3
Details	1440	54	hsa-miR-30c-5p	PROM1	prominin 1
Details	1441	54	hsa-miR-30c-5p	SLC22A23	solute carrier family 22 member 23
Details	1442	54	hsa-miR-30c-5p	AKAIN1	A-kinase anchor inhibitor 1
Details	1443	54	hsa-miR-30c-5p	FAM104A	family with sequence similarity 104 member A
Details	1444	53	hsa-miR-30c-5p	SUCLG2	succinate-CoA ligase GDP-forming beta subunit
Details	1445	53	hsa-miR-30c-5p	RCBTB1	RCC1 and BTB domain containing protein 1
Details	1446	53	hsa-miR-30c-5p	CHD9	chromodomain helicase DNA binding protein 9
Details	1447	53	hsa-miR-30c-5p	TBPL1	TATA-box binding protein like 1
Details	1448	53	hsa-miR-30c-5p	LHFPL3	LHFPL tetraspan subfamily member 3
Details	1449	53	hsa-miR-30c-5p	ZNF354C	zinc finger protein 354C
Details	1450	53	hsa-miR-30c-5p	PTBP3	polypyrimidine tract binding protein 3
Details	1451	53	hsa-miR-30c-5p	RAB14	RAB14, member RAS oncogene family
Details	1452	53	hsa-miR-30c-5p	CAMTA1	calmodulin binding transcription activator 1
Details	1453	53	hsa-miR-30c-5p	PIK3R2	phosphoinositide-3-kinase regulatory subunit 2
Details	1454	53	hsa-miR-30c-5p	SLC46A2	solute carrier family 46 member 2
Details	1455	53	hsa-miR-30c-5p	TIA1	TIA1 cytotoxic granule associated RNA binding protein
Details	1456	53	hsa-miR-30c-5p	FBXL14	F-box and leucine rich repeat protein 14
Details	1457	53	hsa-miR-30c-5p	RGS6	regulator of G protein signaling 6
Details	1458	53	hsa-miR-30c-5p	ITGA4	integrin subunit alpha 4
Details	1459	53	hsa-miR-30c-5p	QRFPR	pyroglutamylated RFamide peptide receptor
Details	1460	53	hsa-miR-30c-5p	DOCK4	dedicator of cytokinesis 4
Details	1461	53	hsa-miR-30c-5p	PGGT1B	protein geranylgeranyltransferase type I subunit beta
Details	1462	53	hsa-miR-30c-5p	VIP	vasoactive intestinal peptide
Details	1463	53	hsa-miR-30c-5p	AR	androgen receptor
Details	1464	53	hsa-miR-30c-5p	FCN1	ficolin 1
Details	1465	53	hsa-miR-30c-5p	AMER1	APC membrane recruitment protein 1
Details	1466	53	hsa-miR-30c-5p	TANK	TRAF family member associated NFKB activator
Details	1467	53	hsa-miR-30c-5p	CRISPLD1	cysteine rich secretory protein LCCL domain containing 1
Details	1468	53	hsa-miR-30c-5p	IL25	interleukin 25
Details	1469	53	hsa-miR-30c-5p	MEX3D	mex-3 RNA binding family member D
Details	1470	53	hsa-miR-30c-5p	TBL1X	transducin beta like 1 X-linked
Details	1471	53	hsa-miR-30c-5p	RTCB	RNA 2',3'-cyclic phosphate and 5'-OH ligase
Details	1472	53	hsa-miR-30c-5p	RAB21	RAB21, member RAS oncogene family
Details	1473	53	hsa-miR-30c-5p	INTS2	integrator complex subunit 2
Details	1474	53	hsa-miR-30c-5p	RAB11A	RAB11A, member RAS oncogene family
Details	1475	53	hsa-miR-30c-5p	C7orf31	chromosome 7 open reading frame 31
Details	1476	52	hsa-miR-30c-5p	CACNA1D	calcium voltage-gated channel subunit alpha1 D
Details	1477	52	hsa-miR-30c-5p	SMAP2	small ArfGAP2
Details	1478	52	hsa-miR-30c-5p	NBPF1	NBPF member 1
Details	1479	52	hsa-miR-30c-5p	NEUROD6	neuronal differentiation 6
Details	1480	52	hsa-miR-30c-5p	ZNF491	zinc finger protein 491
Details	1481	52	hsa-miR-30c-5p	CDK17	cyclin dependent kinase 17
Details	1482	52	hsa-miR-30c-5p	SLC16A14	solute carrier family 16 member 14
Details	1483	52	hsa-miR-30c-5p	USP44	ubiquitin specific peptidase 44
Details	1484	52	hsa-miR-30c-5p	GORAB	golgin, RAB6 interacting
Details	1485	52	hsa-miR-30c-5p	CAT	catalase
Details	1486	52	hsa-miR-30c-5p	COPS2	COP9 signalosome subunit 2
Details	1487	52	hsa-miR-30c-5p	GOLGA6L4	golgin A6 family-like 4
Details	1488	52	hsa-miR-30c-5p	ABHD6	abhydrolase domain containing 6
Details	1489	52	hsa-miR-30c-5p	ERC2	ELKS/RAB6-interacting/CAST family member 2
Details	1490	52	hsa-miR-30c-5p	ANO5	anoctamin 5
Details	1491	52	hsa-miR-30c-5p	ZNF805	zinc finger protein 805
Details	1492	52	hsa-miR-30c-5p	EPB41L4B	erythrocyte membrane protein band 4.1 like 4B
Details	1493	52	hsa-miR-30c-5p	ST8SIA1	ST8 alpha-N-acetyl-neuraminide alpha-2,8-sialyltransferase 1
Details	1494	52	hsa-miR-30c-5p	RGL1	ral guanine nucleotide dissociation stimulator like 1
Details	1495	52	hsa-miR-30c-5p	GOLGA6L10	golgin A6 family-like 10
Details	1496	52	hsa-miR-30c-5p	EYS	eyes shut homolog
Details	1497	52	hsa-miR-30c-5p	DOC2A	double C2 domain alpha
Details	1498	52	hsa-miR-30c-5p	ARFIP1	ADP ribosylation factor interacting protein 1
Details	1499	52	hsa-miR-30c-5p	FRMD4A	FERM domain containing 4A
Details	1500	51	hsa-miR-30c-5p	TICAM1	toll like receptor adaptor molecule 1
Details	1501	51	hsa-miR-30c-5p	CEP85L	centrosomal protein 85 like
Details	1502	51	hsa-miR-30c-5p	MPP7	membrane palmitoylated protein 7
Details	1503	51	hsa-miR-30c-5p	EBF2	EBF transcription factor 2
Details	1504	51	hsa-miR-30c-5p	NIF3L1	NGG1 interacting factor 3 like 1
Details	1505	51	hsa-miR-30c-5p	PITPNB	phosphatidylinositol transfer protein beta
Details	1506	51	hsa-miR-30c-5p	PDK4	pyruvate dehydrogenase kinase 4
Details	1507	51	hsa-miR-30c-5p	TNFSF9	TNF superfamily member 9
Details	1508	51	hsa-miR-30c-5p	ZFP1	ZFP1 zinc finger protein
Details	1509	51	hsa-miR-30c-5p	CTH	cystathionine gamma-lyase
Details	1510	51	hsa-miR-30c-5p	NBPF3	NBPF member 3
Details	1511	51	hsa-miR-30c-5p	NTM	neurotrimin
Details	1512	51	hsa-miR-30c-5p	TMEM263	transmembrane protein 263
Details	1513	51	hsa-miR-30c-5p	ZNF286B	zinc finger protein 286B
Details	1514	51	hsa-miR-30c-5p	SV2B	synaptic vesicle glycoprotein 2B
Details	1515	51	hsa-miR-30c-5p	SPA17	sperm autoantigenic protein 17
Details	1516	51	hsa-miR-30c-5p	DNAJC3	DnaJ heat shock protein family (Hsp40) member C3
Details	1517	51	hsa-miR-30c-5p	PIK3CB	phosphatidylinositol-4,5-bisphosphate 3-kinase catalytic subunit beta
Details	1518	51	hsa-miR-30c-5p	ZRANB3	zinc finger RANBP2-type containing 3
Details	1519	51	hsa-miR-30c-5p	SFXN1	sideroflexin 1
Details	1520	51	hsa-miR-30c-5p	CATSPERG	cation channel sperm associated auxiliary subunit gamma
Details	1521	51	hsa-miR-30c-5p	AP1AR	adaptor related protein complex 1 associated regulatory protein
Details	1522	51	hsa-miR-30c-5p	ELOVL7	ELOVL fatty acid elongase 7
Details	1523	50	hsa-miR-30c-5p	MAGI3	membrane associated guanylate kinase, WW and PDZ domain containing 3
Details	1524	50	hsa-miR-30c-5p	TUBGCP3	tubulin gamma complex associated protein 3
Details	1525	50	hsa-miR-30c-5p	KIAA1841	KIAA1841
Details	1526	50	hsa-miR-30c-5p	ERI2	ERI1 exoribonuclease family member 2
Details	1527	50	hsa-miR-30c-5p	CCL16	C-C motif chemokine ligand 16
Details	1528	50	hsa-miR-30c-5p	CRK	CRK proto-oncogene, adaptor protein
Details	1529	50	hsa-miR-30c-5p	2004-08-01	argonaute RISC catalytic component 4
Details	1530	50	hsa-miR-30c-5p	CYYR1	cysteine and tyrosine rich 1
Details	1531	50	hsa-miR-30c-5p	MECP2	methyl-CpG binding protein 2
Details	1532	50	hsa-miR-30c-5p	MGAT2	mannosyl (alpha-1,6-)-glycoprotein beta-1,2-N-acetylglucosaminyltransferase
Details	1533	50	hsa-miR-30c-5p	SMARCD2	SWI/SNF related, matrix associated, actin dependent regulator of chromatin, subfamily d, member 2
Details	1534	50	hsa-miR-30c-5p	ENPP4	ectonucleotide pyrophosphatase/phosphodiesterase 4
Details	1535	50	hsa-miR-30c-5p	MAP3K1	mitogen-activated protein kinase kinase kinase 1
Details	1536	50	hsa-miR-30c-5p	C15orf40	chromosome 15 open reading frame 40
Details	1537	50	hsa-miR-30c-5p	POU4F2	POU class 4 homeobox 2
Details	1538	50	hsa-miR-30c-5p	ST6GAL2	ST6 beta-galactoside alpha-2,6-sialyltransferase 2
Details	1539	50	hsa-miR-30c-5p	ZNF275	zinc finger protein 275
Details	1540	50	hsa-miR-30c-5p	GRK5	G protein-coupled receptor kinase 5
Details	1541	50	hsa-miR-30c-5p	B4GALT4	beta-1,4-galactosyltransferase 4
Details	1542	50	hsa-miR-30c-5p	FAM240A	family with sequence similarity 240 member A
Details	1543	50	hsa-miR-30c-5p	2003-09-01	septin 3
Details	1544	50	hsa-miR-30c-5p	SMIM15	small integral membrane protein 15
Details	1545	50	hsa-miR-30c-5p	EXOC4	exocyst complex component 4
