# Supplementary material for: Identification of miR-30c-5p microRNA in Serum as a Candidate Biomarker to Diagnose Endometriosis
Source: Int J Mol Sci. 2024 Feb 3;25(3):1853. doi: 10.3390/ijms25031853 (PMC10855247; doi:10.3390/ijms25031853)
Supplement: Supplementary file 1 [file ijms-25-01853-s001.zip › Supplementary_Table_S2.xlsx]

## Sheet: GO BP
Enrichment FDR	nGenes	Pathway Genes	Fold Enrichment	Pathway	URL	Genes
3.29083e-11	195	1757	1.74652	GO:0022008 neurogenesis	http://amigo.geneontology.org/amigo/term/GO:0022008	HECW1 PROM1 TENM1 SLC4A7 TRIO NEDD4L NEDD4 MAP4K4 SEMA3A PLXNA2 DCX SEMA6A RPGRIP1L IRX4 PLXNA1 DOCK7 NRK RUNX2 SOX9 OMG EPHB2 NAV1 PLXNC1 SEMA6D RNF165 LHX9 EFNA3 NOTCH1 TWF1 NR4A2 TNIK UNC5D PPP1R9A RUNX1 TAOK1 LHX8 NEUROD1 NEUROD6 NDEL1 SEMA6B ACTBL2 CTNND2 MAP6 BDNF UNC5C ROR1 LRRK2 DMD TENM3 TMEFF1 LYN TTBK1 NLGN1 ALS2 RIMS1 MMD RAPGEF2 GOLGA4 ATP2B2 ARF4 SCYL3 ADAM22 SPAST VIM RTN4R LAMC3 P…
3.50814e-10	171	1522	1.76804	GO:0048699 generation of neurons	http://amigo.geneontology.org/amigo/term/GO:0048699	HECW1 PROM1 TENM1 SLC4A7 TRIO NEDD4L NEDD4 MAP4K4 SEMA3A PLXNA2 DCX SEMA6A RPGRIP1L IRX4 PLXNA1 DOCK7 NRK RUNX2 OMG EPHB2 NAV1 PLXNC1 SEMA6D RNF165 LHX9 EFNA3 NOTCH1 TWF1 NR4A2 TNIK UNC5D PPP1R9A RUNX1 TAOK1 LHX8 NEUROD1 NEUROD6 NDEL1 SEMA6B ACTBL2 CTNND2 MAP6 BDNF UNC5C ROR1 LRRK2 DMD TENM3 TMEFF1 LYN NLGN1 ALS2 RIMS1 MMD RAPGEF2 GOLGA4 ATP2B2 ARF4 SCYL3 SPAST VIM RTN4R PRDM1 HIPK2 EML1 SDK2 ROR…
4.6373e-10	208	1987	1.64731	GO:0051254 positive regulation of RNA metabolic process	http://amigo.geneontology.org/amigo/term/GO:0051254	MBTPS2 SAMD4A RSF1 KMT2C HIPK2 RARB TNRC6C CCNT2 CCNK TNRC6B MYBL2 ELL PPARGC1A CNOT6 BCL9 ARID1A KMT2A ELL2 ATAD2B NCOA3 SOX4 BCL11B ICE2 GATA5 CDC73 TET1 ASXL3 GATA6 EAF1 SSBP2 ZNF827 PPARGC1B MYSM1 TP53INP1 CDK12 ZNF507 AFAP1L2 ZNF318 RARG STOX2 SOX12 NRIP1 SETD3 YTHDF3 MRTFB PHF20 STAT1 SF3B1 EPC1 USP22 EPC2 CNOT9 SMAD1 MTA1 ZFX YAF2 PPP1R12A FOXJ2 RORA NCK2 NFATC3 PICALM GLI2 RFX3 MAVS HIVEP…
6.47234e-10	163	1449	1.77023	GO:0030182 neuron differentiation	http://amigo.geneontology.org/amigo/term/GO:0030182	HECW1 PROM1 TENM1 SLC4A7 TRIO NEDD4L NEDD4 MAP4K4 SEMA3A PLXNA2 DCX SEMA6A RPGRIP1L IRX4 PLXNA1 DOCK7 NRK RUNX2 OMG EPHB2 PLXNC1 SEMA6D RNF165 LHX9 EFNA3 NOTCH1 TWF1 NR4A2 TNIK UNC5D PPP1R9A RUNX1 TAOK1 LHX8 NEUROD1 NEUROD6 NDEL1 SEMA6B ACTBL2 CTNND2 MAP6 BDNF UNC5C ROR1 LRRK2 DMD TENM3 TMEFF1 LYN NLGN1 ALS2 RIMS1 MMD RAPGEF2 GOLGA4 ATP2B2 ARF4 SCYL3 SPAST VIM RTN4R PRDM1 HIPK2 SDK2 RORA NCK2 MAP…
8.9625e-10	151	1316	1.80564	GO:0045944 positive regulation of transcription by RNA polymerase II	http://amigo.geneontology.org/amigo/term/GO:0045944	MBTPS2 RSF1 KMT2C HIPK2 RARB MYBL2 ELL PPARGC1A BCL9 ELL2 ATAD2B NCOA3 SOX4 BCL11B GATA5 CDC73 TET1 ASXL3 GATA6 SSBP2 ZNF827 PPARGC1B MYSM1 CDK12 ZNF507 RARG STOX2 SOX12 NRIP1 SETD3 MRTFB STAT1 SF3B1 SMAD1 ZFX PPP1R12A FOXJ2 RORA NCK2 NFATC3 GLI2 CCNT2 MAVS CCNK HIVEP1 SIRT1 TBL1X NFAT5 MEOX2 PPP3CB E2F3 NR3C1 ACVR1 NR5A2 KMT2A EPC1 ATF1 SOX9 SIX1 FOXA1 GRHL1 PAX3 IRF4 CARF PPP3CA TAF4B PHIP NFIB…
2.34334e-09	191	1825	1.64695	GO:0045893 positive regulation of transcription DNA-templated	http://amigo.geneontology.org/amigo/term/GO:0045893	MBTPS2 RSF1 KMT2C HIPK2 RARB CCNT2 CCNK MYBL2 ELL PPARGC1A BCL9 ARID1A KMT2A ELL2 ATAD2B NCOA3 SOX4 BCL11B ICE2 GATA5 CDC73 TET1 ASXL3 GATA6 EAF1 SSBP2 ZNF827 PPARGC1B MYSM1 TP53INP1 CDK12 ZNF507 AFAP1L2 ZNF318 RARG STOX2 SOX12 NRIP1 SETD3 MRTFB PHF20 STAT1 SF3B1 EPC1 USP22 EPC2 SMAD1 MTA1 ZFX YAF2 PPP1R12A FOXJ2 RORA NCK2 NFATC3 PICALM GLI2 RFX3 MAVS HIVEP1 SIRT1 NFATC2 TBL1X NFAT5 MEOX2 PPP3CB …
2.34334e-09	191	1825	1.64695	GO:1903508 positive regulation of nucleic acid-templated transcription	http://amigo.geneontology.org/amigo/term/GO:1903508	MBTPS2 RSF1 KMT2C HIPK2 RARB CCNT2 CCNK MYBL2 ELL PPARGC1A BCL9 ARID1A KMT2A ELL2 ATAD2B NCOA3 SOX4 BCL11B ICE2 GATA5 CDC73 TET1 ASXL3 GATA6 EAF1 SSBP2 ZNF827 PPARGC1B MYSM1 TP53INP1 CDK12 ZNF507 AFAP1L2 ZNF318 RARG STOX2 SOX12 NRIP1 SETD3 MRTFB PHF20 STAT1 SF3B1 EPC1 USP22 EPC2 SMAD1 MTA1 ZFX YAF2 PPP1R12A FOXJ2 RORA NCK2 NFATC3 PICALM GLI2 RFX3 MAVS HIVEP1 SIRT1 NFATC2 TBL1X NFAT5 MEOX2 PPP3CB …
2.75494e-09	191	1831	1.64156	GO:1902680 positive regulation of RNA biosynthetic process	http://amigo.geneontology.org/amigo/term/GO:1902680	MBTPS2 RSF1 KMT2C HIPK2 RARB CCNT2 CCNK MYBL2 ELL PPARGC1A BCL9 ARID1A KMT2A ELL2 ATAD2B NCOA3 SOX4 BCL11B ICE2 GATA5 CDC73 TET1 ASXL3 GATA6 EAF1 SSBP2 ZNF827 PPARGC1B MYSM1 TP53INP1 CDK12 ZNF507 AFAP1L2 ZNF318 RARG STOX2 SOX12 NRIP1 SETD3 MRTFB PHF20 STAT1 SF3B1 EPC1 USP22 EPC2 SMAD1 MTA1 ZFX YAF2 PPP1R12A FOXJ2 RORA NCK2 NFATC3 PICALM GLI2 RFX3 MAVS HIVEP1 SIRT1 NFATC2 TBL1X NFAT5 MEOX2 PPP3CB …
1.88858e-08	125	1071	1.83667	GO:0000902 cell morphogenesis	http://amigo.geneontology.org/amigo/term/GO:0000902	HECW1 TRIO NEDD4L LAMC3 NEDD4 MAP4K4 SEMA3A PLXNA2 ATRN SEMA6A CDH20 ATRNL1 PLXNA1 DOCK7 NRK EPHB2 PLXNC1 ERMN SEMA6D RNF165 EFNA3 RHOB PHIP NOTCH1 TNIK UNC5D TAOK1 NTNG1 BRWD3 SEMA6B ACTBL2 CTNND2 MAP6 BDNF UNC5C BRWD1 LRRK2 TMEFF1 NLGN1 ALS2 RIMS1 RAPGEF2 GOLGA4 STC1 ITGB3 SPAST RTN4R WDR1 MAP3K13 PICALM GLI2 DCX RAB21 DPYSL2 ABL1 FZD3 HOXA13 CERT1 BCL6 ITGA4 MPL NRP2 B4GALT6 GNA13 BCL11B MYH10…
1.9574e-08	100	789	1.9945	GO:0032989 cellular component morphogenesis	http://amigo.geneontology.org/amigo/term/GO:0032989	HECW1 TRIO NEDD4L NEDD4 MAP4K4 WDR1 SEMA3A PLXNA2 NEBL SEMA6A PLXNA1 DOCK7 NRK TMOD2 EPHB2 PLXNC1 SEMA6D RNF165 EFNA3 NOTCH1 TNIK UNC5D TAOK1 SEMA6B ACTBL2 CTNND2 MAP6 BDNF UNC5C ZPBP2 LRRK2 TMEFF1 NLGN1 ALS2 RIMS1 RAPGEF2 GOLGA4 POLDIP2 SPAST TBPL1 RTN4R MAP3K13 PICALM GLI2 DCX RAB21 RFX2 DPYSL2 SIX4 FZD3 CERT1 ITGA4 NRP2 B4GALT6 BCL11B SPART CHL1 WDR36 SKIL PNPT1 PPP3CA NFIB C9orf72 DIXDC1 POU4…
1.99948e-08	133	1169	1.79039	GO:0048666 neuron development	http://amigo.geneontology.org/amigo/term/GO:0048666	HECW1 TENM1 SLC4A7 TRIO NEDD4L NEDD4 MAP4K4 SEMA3A PLXNA2 DCX SEMA6A RPGRIP1L PLXNA1 DOCK7 NRK OMG EPHB2 PLXNC1 SEMA6D RNF165 EFNA3 NOTCH1 TWF1 TNIK UNC5D PPP1R9A TAOK1 LHX8 NDEL1 SEMA6B ACTBL2 CTNND2 MAP6 BDNF UNC5C ROR1 LRRK2 DMD TENM3 TMEFF1 LYN NLGN1 ALS2 RIMS1 RAPGEF2 GOLGA4 ARF4 SCYL3 SPAST VIM RTN4R PRDM1 NCK2 MAP3K13 PICALM GLI2 RAB21 DPYSL2 ABL1 CRKL CECR2 FZD3 ITGA4 MARK1 NRP2 B4GALT6 C…
3.68099e-08	180	1756	1.61309	GO:0009890 negative regulation of biosynthetic process	http://amigo.geneontology.org/amigo/term/GO:0009890	ZNF148 SAMD4A SCML1 HDAC9 RSF1 TRO EED RARB TNRC6C RCOR1 SIRT1 TNRC6B SCML2 MIER2 CPEB3 HDAC5 CNOT6 CPEB4 BCL6 FXR1 RCOR3 DNMT3A ATXN1 SOX9 GATA5 ZNF20 PER2 SKIL FOXP4 CPEB2 GATA6 CNOT9 NACC2 L3MBTL4 MIER3 SCAF4 MECP2 ZNF318 RARG CBX2 ZNF491 NRIP1 MTA1 BCOR YTHDF3 ZNF566 ZNF529 ARID4A ARID4B TET1 JDP2 BACH1 SAP30 MAFG MDM4 GCLC YAF2 SNAI2 FNIP2 PRDM1 SPEN GLI2 RFX3 HIVEP1 RPS6KA5 TBL1X UBE2I TRPS…
1.11687e-07	116	1001	1.82362	GO:0031175 neuron projection development	http://amigo.geneontology.org/amigo/term/GO:0031175	HECW1 TRIO NEDD4L NEDD4 MAP4K4 SEMA3A PLXNA2 SEMA6A PLXNA1 DOCK7 NRK OMG EPHB2 PLXNC1 SEMA6D RNF165 EFNA3 NOTCH1 TWF1 TNIK UNC5D PPP1R9A TAOK1 NDEL1 SEMA6B ACTBL2 CTNND2 MAP6 BDNF UNC5C ROR1 LRRK2 TMEFF1 LYN NLGN1 ALS2 RIMS1 RAPGEF2 GOLGA4 ARF4 SPAST VIM RTN4R NCK2 MAP3K13 PICALM GLI2 DCX RAB21 DPYSL2 ABL1 CRKL CECR2 FZD3 ITGA4 MARK1 NRP2 B4GALT6 CNR1 ATF1 BCL11B SPART CHL1 TSPAN2 WDR36 SKIL PPP3…
1.15411e-07	161	1546	1.6388	GO:0051253 negative regulation of RNA metabolic process	http://amigo.geneontology.org/amigo/term/GO:0051253	ZNF148 SCML1 HDAC9 RSF1 TRO EED RARB RCOR1 SIRT1 SCML2 MIER2 HDAC5 TENT5A BCL6 RCOR3 DNMT3A ATXN1 SOX9 GATA5 ZNF20 PER2 SYNCRIP SKIL FOXP4 GATA6 NACC2 L3MBTL4 MIER3 SCAF4 MECP2 ZNF318 RARG CBX2 ZNF491 NRIP1 MTA1 BCOR ZNF566 ZNF529 ARID4A ARID4B YBX3 TET1 JDP2 BACH1 SAP30 MAFG MDM4 GCLC YAF2 SNAI2 FNIP2 PRDM1 SPEN GLI2 RFX3 HIVEP1 RPS6KA5 TBL1X UBE2I TRPS1 CPEB3 FRK NR3C1 SRSF7 KLF12 PTBP3 EPC1 SN…
1.19641e-07	94	753	1.96446	GO:0000904 cell morphogenesis involved in differentiation	http://amigo.geneontology.org/amigo/term/GO:0000904	HECW1 TRIO NEDD4L LAMC3 NEDD4 SEMA3A PLXNA2 ATRN SEMA6A ATRNL1 PLXNA1 DOCK7 EPHB2 PLXNC1 SEMA6D RNF165 EFNA3 NOTCH1 UNC5D NTNG1 SEMA6B ACTBL2 CTNND2 MAP6 BDNF UNC5C LRRK2 TMEFF1 RAPGEF2 GOLGA4 TNIK STC1 ITGB3 ALS2 SPAST RTN4R WDR1 MAP3K13 PICALM GLI2 DCX RAB21 DPYSL2 ABL1 FZD3 HOXA13 ITGA4 MPL NRP2 B4GALT6 BCL11B SPART CHL1 WDR36 SKIL AP1AR PPP3CA FRMD6 NFIB C9orf72 LATS2 DIXDC1 POU4F2 EDNRA NR4A…
1.25879e-07	175	1726	1.59554	GO:0031327 negative regulation of cellular biosynthetic process	http://amigo.geneontology.org/amigo/term/GO:0031327	ZNF148 SAMD4A SCML1 HDAC9 RSF1 TRO EED RARB TNRC6C RCOR1 SIRT1 TNRC6B SCML2 MIER2 CPEB3 HDAC5 CNOT6 CPEB4 BCL6 FXR1 RCOR3 DNMT3A ATXN1 SOX9 GATA5 ZNF20 PER2 SKIL FOXP4 CPEB2 GATA6 CNOT9 NACC2 L3MBTL4 MIER3 SCAF4 MECP2 ZNF318 RARG CBX2 ZNF491 NRIP1 MTA1 BCOR YTHDF3 ZNF566 ZNF529 ARID4A ARID4B TET1 JDP2 BACH1 SAP30 MAFG MDM4 GCLC YAF2 SNAI2 FNIP2 PRDM1 SPEN GLI2 RFX3 HIVEP1 RPS6KA5 TBL1X UBE2I TRPS…
1.29561e-07	170	1665	1.60674	GO:0010558 negative regulation of macromolecule biosynthetic process	http://amigo.geneontology.org/amigo/term/GO:0010558	ZNF148 SAMD4A SCML1 HDAC9 RSF1 TRO EED RARB TNRC6C RCOR1 SIRT1 TNRC6B SCML2 MIER2 CPEB3 HDAC5 CNOT6 CPEB4 BCL6 FXR1 RCOR3 DNMT3A ATXN1 SOX9 GATA5 ZNF20 PER2 SKIL FOXP4 CPEB2 GATA6 CNOT9 NACC2 L3MBTL4 MIER3 SCAF4 MECP2 ZNF318 RARG CBX2 ZNF491 NRIP1 MTA1 BCOR YTHDF3 ZNF566 ZNF529 ARID4A ARID4B TET1 JDP2 BACH1 SAP30 MAFG MDM4 GCLC YAF2 SNAI2 FNIP2 PRDM1 SPEN GLI2 RFX3 HIVEP1 RPS6KA5 TBL1X UBE2I TRPS…
1.36969e-07	84	647	2.04308	GO:0048812 neuron projection morphogenesis	http://amigo.geneontology.org/amigo/term/GO:0048812	HECW1 TRIO NEDD4L NEDD4 MAP4K4 SEMA3A PLXNA2 SEMA6A PLXNA1 DOCK7 NRK EPHB2 PLXNC1 SEMA6D RNF165 EFNA3 NOTCH1 TNIK UNC5D TAOK1 SEMA6B ACTBL2 CTNND2 MAP6 BDNF UNC5C LRRK2 TMEFF1 NLGN1 ALS2 RIMS1 RAPGEF2 GOLGA4 SPAST RTN4R MAP3K13 PICALM GLI2 DCX RAB21 DPYSL2 FZD3 ITGA4 NRP2 B4GALT6 BCL11B SPART CHL1 WDR36 SKIL PPP3CA NFIB C9orf72 DIXDC1 POU4F2 EDNRA NR4A2 B4GALT5 ELAVL4 NTNG1 TTC8 PRTG NDEL1 RAB8A …
1.62786e-07	78	585	2.09821	GO:0048667 cell morphogenesis involved in neuron differentiation	http://amigo.geneontology.org/amigo/term/GO:0048667	HECW1 TRIO NEDD4L NEDD4 SEMA3A PLXNA2 SEMA6A PLXNA1 DOCK7 EPHB2 PLXNC1 SEMA6D RNF165 EFNA3 NOTCH1 UNC5D SEMA6B ACTBL2 CTNND2 MAP6 BDNF UNC5C LRRK2 TMEFF1 RAPGEF2 GOLGA4 TNIK ALS2 SPAST RTN4R MAP3K13 PICALM GLI2 DCX RAB21 DPYSL2 FZD3 ITGA4 NRP2 B4GALT6 BCL11B SPART CHL1 WDR36 SKIL PPP3CA NFIB C9orf72 DIXDC1 POU4F2 EDNRA NR4A2 B4GALT5 ELAVL4 NTNG1 CLRN1 TTC8 PRTG NDEL1 RAB8A RAPH1 FBXO45 FOXG1 ZDHH…
1.94448e-07	87	686	1.99575	GO:0032990 cell part morphogenesis	http://amigo.geneontology.org/amigo/term/GO:0032990	HECW1 TRIO NEDD4L NEDD4 MAP4K4 SEMA3A PLXNA2 SEMA6A PLXNA1 DOCK7 NRK EPHB2 PLXNC1 SEMA6D RNF165 EFNA3 NOTCH1 TNIK UNC5D TAOK1 SEMA6B ACTBL2 CTNND2 MAP6 BDNF UNC5C LRRK2 TMEFF1 NLGN1 ALS2 RIMS1 RAPGEF2 GOLGA4 POLDIP2 SPAST RTN4R MAP3K13 PICALM GLI2 DCX RAB21 DPYSL2 FZD3 CERT1 ITGA4 NRP2 B4GALT6 BCL11B SPART CHL1 WDR36 SKIL PNPT1 PPP3CA NFIB C9orf72 DIXDC1 POU4F2 EDNRA NR4A2 B4GALT5 ELAVL4 NTNG1 TT…
1.99201e-07	65	452	2.26301	GO:0007409 axonogenesis	http://amigo.geneontology.org/amigo/term/GO:0007409	TRIO SEMA3A PLXNA2 SEMA6A PLXNA1 DOCK7 EPHB2 PLXNC1 SEMA6D RNF165 EFNA3 NOTCH1 UNC5D SEMA6B ACTBL2 MAP6 BDNF UNC5C TMEFF1 GOLGA4 ALS2 SPAST RTN4R MAP3K13 PICALM GLI2 DCX RAB21 DPYSL2 FZD3 ITGA4 NRP2 B4GALT6 BCL11B SPART CHL1 WDR36 SKIL NFIB C9orf72 DIXDC1 POU4F2 EDNRA NR4A2 B4GALT5 NTNG1 TTC8 PRTG NDEL1 RAB8A RAPH1 FBXO45 FOXG1 ZDHHC17 FOXD1 NEFL ABL1 LGI1 RAB10 LHX9 NCAM1 NRXN3 RPS6KA5 PPP3CB SO…
2.67273e-07	169	1674	1.5887	GO:0045934 negative regulation of nucleobase-containing compound metabolic process	http://amigo.geneontology.org/amigo/term/GO:0045934	ZNF148 SCML1 HDAC9 RSF1 TRO EED RARB RCOR1 SIRT1 SCML2 MIER2 HDAC5 TENT5A BCL6 RCOR3 DNMT3A ZRANB3 ATXN1 SOX9 GATA5 ZNF20 PER2 SYNCRIP SKIL FOXP4 GATA6 NACC2 L3MBTL4 MIER3 SCAF4 MECP2 ZNF318 RARG CBX2 ZNF491 NRIP1 MTA1 BCOR ZNF566 ZNF529 GMNC ARID4A ARID4B YBX3 TET1 JDP2 BACH1 SAP30 MAFG MDM4 GCLC YAF2 SNAI2 FNIP2 PRDM1 SPEN GLI2 RFX3 HIVEP1 RPS6KA5 TBL1X UBE2I TRPS1 CPEB3 FRK NR3C1 SRSF7 KLF12 P…
3.30202e-07	84	662	1.99679	GO:0120039 plasma membrane bounded cell projection morphogenesis	http://amigo.geneontology.org/amigo/term/GO:0120039	HECW1 TRIO NEDD4L NEDD4 MAP4K4 SEMA3A PLXNA2 SEMA6A PLXNA1 DOCK7 NRK EPHB2 PLXNC1 SEMA6D RNF165 EFNA3 NOTCH1 TNIK UNC5D TAOK1 SEMA6B ACTBL2 CTNND2 MAP6 BDNF UNC5C LRRK2 TMEFF1 NLGN1 ALS2 RIMS1 RAPGEF2 GOLGA4 SPAST RTN4R MAP3K13 PICALM GLI2 DCX RAB21 DPYSL2 FZD3 ITGA4 NRP2 B4GALT6 BCL11B SPART CHL1 WDR36 SKIL PPP3CA NFIB C9orf72 DIXDC1 POU4F2 EDNRA NR4A2 B4GALT5 ELAVL4 NTNG1 TTC8 PRTG NDEL1 RAB8A …
4.37123e-07	170	1700	1.57366	GO:0045595 regulation of cell differentiation	http://amigo.geneontology.org/amigo/term/GO:0045595	SEMA3A PLXNA2 SEMA6A BCL6 PLXNA1 PLEKHB2 ERRFI1 RUNX2 SOX9 TNFSF9 PLXNC1 SEMA6D RUNX1 SEMA6B MAP6 BDNF MAFG SMARCD2 NID1 ARID1A TTBK1 PBRM1 JUNB MTA1 FOXJ2 NFATC3 CCNT2 NFATC2 SERPINE1 MMD RAPGEF2 MARK1 SOX4 CDC73 CCN3 PRICKLE1 GOLGA4 RBM15 FRZB NLGN1 HOXA11 ASB4 SNAI2 ADGRA2 HMGB3 TRIO RTN4R PRDM1 CBFB RORA WDR1 MAP3K13 GLI2 MBNL3 RARB RBFOX1 RFX3 RAB21 RCOR1 DPYSL2 SIRT1 ABL1 BRD1 SIX4 MIB1 FZD…
4.37123e-07	84	667	1.98182	GO:0048858 cell projection morphogenesis	http://amigo.geneontology.org/amigo/term/GO:0048858	HECW1 TRIO NEDD4L NEDD4 MAP4K4 SEMA3A PLXNA2 SEMA6A PLXNA1 DOCK7 NRK EPHB2 PLXNC1 SEMA6D RNF165 EFNA3 NOTCH1 TNIK UNC5D TAOK1 SEMA6B ACTBL2 CTNND2 MAP6 BDNF UNC5C LRRK2 TMEFF1 NLGN1 ALS2 RIMS1 RAPGEF2 GOLGA4 SPAST RTN4R MAP3K13 PICALM GLI2 DCX RAB21 DPYSL2 FZD3 ITGA4 NRP2 B4GALT6 BCL11B SPART CHL1 WDR36 SKIL PPP3CA NFIB C9orf72 DIXDC1 POU4F2 EDNRA NR4A2 B4GALT5 ELAVL4 NTNG1 TTC8 PRTG NDEL1 RAB8A …
8.50037e-07	114	1024	1.75192	GO:0000122 negative regulation of transcription by RNA polymerase II	http://amigo.geneontology.org/amigo/term/GO:0000122	ZNF148 HDAC9 TRO EED RARB MIER2 HDAC5 BCL6 ATXN1 SOX9 GATA5 ZNF20 PER2 SKIL FOXP4 GATA6 NACC2 MIER3 SCAF4 MECP2 RARG CBX2 ZNF491 NRIP1 MTA1 BCOR ZNF566 ZNF529 ARID4A ARID4B DNMT3A TET1 JDP2 BACH1 SAP30 MAFG SNAI2 FNIP2 PRDM1 SPEN GLI2 HIVEP1 SIRT1 TBL1X TRPS1 CPEB3 FRK NR3C1 KLF12 EPC1 SNAI1 GZF1 MTDH ARID5B PHF6 DACT1 E2F7 IRF2BP2 ZEB2 KLF11 TBL1XR1 ZBTB18 ZNF746 SATB1 LCOR MDM4 JARID2 YBX3 HIPK…
1.76423e-06	67	501	2.10449	GO:0061564 axon development	http://amigo.geneontology.org/amigo/term/GO:0061564	TRIO SEMA3A PLXNA2 SEMA6A PLXNA1 DOCK7 EPHB2 PLXNC1 SEMA6D RNF165 EFNA3 NOTCH1 UNC5D SEMA6B ACTBL2 MAP6 BDNF UNC5C TMEFF1 GOLGA4 ALS2 SPAST RTN4R MAP3K13 PICALM GLI2 DCX RAB21 DPYSL2 FZD3 ITGA4 NRP2 B4GALT6 CNR1 BCL11B SPART CHL1 TSPAN2 WDR36 SKIL NFIB C9orf72 DIXDC1 POU4F2 EDNRA NR4A2 B4GALT5 NTNG1 TTC8 PRTG NDEL1 RAB8A RAPH1 FBXO45 FOXG1 ZDHHC17 FOXD1 NEFL ABL1 LGI1 RAB10 LHX9 NCAM1 NRXN3 RPS6K…
1.87659e-06	146	1433	1.60331	GO:1903507 negative regulation of nucleic acid-templated transcription	http://amigo.geneontology.org/amigo/term/GO:1903507	ZNF148 SCML1 HDAC9 RSF1 TRO EED RARB RCOR1 SIRT1 SCML2 MIER2 HDAC5 BCL6 RCOR3 DNMT3A ATXN1 SOX9 GATA5 ZNF20 PER2 SKIL FOXP4 GATA6 NACC2 L3MBTL4 MIER3 SCAF4 MECP2 ZNF318 RARG CBX2 ZNF491 NRIP1 MTA1 BCOR ZNF566 ZNF529 ARID4A ARID4B TET1 JDP2 BACH1 SAP30 MAFG MDM4 GCLC YAF2 SNAI2 FNIP2 PRDM1 SPEN GLI2 RFX3 HIVEP1 RPS6KA5 TBL1X UBE2I TRPS1 CPEB3 FRK NR3C1 KLF12 EPC1 SNAI1 RUNX2 GZF1 PRICKLE1 MTDH ARI…
1.98431e-06	146	1435	1.60107	GO:1902679 negative regulation of RNA biosynthetic process	http://amigo.geneontology.org/amigo/term/GO:1902679	ZNF148 SCML1 HDAC9 RSF1 TRO EED RARB RCOR1 SIRT1 SCML2 MIER2 HDAC5 BCL6 RCOR3 DNMT3A ATXN1 SOX9 GATA5 ZNF20 PER2 SKIL FOXP4 GATA6 NACC2 L3MBTL4 MIER3 SCAF4 MECP2 ZNF318 RARG CBX2 ZNF491 NRIP1 MTA1 BCOR ZNF566 ZNF529 ARID4A ARID4B TET1 JDP2 BACH1 SAP30 MAFG MDM4 GCLC YAF2 SNAI2 FNIP2 PRDM1 SPEN GLI2 RFX3 HIVEP1 RPS6KA5 TBL1X UBE2I TRPS1 CPEB3 FRK NR3C1 KLF12 EPC1 SNAI1 RUNX2 GZF1 PRICKLE1 MTDH ARI…
2.82263e-06	145	1431	1.59455	GO:0045892 negative regulation of transcription DNA-templated	http://amigo.geneontology.org/amigo/term/GO:0045892	ZNF148 SCML1 HDAC9 RSF1 TRO EED RARB RCOR1 SIRT1 SCML2 MIER2 HDAC5 BCL6 RCOR3 DNMT3A ATXN1 SOX9 GATA5 ZNF20 PER2 SKIL FOXP4 GATA6 NACC2 L3MBTL4 MIER3 SCAF4 MECP2 ZNF318 RARG CBX2 ZNF491 NRIP1 MTA1 BCOR ZNF566 ZNF529 ARID4A ARID4B TET1 JDP2 BACH1 SAP30 MAFG MDM4 GCLC YAF2 SNAI2 FNIP2 PRDM1 SPEN GLI2 RFX3 HIVEP1 RPS6KA5 TBL1X UBE2I TRPS1 CPEB3 FRK NR3C1 KLF12 EPC1 SNAI1 RUNX2 GZF1 PRICKLE1 MTDH ARI…
3.7063e-06	140	1375	1.60227	GO:0018193 peptidyl-amino acid modification	http://amigo.geneontology.org/amigo/term/GO:0018193	PHF20 HIPK2 MAST4 RPS6KA2 P4HA2 CDC7 MAST3 VCPKMT RPS6KA5 UBE2I SGK3 CEP41 NAA25 LOX CSNK1A1 CBLB NKTR KMT2A TTLL2 P4HA1 TTLL7 TTBK1 LATS2 SUV39H2 CAMK4 STT3B WDR82 CSNK1G1 PPID DPY19L1 CLCF1 ZDHHC21 BDNF DPY19L3 ZDHHC20 SETD3 SBK1 VKORC1L1 STK38L PPIL3 KMT2C HCFC2 SF3B1 SLF2 EPC1 USP22 NAA35 EPC2 HDAC9 FNIP2 PDK3 NCK2 ARAF SIRT1 ABL1 BRD1 JADE3 MAPK8 METAP2 PRLR PDGFRB ACVR1 GALNT3 ERRFI1 CTH CD…
1.63849e-05	185	1994	1.46001	GO:0016310 phosphorylation	http://amigo.geneontology.org/amigo/term/GO:0016310	PDK4 CDK17 HIPK2 PDK3 MAST4 NCK2 MAP4K4 RPS6KA2 CDC7 MAST3 RPS6KA5 DGKH SGK3 PIK3R2 CCNY CAMKK2 KCTD20 CSNK1A1 PDGFRB PDCD10 FXR1 CBLB ACVR1 AAK1 NRK CCNA1 EPHB2 CCNJL TTBK1 BTBD10 DGKZ LATS2 CAMK4 TNIK TAOK1 PRKAA2 CAMK2N1 CAMK2N2 CDK12 CSNK1G1 PPM1E CCNE2 CLCF1 BDNF ROR1 SBK1 LRRK2 WNK3 GRK5 STK38L ALS2 PIK3CB FNIP2 MAP3K13 ARAF STK17B CCNT2 MAVS CCNK SIRT1 ABL1 MAPK8 MMD RAPGEF2 CILK1 PRLR SOS…
1.63849e-05	164	1718	1.50221	GO:0044093 positive regulation of molecular function	http://amigo.geneontology.org/amigo/term/GO:0044093	MBTPS2 BID DCUN1D1 PPP1R12A EVI5 RAPGEF4 STIM2 RAPGEF2 PPARGC1A CAMKK2 PDGFRB PDCD10 SOS1 DOCK7 GNA13 TBC1D15 TICAM1 EPHB2 RALGPS1 ARHGAP29 RASGEF1B RGL1 STAC RABGAP1L PPARGC1B RALGDS TBC1D2B TBC1D10B RALGAPB CCL19 ROR1 TRDN DCUN1D3 WNK3 RASGEF1A TRIM13 STIMATE PIRT KCTD7 PPP3CB PPP3CA LRRK2 PPP3R1 ALS2 PFN2 MAP3K13 MAVS RGS1 ABL1 UBE2I CCNY MMD PRLR IDE MAP3K7 RGS8 DSCC1 BCL10 ABL2 MTDH RGS10 AR…
2.02416e-05	87	765	1.78965	GO:0001944 vasculature development	http://amigo.geneontology.org/amigo/term/GO:0001944	ADGRA2 SERPINE1 PDGFRB AMOTL2 CALD1 EPHB2 PKNOX1 AMOTL1 RNF213 THBS2 PDCD10 HIPK2 FOXJ2 NFATC3 SEMA6A SIRT1 NFATC2 PLCG1 DLL4 CCN3 GATA6 EFNA3 MTDH NOTCH1 ASB4 NRXN3 ADAMTS6 PIK3CB PRDM1 FAP TMED2 ABL1 CRKL MIB1 HOXA13 MEOX2 ZFAND5 PPP3CB QKI LOX IL1A ACVR1 SOS1 ERRFI1 NRP2 GNA13 SOX4 SIX1 ANKRD17 VAV3 ADAM10 PRICKLE1 RHOB COL8A1 EDNRA DDAH1 NUS1 MMP21 FLVCR1 RBM15 SGCB VSTM4 E2F7 JUNB CHD7 CYSLT…
2.50348e-05	139	1409	1.55244	GO:0071495 cellular response to endogenous stimulus	http://amigo.geneontology.org/amigo/term/GO:0071495	RRAGD RARB RAB10 GNAO1 PIK3R2 GRB10 NR3C1 ACVR1 LEPR NR5A2 NCOA3 RAP1B SPART SKIL RAB15 GAREM1 RNF165 SOGA1 NR4A2 HTR4 RAB8A IRS1 AR SMAD1 RARG BDNF HTR1F IRS2 LRRK2 ARID4A ARID4B TET1 SAP30 SNAI2 HDAC9 NEDD4 SSH1 HIVEP1 SIRT1 CPEB3 RAPGEF2 PDE4D KDM3A ARID1A KLF9 PLCG1 SOX9 DLL4 DSTYK USP15 CPEB2 NOTCH1 LATS2 POU4F2 ZFP36L2 PPARGC1B EEF1A1 HCN1 PEG10 GCLC PDK4 HIPK2 NUCKS1 ATP2B1 ITGA8 OSBPL8 AB…
2.73857e-05	104	975	1.67857	GO:0022603 regulation of anatomical structure morphogenesis	http://amigo.geneontology.org/amigo/term/GO:0022603	HECW1 NEDD4L NEDD4 SEMA3A PLXNA2 SEMA6A SERPINE1 VAT1 PLXNA1 PLXNC1 ERMN SEMA6D RHOB PHIP BRWD3 DACT1 SEMA6B MAP6 BDNF BRWD1 THBS2 LRRK2 PDCD10 HIPK2 RIMS1 SIRT1 RAPGEF2 PLCG1 GATA6 EFNA3 GOLGA4 MTDH TNIK HOXA11 SNAI2 ADGRA2 RTN4R WDR1 MAP3K13 RAB21 DDHD2 ABL1 SIX4 FZD3 IL1A MPL GNA13 RUNX2 SOX9 SIX1 GATA5 MYH10 SPART EPHB2 SKIL AP1AR PPP3CA NOTCH1 GAS2 DIXDC1 POU4F2 CFDP1 DDAH1 PALM2AKAP2 NTNG1 …
5.11663e-05	107	1025	1.64275	GO:0007167 enzyme linked receptor protein signaling pathway	http://amigo.geneontology.org/amigo/term/GO:0007167	GUCY2C DOK5 PIK3R2 GRB10 FRK PDGFRB CBLB ACVR1 ERRFI1 SPART EPHB2 SKIL GAREM1 RNF165 EFNA3 GIGYF1 SOGA1 IRS1 AFAP1L2 SH3TC2 SMAD1 YES1 BDNF IRS2 GIGYF2 LYN ARID4A ARID4B TET1 SAP30 HIPK2 SEMA6A HIVEP1 SIRT1 NUP93 PRLR LIFR USP15 ADRA2A ADAMTS3 CRK NRG3 PEG10 PDK4 ADGRA2 VIM NUCKS1 NCK2 ITGA8 OSBPL8 ABL1 CRKL HOXA13 ZFAND5 SH2B3 LOX GNAI2 SOS1 NRP2 RAB14 RUNX2 SOX9 CCN3 GATA6 NCEH1 PHIP NOTCH1 ARI…
5.7263e-05	76	656	1.82314	GO:0048589 developmental growth	http://amigo.geneontology.org/amigo/term/GO:0048589	SEMA3A SEMA6A SEMA6D LATS2 SEMA6B BDNF DIPK2A NEDD4L RIMS1 GOLGA4 STC1 HOXA11 JARID2 RTN4R YBX3 ZFY MAP3K13 GLI2 RARB DCX RAB21 TMED2 ATRN DPYSL2 TLL2 SIX4 SALL4 SLC1A2 PRLR PDGFRB PLXNA1 ITGA4 SOS1 BCL9 LEPR NRP2 SOX9 SIX1 SPART LARGE1 PTGFRN WDR36 CCN3 GATA6 C9orf72 NOTCH1 GAS2 ARID5B POU4F2 EDNRA PELO BCL2L11 FLVCR1 TTC8 COPS2 NDEL1 AR ADRB2 SMAD1 CHD7 RARG BNC2 RAPH1 MEX3C TBL1XR1 PLAG1 DMD G…
6.56371e-05	159	1695	1.47618	GO:0016192 vesicle-mediated transport	http://amigo.geneontology.org/amigo/term/GO:0016192	ITGB3 VPS41 RAB27B NEDD4 PICALM KLHL20 RIMS1 AP4E1 CHMP2B RAB10 TMED2 NECAP1 SEC23A MIB1 EEA1 RUBCNL RAB11A TMEM87A SNX16 RAB3D STX2 SMAP1 TRIM23 SEC24A NRBP1 AAK1 STX12 RAB14 ARL4A RAB22A STX16 BECN1 RAP1B EXOC4 SPIRE1 WASHC4 STX17 EXOC6 DNAJC13 AP1AR USO1 LMBR1L RAB15 RNF157 SNAPIN GOLGA4 RAB41 C9orf72 SEC24D VPS26B AP1S3 TMEM87B MIA3 CNST CADPS STXBP5 RAB8A RAB4B ARF4 NSG1 CSNK1G1 NLGN1 TVP23B…
7.48422e-05	156	1660	1.47886	GO:0009719 response to endogenous stimulus	http://amigo.geneontology.org/amigo/term/GO:0009719	RRAGD TIMP2 RARB RAB10 GNAO1 MXRA5 PIK3R2 GRB10 NR3C1 ACVR1 STAT1 LEPR NR5A2 NCOA3 RAP1B SPART SKIL RAB15 GAREM1 RNF165 SOGA1 NR4A2 HTR4 RAB8A IRS1 AR SMAD1 RARG BDNF HTR1F IRS2 LRRK2 ARID4A ARID4B TET1 SAP30 GCLC CALCR SNAI2 HDAC9 NEDD4 SSH1 HIVEP1 SIRT1 CPEB3 RAPGEF2 PDE4D KDM3A ARID1A KLF9 PLCG1 SOX9 DLL4 DSTYK USP15 CPEB2 NOTCH1 LATS2 POU4F2 ZFP36L2 PPARGC1B EEF1A1 HCN1 CCL19 PEG10 PDK4 HOXA1…
7.9571e-05	123	1237	1.56475	GO:0048646 anatomical structure formation involved in morphogenesis	http://amigo.geneontology.org/amigo/term/GO:0048646	ADGRA2 SDK2 WDR1 NEBL SERPINE1 PDGFRB AMOTL2 CALD1 TMOD2 EPHB2 PKNOX1 AMOTL1 RNF213 ZPBP2 THBS2 PDCD10 HIPK2 SEMA6A SIRT1 PLCG1 DLL4 CCN3 GATA6 EFNA3 MTDH NOTCH1 HOXA11 SNAI2 NRXN3 TBPL1 PIK3CB RORA GLI2 PLXNA2 DCX FAP TMED2 RFX2 ABL1 CECR2 SIX4 NFATC2 SALL4 MIB1 FZD3 MEOX2 PPP3CB BCL6 PLXNA1 IL1A ACVR1 MPL NRP2 GNA13 SNAI1 SOX4 SOX9 SIX1 FOXA1 GATA5 EXOC4 VAV3 PTGFRN CDC73 CRB1 EDAR SKIL BCL10 R…
9.1226e-05	21	96	3.44238	GO:1990830 cellular response to leukemia inhibitory factor	http://amigo.geneontology.org/amigo/term/GO:1990830	JARID2 SNX10 RFX2 SIRT1 MYBL2 RNMT PDCD10 KDM3A SRSF7 CTH NR5A2 NRP2 GFPT2 PARP16 MTF2 ARID5B PIGA MAT2A RARG GLDC SOCS3
9.38063e-05	92	857	1.68934	GO:0030029 actin filament-based process	http://amigo.geneontology.org/amigo/term/GO:0030029	ANLN LIMCH1 PFN2 WDR1 ACTN1 NEBL EPB41L3 SSH1 EPB41L4B PHACTR2 PDE4D AMOTL2 WIPF1 CAPZA1 WIPF3 CALD1 NRK TMOD2 SPIRE1 MICAL1 ERMN GAS2L3 FRMD6 SSH2 RHOB SH3KBP1 GAS2 TWF1 PPP1R9A EPB41 ACTC1 ARPC5 ARFIP1 CFL2 AMOTL1 TPM4 ESPN MYO5A CD2AP DMD WASHC4 CAMK2D ACAP2 MYH10 MICAL2 RASA1 TNIK PALM2AKAP2 STC1 CLRN1 CRK PPM1E SETD3 ABCC9 NCK2 TRPM7 ABL1 SIX4 PIK3R2 BCL6 IL1A PPFIA1 KRAS AP1AR ARHGAP26 C9or…
0.000104551	21	97	3.40689	GO:1990823 response to leukemia inhibitory factor	http://amigo.geneontology.org/amigo/term/GO:1990823	JARID2 SNX10 RFX2 SIRT1 MYBL2 RNMT PDCD10 KDM3A SRSF7 CTH NR5A2 NRP2 GFPT2 PARP16 MTF2 ARID5B PIGA MAT2A RARG GLDC SOCS3
0.000132567	141	1483	1.4962	GO:2000026 regulation of multicellular organismal development	http://amigo.geneontology.org/amigo/term/GO:2000026	SEMA3A PLXNA2 SEMA6A SERPINE1 PLXNA1 ERRFI1 SOX9 TNFSF9 PLXNC1 SEMA6D SEMA6B MAP6 BDNF THBS2 MAFG BRD1 SMARCD2 PDCD10 ARID1A TTBK1 PBRM1 JUNB HIPK2 FOXJ2 SIRT1 RAPGEF2 PLCG1 CDC73 GATA6 EFNA3 GOLGA4 MTDH RBM15 NLGN1 HOXA11 JARID2 SNAI2 ADGRA2 HMGB3 RTN4R PRDM1 CBFB ATP2B1 MAP3K13 GLI2 RARB RFX3 RAB21 RCOR1 ABL1 SIX4 FZD3 SMAP1 TENT5A LOX PRLR BCL6 IL1A SOS1 MPL RAB14 SLC46A2 HOXB8 SOX4 RUNX2 NKX2…
0.000140972	33	206	2.52091	GO:0032869 cellular response to insulin stimulus	http://amigo.geneontology.org/amigo/term/GO:0032869	RAB10 PIK3R2 GRB10 RAB15 SOGA1 RAB8A IRS1 IRS2 HDAC9 SIRT1 CPEB2 GCLC PDK4 NUCKS1 OSBPL8 GNAI2 STAT1 ERRFI1 USO1 PHIP POU4F2 NDEL1 PTPN2 SOCS3 SOCS1 ATP2B1 PIP4K2A CEACAM1 MYO5A HDAC5 IDE SELENOS AP3S1
0.000140972	16	61	4.12763	GO:0051145 smooth muscle cell differentiation	http://amigo.geneontology.org/amigo/term/GO:0051145	MRTFB NFATC3 NFATC2 ITGA8 SIRT1 QKI ACVR1 SOX9 SIX1 ANKRD17 NOTCH1 EDNRA SGCB MECP2 CTH GATA6
0.000154971	73	642	1.78936	GO:0007169 transmembrane receptor protein tyrosine kinase signaling pathway	http://amigo.geneontology.org/amigo/term/GO:0007169	DOK5 PIK3R2 GRB10 FRK PDGFRB CBLB ERRFI1 EPHB2 GAREM1 EFNA3 GIGYF1 SOGA1 IRS1 AFAP1L2 SH3TC2 YES1 BDNF IRS2 GIGYF2 LYN SEMA6A SIRT1 PRLR ADRA2A ADAMTS3 CRK NRG3 PDK4 ADGRA2 NUCKS1 NCK2 OSBPL8 ABL1 CRKL ZFAND5 SH2B3 LOX GNAI2 SOS1 NRP2 RAB14 RUNX2 SOX9 PHIP ARID5B NDEL1 AR PTPN2 SOCS3 SOCS1 ROR1 ZDHHC17 NF1 IGF2R ITGB3 PIK3CB PIK3CD KIF16B PLCG1 DSTYK CNOT9 PIP4K2A NUS1 NEDD4 CEACAM1 RAPGEF2 DDIT4…
0.000154971	179	1992	1.41408	GO:0040011 locomotion	http://amigo.geneontology.org/amigo/term/GO:0040011	TRIO LAMC3 PIK3CB NCK2 WDR1 SEMA3A PLXNA2 ATRN ITGA6 SEMA6A CRKL ATRNL1 PTP4A1 PDGFRB AMOTL2 PLXNA1 ITGA4 RAP2C PLCG1 DOCK4 EPHB2 VAV3 NAV1 PLXNC1 SEMA6D RNF165 EFNA3 RHOB SH3KBP1 NOTCH1 JAM2 UNC5D NTNG1 ARPC5 CFL2 AMOTL1 NDEL1 CRK SEMA6B ACTBL2 PIK3CD CCL19 RAP2B UNC5C SRGAP3 CD2AP TMEFF1 ITGB3 ARID4A ARID4B TET1 SAP30 DCX FAP CEACAM1 SIRT1 NFATC2 AVL9 SERPINE1 PDCD10 DLL4 CAPN7 CCN3 MIA3 STC1 C…
0.000164051	124	1272	1.53407	GO:1901701 cellular response to oxygen-containing compound	http://amigo.geneontology.org/amigo/term/GO:1901701	RRAGD RAB10 GNAO1 PIK3R2 GRB10 IL1A GCG CD80 RAP1B TICAM1 IL36RN RAB15 TNIP1 SOGA1 NR4A2 HTR4 RAB8A IRS1 HTR1F NRIP1 IRS2 LRRK2 SNAI2 HDAC9 RORA SSH1 SIRT1 ABL1 TRPA1 MAPK8 CPEB3 RAPGEF2 PDE4D KLF9 CAT FAM210B NCOA3 CPEB2 BCL10 RHOB RGS10 HCN1 AR LCOR MAP3K5 GCLC PDK4 NUCKS1 ATP2B1 RPS6KA2 OSBPL8 CRKL PPP3CB SLC1A2 GLP1R CPEB4 GNAI2 STAT1 ERRFI1 DNMT3A SOX4 SOX9 BECN1 SIX1 LIN28A EPHB2 CDC73 USO1…
0.000164586	97	933	1.63607	GO:0045597 positive regulation of cell differentiation	http://amigo.geneontology.org/amigo/term/GO:0045597	PLXNA2 PLXNA1 SOX9 TNFSF9 PLXNC1 MAP6 BDNF SMARCD2 NID1 ARID1A TTBK1 PBRM1 SERPINE1 MMD SOX4 GOLGA4 FRZB HOXA11 ASB4 SNAI2 CBFB MAP3K13 GLI2 RFX3 RAB21 RCOR1 SIRT1 BRD1 FZD3 SMAP1 TENT5A BCL6 ACVR1 MPL SNAI1 RUNX2 NKX2-2 SIX1 FOXA1 ZBTB46 GATA5 LIN28A EPHB2 KRAS SKIL PDE5A PPP3CA GATA6 SOX13 NOTCH1 DIXDC1 POU4F2 KLF10 PPARGC1B NEUROD1 ADAMTS9 CTHRC1 NDEL1 GRM5 MECP2 SMAD1 JUNB CLCF1 FOXG1 SOX12 P…
0.000179574	76	681	1.75621	GO:0061061 muscle structure development	http://amigo.geneontology.org/amigo/term/GO:0061061	WDR1 ACTN1 NEBL SIX1 TMOD2 MRTFB DMD SMARCD2 NID1 ARID1A PBRM1 NFATC3 CCNT2 NFATC2 SOX4 SKIL CCN3 PRICKLE1 USP2 ATG5 YBX3 PITX1 MBNL3 RARB ITGA8 RBFOX1 TLL2 DSP SIRT1 SIX4 MEOX2 PPP3CB QKI LOX FXR1 ACVR1 BCL9 SOX9 GPCPD1 DLL4 ANKRD17 LARGE1 KRAS PTGFRN PAX3 PPP3CA GATA6 RNF165 NOTCH1 ARID5B EDNRA ACTC1 SGCB SAP30 CFL2 COPS2 MECP2 SMAD1 CHD7 MYOZ2 ATP2A2 SETD3 NF1 MAP3K5 RORA HDAC5 CTH TTN HDAC9 P…
0.000187265	58	474	1.92557	GO:0050804 modulation of chemical synaptic transmission	http://amigo.geneontology.org/amigo/term/GO:0050804	RIMS1 DLGAP4 JPH4 RAP1B SNAPIN DGKZ GRM5 NLGN1 DLGAP1 BDNF GRIN2A ERC2 GRM3 NRXN3 PFN2 ABL1 PLCB4 CELF4 LGI1 FBXL20 USP46 GNAI2 KMT2A CNR1 PCDH17 PNKD SLC6A6 EPHB2 KRAS PPP3CA LRRTM2 ADRA2A SLC7A11 SORCS3 LRFN2 PPP1R9A ELAVL4 NTNG1 ABHD6 STXBP5 HCN1 CACNB2 PRRT2 RAB8A NSG1 MECP2 ADRB2 P2RY1 ATP2A2 LRRK2 NF1 PPP3R1 PLCG1 NRG3 CPEB3 RAPGEF2 SLC6A9 PPP3CB
0.000189993	36	240	2.36049	GO:0006486 protein glycosylation	http://amigo.geneontology.org/amigo/term/GO:0006486	ALG6 ST8SIA1 ST8SIA4 GFPT2 LARGE1 ALG10 GXYLT1 NUS1 STT3B DOLPP1 MGAT2 DPY19L1 ALG10B DPY19L3 SLC35C1 GALNT3 GALNT1 GALNT2 GALNT13 POGLUT3 NAGPA TUSC3 GALNT7 EDEM3 B4GALT6 B4GALT4 ST6GAL2 B4GALT5 EXTL2 B3GNT5 MAN1B1 MAN1A2 PGM3 UBE2J1 TET1 OGA
0.000189993	36	240	2.36049	GO:0043413 macromolecule glycosylation	http://amigo.geneontology.org/amigo/term/GO:0043413	ALG6 ST8SIA1 ST8SIA4 GFPT2 LARGE1 ALG10 GXYLT1 NUS1 STT3B DOLPP1 MGAT2 DPY19L1 ALG10B DPY19L3 SLC35C1 GALNT3 GALNT1 GALNT2 GALNT13 POGLUT3 NAGPA TUSC3 GALNT7 EDEM3 B4GALT6 B4GALT4 ST6GAL2 B4GALT5 EXTL2 B3GNT5 MAN1B1 MAN1A2 PGM3 UBE2J1 TET1 OGA
0.000189993	58	475	1.92152	GO:0099177 regulation of trans-synaptic signaling	http://amigo.geneontology.org/amigo/term/GO:0099177	RIMS1 DLGAP4 JPH4 RAP1B SNAPIN DGKZ GRM5 NLGN1 DLGAP1 BDNF GRIN2A ERC2 GRM3 NRXN3 PFN2 ABL1 PLCB4 CELF4 LGI1 FBXL20 USP46 GNAI2 KMT2A CNR1 PCDH17 PNKD SLC6A6 EPHB2 KRAS PPP3CA LRRTM2 ADRA2A SLC7A11 SORCS3 LRFN2 PPP1R9A ELAVL4 NTNG1 ABHD6 STXBP5 HCN1 CACNB2 PRRT2 RAB8A NSG1 MECP2 ADRB2 P2RY1 ATP2A2 LRRK2 NF1 PPP3R1 PLCG1 NRG3 CPEB3 RAPGEF2 SLC6A9 PPP3CB
0.000193039	155	1684	1.44844	GO:0006468 protein phosphorylation	http://amigo.geneontology.org/amigo/term/GO:0006468	PDK4 CDK17 HIPK2 PDK3 MAST4 NCK2 MAP4K4 RPS6KA2 CDC7 MAST3 RPS6KA5 SGK3 CCNY CAMKK2 CSNK1A1 PDCD10 FXR1 CBLB ACVR1 AAK1 NRK CCNA1 CCNJL TTBK1 LATS2 CAMK4 TNIK TAOK1 PRKAA2 CAMK2N1 CAMK2N2 CDK12 CSNK1G1 PPM1E CCNE2 CLCF1 BDNF SBK1 LRRK2 WNK3 GRK5 STK38L ALS2 FNIP2 MAP3K13 ARAF STK17B CCNT2 MAVS CCNK SIRT1 ABL1 MAPK8 MMD RAPGEF2 CILK1 PRLR PDGFRB SOS1 MARK1 ERRFI1 LEPR CD80 BECN1 MAP3K7 MAP3K12 TAF…
0.000193039	94	902	1.63995	GO:0035239 tube morphogenesis	http://amigo.geneontology.org/amigo/term/GO:0035239	ADGRA2 SERPINE1 PDGFRB AMOTL2 CALD1 EPHB2 PKNOX1 AMOTL1 RNF213 THBS2 PDCD10 HIPK2 SEMA6A SIRT1 PLCG1 DLL4 CCN3 GATA6 EFNA3 MTDH NOTCH1 HOXA11 ASB4 NRXN3 PIK3CB PRDM1 GLI2 FAP TMED2 ABL1 CECR2 SIX4 SALL4 MIB1 FZD3 HOXA13 MEOX2 QKI LOX NR3C1 IL1A ACVR1 SOS1 NRP2 GNA13 SOX4 SOX9 GZF1 SIX1 FOXA1 KRAS VAV3 EDAR BCL10 RHOB COL8A1 NFIB EDNRA BCL2L11 DDAH1 NUS1 RBM15 CTHRC1 VSTM4 E2F7 AR JUNB CHD7 RARG C…
0.000193039	44	323	2.14368	GO:1903311 regulation of mRNA metabolic process	http://amigo.geneontology.org/amigo/term/GO:1903311	SAMD4A MBNL3 RBFOX1 TNRC6C TNRC6B CELF4 CPSF6 QKI TENT5A CNOT6 FXR1 SYNCRIP MBNL2 NOVA1 MBNL1 SON CELF3 CELF5 RAVER2 RBM15 YTHDF3 YBX3 CNOT9 PAPOLA CPEB3 SRSF7 TIA1 PNPT1 A1CF ELAVL4 MYD88 ZBTB7A SRSF10 GIGYF2 CALCR HNRNPA2B1 ZFP36L2 VIM HNRNPC TENT4B CDC73 TUT7 VIP MEX3D
0.000200408	52	410	1.99586	GO:0043087 regulation of GTPase activity	http://amigo.geneontology.org/amigo/term/GO:0043087	EVI5 PLXNA2 RAPGEF4 RAPGEF2 PLXNA1 SOS1 DOCK7 TBC1D15 VAV3 PLXNC1 RALGPS1 ARHGAP29 RASGEF1B RGL1 RABGAP1L RALGDS TBC1D2B TBC1D10B RALGAPB CCL19 RASGEF1A ALS2 TMED2 RGS1 RGS8 RGS10 CRK SNX18 RGS6 LRRK2 NF1 POLDIP2 RTN4R ARAP2 CRKL SBF1 BCL6 CBLB RASA1 ASAP1 RASA2 TTC8 NDEL1 ELMOD2 FGD6 DENND1B PICALM ITGA6 C9orf72 WDR41 MAP4K4 CPEB2
0.000221283	172	1916	1.41268	GO:0042592 homeostatic process	http://amigo.geneontology.org/amigo/term/GO:0042592	CALCR PROM1 ABHD5 SLC4A7 PTGER3 ATP2B1 TRPM7 DMXL2 SLC30A4 STIM2 GCG ABCG5 MTTP SLC12A6 ATP2B2 CACNA1D SLC30A2 STC1 FLVCR1 ADRA1D ATP2A2 PNPLA1 HEPHL1 TRDN RHD WNK3 SLC39A10 SLC9A8 NALF1 PPP3CB PPP3CA CAMK2D PPP3R1 GCLC HDAC9 TRPA1 RAB3D GLP1R IDE SELENOS BCL10 EDNRA CCL19 GRIN2A IFIT1 PDK4 CYB561 ARID4A PIK3CB ATG5 ZFY NUCKS1 RORA SLC25A40 SNX10 RCOR1 DLD SIRT1 ABL1 BRD1 PIK3R2 HOXA13 GRB10 PPAR…
0.0002542	151	1641	1.44803	GO:0031399 regulation of protein modification process	http://amigo.geneontology.org/amigo/term/GO:0031399	DCUN1D1 PPP1R12A NCK2 CCNY CAMKK2 PDCD10 FXR1 CBLB CCNA1 CCNJL TRIP12 CAMK2N1 CAMK2N2 OTUD4 PPM1E CCNE2 CLCF1 BDNF PPP1R2 DCUN1D3 SF3B1 COPS2 LRRK2 ALS2 PHF20 FNIP2 ARAF MAVS SIRT1 ABL1 UBE2I MMD RAPGEF2 PRLR PDGFRB ACVR1 SOS1 ERRFI1 LEPR CD80 SOX4 MAP3K7 PRICKLE1 BCL10 TNIP1 LATS2 ADRA2A TWF1 SAP30BP RCHY1 UBE2V2 CCL19 PTPN2 TCIM MTA1 AMER1 AIDA ZFP91 MAGI2 WNK3 MAP3K5 UBE2V1 GCLC DBF4 JARID2 SN…
0.000256017	111	1123	1.55544	GO:0035295 tube development	http://amigo.geneontology.org/amigo/term/GO:0035295	ADGRA2 SERPINE1 PDGFRB AMOTL2 CALD1 EPHB2 PKNOX1 AMOTL1 RNF213 THBS2 PDCD10 HIPK2 SEMA6A SIRT1 PLCG1 DLL4 GATA5 CCN3 GATA6 EFNA3 MTDH NOTCH1 HOXA11 ASB4 NRXN3 PIK3CB PRDM1 GLI2 PLXNA2 RARB FAP TMED2 ABL1 CRKL CECR2 SIX4 SALL4 MIB1 RPGRIP1L FZD3 HOXA13 MEOX2 QKI LOX NR3C1 IL1A ACVR1 SOS1 ERRFI1 NRP2 GNA13 GORAB CAT SOX4 SOX9 GZF1 NKX2-2 SIX1 FOXA1 KRAS VAV3 EDAR BCL10 RHOB ABCA12 COL8A1 NFIB SLC7A…
0.000256017	145	1563	1.45989	GO:0120036 plasma membrane bounded cell projection organization	http://amigo.geneontology.org/amigo/term/GO:0120036	HECW1 TRIO NEDD4L NEDD4 MAP4K4 SEMA3A PLXNA2 DCX SEMA6A RPGRIP1L CEP41 CILK1 FXR1 PLXNA1 DOCK7 TCTN3 GORAB NRK OMG EPHB2 PLXNC1 SEMA6D RNF165 EFNA3 NOTCH1 TWF1 ASAP1 TNIK UNC5D PTPDC1 PPP1R9A TAOK1 TTC8 NDEL1 SEMA6B ACTBL2 CTNND2 MAP6 IQCB1 BDNF UNC5C ROR1 LRRK2 TMEFF1 LYN NLGN1 ALS2 RIMS1 RAPGEF2 GOLGA4 CLRN1 RAB8A ARF4 SPAST VIM RTN4R ATG5 PFN2 NCK2 MAP3K13 PICALM GLI2 RFX3 RAB21 SNX10 RFX2 DPY…
0.000306228	52	417	1.96236	GO:0060537 muscle tissue development	http://amigo.geneontology.org/amigo/term/GO:0060537	NEBL SIX1 GATA5 DIPK2A DMD SKIL MRTFB JARID2 ATG5 YBX3 EYA2 PITX1 RARB ITGA8 RBFOX1 CCNT2 TLL2 DSP SIX4 MEOX2 ZFAND5 PPP3CB PPARGC1A LOX ACVR1 BCL9 SOX9 GPCPD1 DLL4 KRAS PPP3CA GATA6 NOTCH1 EDNRA ACTC1 SGCB SAP30 CFL2 COPS2 SMAD1 CHD7 MYOZ2 NF1 DSG2 TTN HDAC9 PDGFRB SORBS2 RUNX1 ADAMTS9 ZBTB18 GJA1
0.000354261	79	734	1.69372	GO:0001568 blood vessel development	http://amigo.geneontology.org/amigo/term/GO:0001568	ADGRA2 SERPINE1 PDGFRB AMOTL2 CALD1 EPHB2 PKNOX1 AMOTL1 RNF213 THBS2 PDCD10 HIPK2 FOXJ2 SEMA6A SIRT1 PLCG1 DLL4 CCN3 GATA6 EFNA3 MTDH NOTCH1 ASB4 NRXN3 ADAMTS6 PIK3CB PRDM1 FAP TMED2 ABL1 CRKL MIB1 HOXA13 MEOX2 QKI LOX IL1A ACVR1 SOS1 NRP2 GNA13 SOX4 SIX1 ANKRD17 VAV3 PRICKLE1 RHOB COL8A1 EDNRA DDAH1 NUS1 MMP21 FLVCR1 RBM15 VSTM4 E2F7 JUNB CHD7 CYSLTR1 SOCS3 NF1 PPP3R1 ITGB3 HDAC9 RORA HDAC5 STAT…
0.000359109	153	1680	1.43315	GO:0015031 protein transport	http://amigo.geneontology.org/amigo/term/GO:0015031	UBE2D3 UBE2J2 VPS41 KPNA6 TNPO3 SEC61A2 RAB21 CHMP2B RAB10 TMED2 KPNA3 NUP93 NAGPA RAB11A SNX16 RAB3D STX2 RAB23 TRIM23 PEX5L GCG STX12 RAB32 RAB14 ARL4A RAB38 RAB22A STX16 VPS13C SPCS3 SELENOS NAPG STX17 USO1 RAB15 SNX27 RAB41 VPS26B RANBP2 MIA3 CNST ARFIP1 STXBP5 RAB8A ARF4 SH3TC2 TCAF2 TVP23B ZDHHC21 FAM91A1 ZDHHC20 SRPRA NEURL1B AP4E1 XPO1 BECN1 NEUROD1 LRRK2 MAVS E2F3 MTTP PRICKLE1 GOLGA4 IR…
0.000366687	37	259	2.24808	GO:0032868 response to insulin	http://amigo.geneontology.org/amigo/term/GO:0032868	RAB10 PIK3R2 GRB10 RAB15 SOGA1 RAB8A IRS1 IRS2 HDAC9 SIRT1 CPEB2 GCLC PDK4 NUCKS1 OSBPL8 GNAI2 STAT1 ERRFI1 CAT VPS13C USO1 PHIP POU4F2 NDEL1 PTPN2 UCP3 SOCS3 SOCS1 LYN ATP2B1 PIP4K2A CEACAM1 MYO5A HDAC5 IDE SELENOS AP3S1
0.000393298	160	1777	1.41691	GO:0007267 cell-cell signaling	http://amigo.geneontology.org/amigo/term/GO:0007267	ADGRA2 RIMBP2 RIMS1 DLGAP4 JPH4 GSKIP FZD3 GRB10 CCNY STX2 CSNK1A1 GNAI2 GCG BCL9 RAP1B EXOC4 SLC12A6 SNAPIN LIN7C DGKZ DIXDC1 GJA1 FRZB GABRB1 HTR4 DACT1 CACNB2 GRM5 CSNK1G1 NLGN1 DLGAP1 MCC ADRA1D TNKS RNF213 BDNF HTR1F GRIN2A AMER1 GABRA5 ERC2 LRRK2 GRM3 TMEM170B NEUROD1 HCN1 SNAI2 CDC73 PRICKLE1 RGS10 IRS1 ALS2 NRXN3 PFN2 GLI2 RFX3 RAPGEF4 LRRFIP2 ABL1 CRKL PLCB4 CELF4 PPP3CB LGI1 FBXL20 USP4…
0.000409474	147	1606	1.4404	GO:0030030 cell projection organization	http://amigo.geneontology.org/amigo/term/GO:0030030	HECW1 TRIO NEDD4L NEDD4 MAP4K4 SEMA3A PLXNA2 DCX SEMA6A RPGRIP1L CEP41 CILK1 FXR1 PLXNA1 DOCK7 TCTN3 GORAB NRK OMG EPHB2 PLXNC1 ERMN SEMA6D RNF165 EFNA3 NOTCH1 TWF1 ASAP1 TNIK UNC5D PTPDC1 PPP1R9A TAOK1 TTC8 NDEL1 SEMA6B ACTBL2 CTNND2 MAP6 IQCB1 BDNF UNC5C ROR1 LRRK2 TMEFF1 LYN NLGN1 ALS2 RIMS1 RAPGEF2 GOLGA4 CLRN1 RAB8A ARF4 SPAST VIM RTN4R ATG5 PFN2 NCK2 MAP3K13 PICALM GLI2 ITGA8 RFX3 RAB21 SNX…
0.000409474	112	1150	1.53261	GO:0072359 circulatory system development	http://amigo.geneontology.org/amigo/term/GO:0072359	ADGRA2 NEBL SERPINE1 PDGFRB AMOTL2 ACVR1 CALD1 SOX9 GATA5 EPHB2 PKNOX1 AMOTL1 CHD7 RNF213 DIPK2A THBS2 PDCD10 DLL4 HIPK2 FOXJ2 NFATC3 SEMA6A SIRT1 NFATC2 PLCG1 CCN3 PRICKLE1 GATA6 EFNA3 MTDH NOTCH1 ASB4 JARID2 SNAI2 NRXN3 ADAMTS6 PIK3CB PRDM1 ATG5 RPS6KA2 GLI2 RARB FAP TMED2 DSP ABL1 CRKL SALL4 MIB1 RPGRIP1L HOXA13 MEOX2 ZFAND5 PPP3CB QKI LOX CERT1 IRX4 IL1A SOS1 ERRFI1 NRP2 GNA13 SNAI1 SOX4 SIX1…
0.0004385	133	1424	1.46978	GO:0051094 positive regulation of developmental process	http://amigo.geneontology.org/amigo/term/GO:0051094	PLXNA2 PLXNA1 SOX9 TNFSF9 PLXNC1 MAP6 BDNF ARID4A ARID4B SMARCD2 NID1 ARID1A TET1 TTBK1 PBRM1 SAP30 NEDD4L HIPK2 RIMS1 SIRT1 SERPINE1 MMD ACVR1 PLCG1 SOX4 GATA6 GOLGA4 MTDH FRZB NLGN1 MRTFB HOXA11 ASB4 SNAI2 YBX3 CBFB ATP2B1 MAP3K13 GLI2 RFX3 RAB21 DDHD2 RCOR1 ABL1 BRD1 SIX4 NFATC2 FZD3 PPARGC1A SMAP1 TENT5A BCL6 IL1A MPL SNAI1 RUNX2 NKX2-2 SIX1 FOXA1 ZBTB46 GATA5 LIN28A EPHB2 KRAS SKIL PDE5A PPP…
0.000453278	45	347	2.04077	GO:0018209 peptidyl-serine modification	http://amigo.geneontology.org/amigo/term/GO:0018209	HIPK2 MAST4 RPS6KA2 CDC7 MAST3 RPS6KA5 SGK3 CSNK1A1 TTBK1 LATS2 CAMK4 CSNK1G1 BDNF SBK1 STK38L FNIP2 PDK3 NCK2 ARAF MAPK8 GALNT3 GALNT1 GALNT2 GALNT13 CAMK2D TNKS POGLUT3 LRRK2 STK39 PFN2 MAP3K13 GCG MAP3K12 PRKAA2 SPOCK3 DMD CALCR PDCD10 DOCK7 CNOT9 NSD1 TENM1 PDE4D DDIT4 MARK1
0.000513718	103	1042	1.55554	GO:0048534 hematopoietic or lymphoid organ development	http://amigo.geneontology.org/amigo/term/GO:0048534	PGM3 OSTM1 IL1A MPL RUNX2 TNFSF9 RUNX1 FLVCR1 RTKN2 TOX LYN BRD1 PIK3R2 SMARCD2 ITGA4 ARID1A PBRM1 JUNB PIK3CD CDC73 RBM15 IRF2BP2 JAG2 CALCR JARID2 ANLN SNAI2 HMGB3 ARID4A PRDM1 ATG5 EML1 CBFB RORA WDR1 PICALM SLC25A40 SNX10 RCOR1 WDR7 SIRT1 ABL1 CRKL SIX4 PPP3CB SH2B3 SMAP1 LOX BCL6 SOS1 LEPR KMT2A PTBP3 SLC46A2 HOXB8 FAM210B SOX4 SIX1 BCL11B LRRC17 DLL4 ZBTB46 TSPAN2 IRF4 PPP3CA LMBR1L SOX13 N…
0.000522158	146	1602	1.43417	GO:0016477 cell migration	http://amigo.geneontology.org/amigo/term/GO:0016477	LAMC3 PIK3CB NCK2 SEMA3A PLXNA2 ATRN ITGA6 SEMA6A CRKL ATRNL1 PTP4A1 PDGFRB AMOTL2 PLXNA1 ITGA4 RAP2C PLCG1 DOCK4 VAV3 NAV1 PLXNC1 SEMA6D RHOB SH3KBP1 JAM2 NTNG1 ARPC5 AMOTL1 NDEL1 CRK SEMA6B PIK3CD CCL19 RAP2B SRGAP3 CD2AP ITGB3 ARID4A ARID4B TET1 SAP30 DCX FAP CEACAM1 SIRT1 NFATC2 AVL9 SERPINE1 PDCD10 DLL4 CAPN7 CCN3 NOTCH1 MIA3 STC1 ARF4 MECP2 TCAF2 RASGEF1A SNAI2 ADGRA2 PFN2 WDR1 OSBPL8 ABL1 …
0.000522158	61	530	1.81119	GO:0060284 regulation of cell development	http://amigo.geneontology.org/amigo/term/GO:0060284	SEMA3A PLXNA2 SEMA6A PLXNA1 PLXNC1 SEMA6D SEMA6B MAP6 BDNF TTBK1 RAPGEF2 GOLGA4 HOXA11 ADGRA2 RTN4R MAP3K13 RFX3 RAB21 FZD3 IL1A MPL NKX2-2 DLL4 LIN28A SPART EPHB2 KRAS CLOCK SKIL TTPA AP1AR PDE5A PPP3CA NOTCH1 DIXDC1 POU4F2 FRZB PRTG NDEL1 HOOK3 GRM5 MECP2 CHD7 CLCF1 ZDHHC21 FOXG1 PLAG1 RASSF10 NF1 LYN ITGB3 NEFL SPEN ABL1 CRKL CRK BNC1 LRRK2 HDAC9 DOCK7 PER2
0.000550389	160	1791	1.40584	GO:0070727 cellular macromolecule localization	http://amigo.geneontology.org/amigo/term/GO:0070727	UBE2D3 UBE2J2 VPS41 KPNA6 TNPO3 SEC61A2 RAB21 RAB10 TMED2 MAPRE1 KPNA3 NUP93 RAB11A SNX16 RAB3D STX2 RAB23 TRIM23 PEX5L ASB3 STX12 RAB32 RAB14 SLF2 FAM126A ARL4A RAB38 RAB22A STX16 TMEM35A VPS13C SPCS3 SELENOS EFR3A NAPG STX17 USO1 RAB15 SNX27 STAC RAB41 LIN7C TWF1 VPS26B RANBP2 FAM126B TSPAN33 CNST TASOR ARFIP1 RAB8A MIS12 ARF4 SH3TC2 TCAF2 TNKS CCDC14 ZDHHC21 FAM91A1 ZDHHC20 SRPRA MAGI2 LRRK2 N…
0.00055121	62	543	1.79681	GO:0016570 histone modification	http://amigo.geneontology.org/amigo/term/GO:0016570	PHF20 HDAC9 EYA2 RCOR1 SIRT1 RPS6KA5 TBL1X MIER2 HDAC5 KDM3A RCOR3 KMT2A SUV39H2 TRIP12 WDR82 TBL1XR1 PCGF5 MTA1 PCGF3 KMT2C HCFC2 SF3B1 EPC1 USP22 EPC2 BRD1 JADE3 CDC73 MAP3K7 USP15 SAP30BP RNF168 BCOR JARID2 SNAI2 ARID4A ARID4B PRDM1 ATG5 EED MAPK8 PRDM13 BCL6 GCG NCOA3 CLOCK IRF4 JDP2 MTF2 SETD7 PRKAA2 MYSM1 SETD5 MECP2 SETD3 NAP1L2 LRRK2 TET1 NSD1 PER2 PPARGC1A CAMK2D
0.000575638	35	245	2.24808	GO:0007411 axon guidance	http://amigo.geneontology.org/amigo/term/GO:0007411	TRIO SEMA3A PLXNA2 SEMA6A PLXNA1 EPHB2 PLXNC1 SEMA6D RNF165 EFNA3 NOTCH1 UNC5D SEMA6B UNC5C TMEFF1 GLI2 DPYSL2 FZD3 NRP2 BCL11B CHL1 NFIB POU4F2 EDNRA TTC8 PRTG FOXG1 FOXD1 LGI1 LHX9 NCAM1 NRXN3 RPS6KA5 SOS1 BDNF
0.000622998	35	246	2.23895	GO:0097485 neuron projection guidance	http://amigo.geneontology.org/amigo/term/GO:0097485	TRIO SEMA3A PLXNA2 SEMA6A PLXNA1 EPHB2 PLXNC1 SEMA6D RNF165 EFNA3 NOTCH1 UNC5D SEMA6B UNC5C TMEFF1 GLI2 DPYSL2 FZD3 NRP2 BCL11B CHL1 NFIB POU4F2 EDNRA TTC8 PRTG FOXG1 FOXD1 LGI1 LHX9 NCAM1 NRXN3 RPS6KA5 SOS1 BDNF
0.000640158	47	375	1.97232	GO:1901653 cellular response to peptide	http://amigo.geneontology.org/amigo/term/GO:1901653	RAB10 PIK3R2 GRB10 RAB15 SOGA1 NR4A2 RAB8A IRS1 IRS2 HDAC9 SIRT1 CPEB2 GCLC PDK4 NUCKS1 OSBPL8 GLP1R GNAI2 STAT1 ERRFI1 EPHB2 USO1 PHIP POU4F2 EDNRA BCL2L11 NDEL1 CRK GRM5 ADRB2 KLF11 PTPN2 SOCS3 SOCS1 ITGB3 ITGA4 VIM ATP2B1 PIP4K2A CEACAM1 GJA1 MYO5A HDAC5 IDE SELENOS AP3S1 LYN
0.000666369	69	630	1.72353	GO:0032870 cellular response to hormone stimulus	http://amigo.geneontology.org/amigo/term/GO:0032870	RARB RAB10 PIK3R2 GRB10 NR3C1 LEPR NR5A2 NCOA3 RAB15 SOGA1 NR4A2 RAB8A IRS1 AR RARG IRS2 HDAC9 NEDD4 SIRT1 KDM3A ARID1A KLF9 CPEB2 NOTCH1 LATS2 POU4F2 ZFP36L2 PPARGC1B GCLC PDK4 NUCKS1 ATP2B1 OSBPL8 GLP1R PRLR GNAI2 ACVR1 STAT1 ERRFI1 CLOCK USO1 GATA6 SKP2 PHIP EDNRA FBXO32 STC1 PRKAA2 NDEL1 CRK DDIT4 PTPN2 UCP3 SOCS3 SOCS1 ITGB3 ADRA2A FOXA1 CNOT9 PIP4K2A ZBTB7A CEACAM1 MYO5A HDAC5 IDE SELENOS B…
0.000742209	153	1709	1.40883	GO:0046907 intracellular transport	http://amigo.geneontology.org/amigo/term/GO:0046907	UBE2D3 UBE2J2 VPS41 KPNA6 TNPO3 SEC61A2 KLHL20 RAB21 XPO1 CHMP2B TMED2 SEC23A KPNA3 NUP93 RAB11A TMEM87A SNX16 BNIP3L STX2 CILK1 RAB23 CERT1 TRIM23 SEC24A PEX5L NRBP1 STX12 RAB32 RAB14 ARL4A RAB38 RAB22A STX16 BECN1 VPS13C SPCS3 SELENOS NAPG SPIRE1 WASHC4 STX17 AP1AR USO1 RNF157 SNX27 SNAPIN RAB41 SEC24D VPS26B RANBP2 TMEM87B MIA3 FLVCR1 FYCO1 ARFIP1 NDEL1 HOOK3 ARF4 NSG1 SH3TC2 TCAF2 MAP6 TMCC1 …
0.000742209	88	865	1.60095	GO:0060322 head development	http://amigo.geneontology.org/amigo/term/GO:0060322	SYNGR3 TTBK1 GLUD1 ZNF148 CCDC14 ADGRL3 LHX8 PAFAH1B2 B3GNT5 RTN4R EML1 PITX1 RORA ATP2B1 GLI2 PLXNA2 RARB DCX ITGA8 ATRN DPYSL2 ABL1 CRKL RPGRIP1L FZD3 ZFAND5 SLC1A2 PLXNA1 SOS1 NRP2 SOX9 BCL11B EPHB2 KRAS TSPAN2 SLC38A2 SEMA6D PPP3CA NFIB NOTCH1 ARID5B DIXDC1 SLC7A11 EDNRA BCL2L11 NR4A2 C21orf91 ATP2B2 ELAVL4 ARPC5 FLVCR1 NEUROD1 TENT2 NEUROD6 SUN1 TTC8 NDEL1 CRK SEMA6B HOOK3 MECP2 SMAD1 CHD7 N…
0.000742209	36	259	2.18733	GO:0070085 glycosylation	http://amigo.geneontology.org/amigo/term/GO:0070085	ALG6 ST8SIA1 ST8SIA4 B4GALT6 B4GALT4 GFPT2 LARGE1 ALG10 GXYLT1 NUS1 B4GALT5 STT3B DOLPP1 MGAT2 DPY19L1 ALG10B DPY19L3 SLC35C1 GALNT3 GALNT1 GALNT2 GALNT13 POGLUT3 NAGPA TUSC3 GALNT7 EDEM3 ST6GAL2 EXTL2 B3GNT5 MAN1B1 MAN1A2 PGM3 UBE2J1 TET1 OGA
0.000778039	148	1645	1.41581	GO:0009967 positive regulation of signal transduction	http://amigo.geneontology.org/amigo/term/GO:0009967	MAVS TICAM1 GJA1 ZDHHC17 TRIM13 BID ADGRA2 RRAGD RTN4R NCK2 SEH1L CRKL DOK5 SHOC2 RAPGEF2 PDCD10 AAK1 MCF2L TRAF3 MAP3K7 EDAR RNF165 BCL10 SH3RF1 TAB3 ARHGEF3 CSNK1G1 AFAP1L2 ADRA1D CCL19 TNKS RELL1 ROR1 SLC39A10 ZCCHC3 ALS2 PPP3CB NID1 PPP3CA GRIN2A LRRK2 PPP3R1 MID2 SIRT1 GSKIP NUP93 GRB10 PRLR ACVR1 ANKRD17 CDC73 USP15 CCN3 KSR1 MTDH NOTCH1 NACC2 ADRA2A TNIK ADAMTS3 TAOK1 DACT1 IRS1 ADRB2 NLGN…
0.000778039	156	1752	1.4012	GO:1901700 response to oxygen-containing compound	http://amigo.geneontology.org/amigo/term/GO:1901700	CYP24A1 RRAGD RAB10 GNAO1 PIK3R2 GRB10 IL1A GCG STAT1 EDEM3 CD80 CAT RAP1B TICAM1 IL36RN RAB15 TNIP1 SOGA1 NR4A2 HTR4 RAB8A IRS1 HTR1F NRIP1 IRS2 LRRK2 SNAI2 HDAC9 RORA SSH1 SIRT1 ABL1 TRPA1 MAPK8 CPEB3 RAPGEF2 PDE4D PDCD10 KLF9 FAM210B NCOA3 GOT2 FOXA1 NT5E CPEB2 GATA6 BCL10 RHOB RGS10 HCN1 AR CCL19 RARG GRIN2A LCOR PELI1 MAP3K5 GCLC PDK4 HOXA11 NUCKS1 ATP2B1 RPS6KA2 OSBPL8 CRKL HOXA13 PPP3CB US…
0.000791647	107	1108	1.51969	GO:0002520 immune system development	http://amigo.geneontology.org/amigo/term/GO:0002520	PGM3 OSTM1 IL1A MPL RUNX2 TNFSF9 RUNX1 FLVCR1 RTKN2 TOX LYN BRD1 PIK3R2 SMARCD2 ITGA4 ARID1A PBRM1 JUNB PIK3CD CDC73 RBM15 IRF2BP2 JAG2 CALCR JARID2 ANLN SNAI2 HMGB3 ARID4A PRDM1 ATG5 EML1 CBFB RORA WDR1 PICALM SLC25A40 SNX10 RCOR1 WDR7 SIRT1 ABL1 CRKL SIX4 SAMHD1 PPP3CB SH2B3 SMAP1 LOX BCL6 CBLB SOS1 LEPR KMT2A PTBP3 SLC46A2 HOXB8 FAM210B SOX4 SIX1 BCL11B LRRC17 DLL4 ZBTB46 TSPAN2 IRF4 PPP3CA LM…
0.000799831	70	647	1.70257	GO:0048514 blood vessel morphogenesis	http://amigo.geneontology.org/amigo/term/GO:0048514	ADGRA2 SERPINE1 PDGFRB AMOTL2 CALD1 EPHB2 PKNOX1 AMOTL1 RNF213 THBS2 PDCD10 HIPK2 SEMA6A SIRT1 PLCG1 DLL4 CCN3 GATA6 EFNA3 MTDH NOTCH1 ASB4 NRXN3 PIK3CB PRDM1 FAP ABL1 HOXA13 MEOX2 QKI LOX IL1A ACVR1 SOS1 NRP2 GNA13 SOX4 SIX1 VAV3 RHOB COL8A1 EDNRA DDAH1 NUS1 RBM15 VSTM4 E2F7 JUNB CHD7 CYSLTR1 NF1 PPP3R1 ITGB3 HDAC9 FOXJ2 RORA HDAC5 STAT1 LEPR RASA1 ADAM12 MIA3 MECP2 SMAD1 CEACAM1 RAPGEF2 RUNX1 A…
0.000803207	144	1594	1.42162	GO:0007010 cytoskeleton organization	http://amigo.geneontology.org/amigo/term/GO:0007010	ANLN VIM LIMCH1 EML1 MAST4 PFN2 WDR1 ACTN1 DCX NEBL EPB41L3 SSH1 EPB41L4B DSP MAST3 MAPRE1 NEFM PHACTR2 AMOTL2 CLIP4 MARK1 CAPZA1 TTLL2 CALD1 NRK AUNIP TMOD2 MAP7D3 SPIRE1 NAV1 MICAL1 ERMN TTLL7 KIF11 GAS2L3 SLAIN1 FRMD6 RANBP10 SSH2 STRIP1 RHOB EML4 PHIP SH3KBP1 GAS2 TWF1 PPP1R9A EPB41 ACTC1 SIK3 ARPC5 ARFIP1 BRWD3 CFL2 AMOTL1 NDEL1 TPM4 HOOK3 MAP6 BRWD1 ESPN MYO5A CD2AP TOGARAM1 DMD MZT1 GOLGA8…
0.000803207	158	1782	1.39528	GO:0034613 cellular protein localization	http://amigo.geneontology.org/amigo/term/GO:0034613	UBE2D3 UBE2J2 VPS41 KPNA6 TNPO3 SEC61A2 RAB21 RAB10 TMED2 MAPRE1 KPNA3 NUP93 RAB11A SNX16 RAB3D STX2 RAB23 TRIM23 PEX5L ASB3 STX12 RAB32 RAB14 SLF2 FAM126A ARL4A RAB38 RAB22A STX16 TMEM35A VPS13C SPCS3 SELENOS EFR3A NAPG STX17 USO1 RAB15 SNX27 STAC RAB41 LIN7C TWF1 VPS26B RANBP2 FAM126B TSPAN33 CNST TASOR ARFIP1 RAB8A MIS12 ARF4 SH3TC2 TCAF2 TNKS CCDC14 ZDHHC21 FAM91A1 ZDHHC20 SRPRA MAGI2 LRRK2 N…
0.000803207	159	1795	1.39394	GO:0045184 establishment of protein localization	http://amigo.geneontology.org/amigo/term/GO:0045184	UBE2D3 UBE2J2 VPS41 KPNA6 TNPO3 SEC61A2 RAB21 CHMP2B RAB10 TMED2 KPNA3 NUP93 NAGPA RAB11A SNX16 RAB3D STX2 RAB23 TRIM23 PEX5L GCG STX12 RAB32 RAB14 ARL4A RAB38 RAB22A STX16 VPS13C SPCS3 SELENOS NAPG STX17 USO1 RAB15 SNX27 RAB41 VPS26B RANBP2 MIA3 CNST ARFIP1 STXBP5 RAB8A ARF4 SH3TC2 TCAF2 TVP23B ZDHHC21 FAM91A1 ZDHHC20 SRPRA NEURL1B AP4E1 XPO1 BECN1 NEUROD1 LRRK2 BID REEP1 MAVS E2F3 GORASP2 MTTP …
0.000837595	48	392	1.92693	GO:0042692 muscle cell differentiation	http://amigo.geneontology.org/amigo/term/GO:0042692	WDR1 ACTN1 NEBL SIX1 TMOD2 MRTFB DMD NID1 NFATC3 CCNT2 NFATC2 CCN3 ATG5 RARB ITGA8 SIRT1 SIX4 PPP3CB QKI LOX ACVR1 BCL9 SOX9 ANKRD17 KRAS PTGFRN PPP3CA GATA6 NOTCH1 EDNRA ACTC1 SGCB CFL2 MECP2 SMAD1 MYOZ2 ATP2A2 SETD3 RORA HDAC5 CTH TTN HDAC9 PDGFRB SORBS2 JAM2 BDNF ADAM12
0.000837595	77	734	1.65084	GO:1901699 cellular response to nitrogen compound	http://amigo.geneontology.org/amigo/term/GO:1901699	RRAGD RAB10 GNAO1 PIK3R2 GRB10 RAP1B RAB15 SOGA1 NR4A2 HTR4 RAB8A IRS1 HTR1F IRS2 LRRK2 ZCCHC3 HDAC9 SSH1 SIRT1 CPEB3 RAPGEF2 PDE4D CPEB2 RGS10 HCN1 IFIT1 GCLC PDK4 NUCKS1 OSBPL8 CRKL SLC1A2 GLP1R CPEB4 GNAI2 STAT1 ERRFI1 DNMT3A SOX9 SIX1 EPHB2 USO1 PHIP POU4F2 EDNRA BCL2L11 STC1 GABRB1 NDEL1 CRK NSG1 GRM5 ADRB2 KLF11 PTPN2 SOCS3 SOCS1 MAP3K5 ITGB3 ITGA4 VIM ATP2B1 MAVS PIP4K2A EPG5 P2RY1 CEACAM1…
0.000892239	32	221	2.2786	GO:0006836 neurotransmitter transport	http://amigo.geneontology.org/amigo/term/GO:0006836	RIMS1 STX2 RAP1B SNAPIN LIN7C NRXN3 PFN2 SLC6A15 FBXL20 SLC1A2 CNR1 SYNGR3 PNKD SLC6A6 DOC2A ADRA2A CADPS STXBP5 CACNB2 PRRT2 P2RY1 ATP2A2 SV2B ERC2 SLC6A9 NF1 ITGB3 NLGN1 LRRK2 PER2 SLC38A1 SLC38A2
0.000996601	98	1001	1.54065	GO:0030097 hemopoiesis	http://amigo.geneontology.org/amigo/term/GO:0030097	PGM3 OSTM1 IL1A MPL RUNX2 TNFSF9 RUNX1 FLVCR1 RTKN2 TOX LYN BRD1 PIK3R2 SMARCD2 ITGA4 ARID1A PBRM1 JUNB PIK3CD CDC73 RBM15 IRF2BP2 JAG2 CALCR ANLN SNAI2 HMGB3 ARID4A PRDM1 ATG5 EML1 CBFB RORA WDR1 PICALM SLC25A40 SNX10 RCOR1 WDR7 SIRT1 ABL1 PPP3CB SH2B3 SMAP1 LOX BCL6 SOS1 LEPR KMT2A PTBP3 SLC46A2 HOXB8 FAM210B SOX4 BCL11B LRRC17 DLL4 ZBTB46 TSPAN2 IRF4 PPP3CA LMBR1L SOX13 NOTCH1 PIP4K2A POU4F2 Z…
0.000996601	76	726	1.64736	GO:0070848 response to growth factor	http://amigo.geneontology.org/amigo/term/GO:0070848	MXRA5 ACVR1 SPART SKIL GAREM1 RNF165 SMAD1 BDNF ARID4A ARID4B TET1 SAP30 SNAI2 SEMA6A HIVEP1 SIRT1 GRB10 NR3C1 PDGFRB PLCG1 SOX9 DLL4 DSTYK USP15 GATA6 NOTCH1 ZFP36L2 ADAMTS3 EEF1A1 PEG10 GCLC ADGRA2 HIPK2 ITGA8 ABL1 CRKL HOXA13 LOX SOS1 ERRFI1 NRP2 RAB14 CAT RUNX2 BECN1 GATA5 LATS2 PELO IER2 ELAVL4 CRK P2RY1 HTRA3 YES1 ZDHHC17 NF1 PAX9 DMD FOXD1 ITGB3 PIK3CB PIK3CD DOK5 NUS1 ZEB2 ZBTB7A NEDD4 KI…
0.00119857	98	1006	1.53299	GO:0040007 growth	http://amigo.geneontology.org/amigo/term/GO:0040007	SEMA3A SEMA6A SEMA6D LATS2 SEMA6B BDNF DIPK2A NEDD4L RIMS1 BCL6 PNPT1 GOLGA4 STC1 FRZB CRK HOXA11 JARID2 RTN4R YBX3 ZFY MAP3K13 GLI2 RARB DCX RAB21 EPB41L3 TMED2 ATRN DPYSL2 TLL2 CRKL SIX4 SALL4 SLC1A2 PRLR PDGFRB PLXNA1 ITGA4 SOS1 BCL9 LEPR NRP2 EPC1 SOX9 SIX1 SPART LARGE1 PTGFRN CDC73 WDR36 CCN3 GATA6 C9orf72 NOTCH1 GAS2 ARID5B POU4F2 EDNRA PELO BCL2L11 FLVCR1 TTC8 ENOX2 COPS2 NDEL1 AR ADRB2 SM…
0.00120848	52	444	1.84302	GO:0010975 regulation of neuron projection development	http://amigo.geneontology.org/amigo/term/GO:0010975	HECW1 NEDD4L NEDD4 SEMA3A PLXNA2 SEMA6A PLXNA1 PLXNC1 SEMA6D TWF1 NDEL1 SEMA6B MAP6 BDNF ROR1 LRRK2 NLGN1 RAPGEF2 GOLGA4 TNIK VIM RTN4R MAP3K13 RAB21 DPYSL2 ABL1 CRKL MARK1 CNR1 ATF1 SPART EPHB2 SKIL PPP3CA SNAPIN DIXDC1 POU4F2 ELAVL4 NTNG1 CRK MBOAT1 NEGR1 TOX DMD NEFL PPFIA2 ABL2 LYN ITGA6 RTN4IP1 MAGI2 TENM3
0.0012403	107	1123	1.49939	GO:0007417 central nervous system development	http://amigo.geneontology.org/amigo/term/GO:0007417	SYNGR3 TTBK1 GLUD1 ZNF148 CCDC14 ADGRA2 SOX9 EPHB2 ADGRL3 NR4A2 LHX8 PAFAH1B2 CHD7 B3GNT5 SCYL3 VIM TRIO RTN4R LAMC3 EML1 PITX1 RORA ATP2B1 WDR1 GLI2 EED PLXNA2 RARB DCX ITGA8 ATRN DPYSL2 ABL1 CRKL RPGRIP1L FZD3 SLC1A2 PLXNA1 SOS1 NRP2 B4GALT6 HOXB8 SOX4 NKX2-2 SIX1 BCL11B KRAS TSPAN2 SLC38A2 TTPA SEMA6D PPP3CA SOX13 NFIB NOTCH1 DIXDC1 SLC7A11 BCL2L11 C21orf91 ATP2B2 B4GALT5 ELAVL4 ARPC5 NEUROD1 …
0.00126444	134	1478	1.42673	GO:0019220 regulation of phosphate metabolic process	http://amigo.geneontology.org/amigo/term/GO:0019220	PPP1R12A NCK2 PIK3R2 CCNY CAMKK2 KCTD20 PDGFRB PDCD10 FXR1 CBLB CCNA1 EPHB2 CCNJL BTBD10 CAMK2N1 CAMK2N2 PPM1E CCNE2 CLCF1 BDNF PPP1R2 ROR1 LRRK2 ALS2 FNIP2 ARAF MAVS SIRT1 ABL1 MMD RAPGEF2 PRLR ACVR1 SOS1 ERRFI1 LEPR CD80 MAP3K7 BCL10 LATS2 ADRA2A TWF1 EEF1A1 CCL19 PTPN2 TCIM AIDA ZFP91 MAGI2 WNK3 MAP3K5 PDK4 DBF4 PIK3CB HIPK2 PFN2 MAP3K13 CCNT2 TMED2 CCNK OSBPL8 DNAJC3 GRB10 PPARGC1A SH2B3 LOX …
0.00129366	134	1479	1.42576	GO:0051174 regulation of phosphorus metabolic process	http://amigo.geneontology.org/amigo/term/GO:0051174	PPP1R12A NCK2 PIK3R2 CCNY CAMKK2 KCTD20 PDGFRB PDCD10 FXR1 CBLB CCNA1 EPHB2 CCNJL BTBD10 CAMK2N1 CAMK2N2 PPM1E CCNE2 CLCF1 BDNF PPP1R2 ROR1 LRRK2 ALS2 FNIP2 ARAF MAVS SIRT1 ABL1 MMD RAPGEF2 PRLR ACVR1 SOS1 ERRFI1 LEPR CD80 MAP3K7 BCL10 LATS2 ADRA2A TWF1 EEF1A1 CCL19 PTPN2 TCIM AIDA ZFP91 MAGI2 WNK3 MAP3K5 PDK4 DBF4 PIK3CB HIPK2 PFN2 MAP3K13 CCNT2 TMED2 CCNK OSBPL8 DNAJC3 GRB10 PPARGC1A SH2B3 LOX …
0.00130895	41	322	2.00373	GO:0009101 glycoprotein biosynthetic process	http://amigo.geneontology.org/amigo/term/GO:0009101	ALG6 ST8SIA1 ST8SIA4 GFPT2 LARGE1 GLCE ALG10 CSGALNACT1 GXYLT1 NUS1 B4GALT5 STT3B DOLPP1 MGAT2 DPY19L1 ALG10B DPY19L3 SLC35C1 GALNT3 GALNT1 GALNT2 GALNT13 TNIP1 POGLUT3 NAGPA TUSC3 GALNT7 EDEM3 B4GALT6 B4GALT4 ST6GAL2 EXTL2 B3GNT5 MAN1B1 PAWR MAN1A2 PGM3 UBE2J1 TET1 CCL19 OGA
0.0013315	160	1830	1.37588	GO:0010647 positive regulation of cell communication	http://amigo.geneontology.org/amigo/term/GO:0010647	MAVS TICAM1 GJA1 ZDHHC17 TRIM13 BID ADGRA2 RRAGD RTN4R NCK2 RIMS1 SEH1L CRKL DOK5 SHOC2 RAPGEF2 PDCD10 GCG AAK1 MCF2L TRAF3 MAP3K7 EDAR RNF165 BCL10 SH3RF1 TAB3 ARHGEF3 CSNK1G1 AFAP1L2 ADRA1D CCL19 TNKS RELL1 GRIN2A ROR1 SLC39A10 ZCCHC3 ALS2 PPP3CB NID1 PPP3CA NLGN1 LRRK2 PPP3R1 MID2 SIRT1 GSKIP NUP93 GRB10 PRLR ACVR1 ANKRD17 CDC73 USP15 CCN3 KSR1 MTDH NOTCH1 NACC2 ADRA2A TNIK ADAMTS3 TAOK1 DACT1…
0.00133826	73	697	1.64816	GO:0071363 cellular response to growth factor stimulus	http://amigo.geneontology.org/amigo/term/GO:0071363	ACVR1 SPART SKIL GAREM1 RNF165 SMAD1 BDNF ARID4A ARID4B TET1 SAP30 SNAI2 SEMA6A HIVEP1 SIRT1 GRB10 NR3C1 PDGFRB PLCG1 SOX9 DLL4 DSTYK USP15 NOTCH1 ZFP36L2 ADAMTS3 EEF1A1 PEG10 GCLC ADGRA2 HIPK2 ITGA8 ABL1 CRKL HOXA13 LOX SOS1 ERRFI1 NRP2 RAB14 CAT RUNX2 BECN1 GATA5 GATA6 LATS2 PELO ELAVL4 CRK HTRA3 YES1 ZDHHC17 NF1 PAX9 DMD FOXD1 ITGB3 PIK3CB PIK3CD DOK5 NUS1 ZEB2 ZBTB7A NEDD4 KIF16B RAPGEF2 ACAP…
0.00134628	44	356	1.94497	GO:0016050 vesicle organization	http://amigo.geneontology.org/amigo/term/GO:0016050	VPS41 PI4K2B PICALM SEC23A RUBCNL STX2 SEC24A STX12 RAB32 RAB14 RAB38 STX16 WASHC4 STX17 SEC24D RAB8A TMCC1 ZPBP2 PHETA1 CHMP2B SNAPIN AP1S3 AP3S1 TRAPPC2B ALS2 TBPL1 RFX2 VAV3 DNAJC13 USO1 PIP4K2A PRRT2 CD2AP GARIN1A RAB22A SNX10 EEA1 RAB11A MIA3 HOOK3 SNX33 LYST ZEB2 TMED2
0.00134628	15	68	3.47131	GO:0046854 phosphatidylinositol phosphate biosynthetic process	http://amigo.geneontology.org/amigo/term/GO:0046854	PI4K2B PIK3CB PIK3R2 PIP5K1B FAM126A PIP4K2A FAM126B IP6K3 SOCS6 PIK3CD SOCS3 SOCS1 BECN1 INPP4A EFR3A
0.00160089	52	450	1.81845	GO:0030099 myeloid cell differentiation	http://amigo.geneontology.org/amigo/term/GO:0030099	OSTM1 FLVCR1 CDC73 RUNX1 RBM15 CALCR HMGB3 ARID4A CBFB WDR1 SLC25A40 SNX10 RCOR1 SIRT1 BRD1 SH2B3 SMAP1 LOX BCL6 MPL PTBP3 HOXB8 FAM210B LRRC17 ZBTB46 TSPAN2 IRF4 PPP3CA PIP4K2A POU4F2 KLF10 PPARGC1B PKNOX1 SFXN1 IL25 JUNB RARG PTPN2 ZBTB7A NF1 LYN ACTN1 SH3PXD2A STAT1 MFHAS1 CAMK4 SOCS1 IKZF1 HIPK2 CEACAM1 CCL19 PIK3CD
0.00163588	73	702	1.63643	GO:0009792 embryo development ending in birth or egg hatching	http://amigo.geneontology.org/amigo/term/GO:0009792	CHD7 ALS2 HOXA11 PRDM1 YBX3 GLI2 PLXNA2 TMED2 ABL1 CECR2 RTCB SIX4 SALL4 CELF4 MIB1 RPGRIP1L FZD3 ELL MEOX2 ZFAND5 SH3PXD2A CERT1 ACVR1 GNA13 HOXB8 GORAB SNAI1 SOX4 RUNX2 SIX1 FOXA1 SCEL SKIL TTPA ADAM10 GATA6 BCL10 NOTCH1 LATS2 SEC24D EDNRA PELO BCL2L11 ADAMTS3 PHF6 SLC25A34 FLVCR1 SMIM14 TASOR CTHRC1 E2F7 COPS2 NDEL1 AR TM4SF1 JUNB RARG TBL1XR1 BCOR SOCS3 JAG2 RNF220 NF1 MAFG STOX2 PLCG1 PRICKL…
0.00163588	110	1172	1.47698	GO:1901698 response to nitrogen compound	http://amigo.geneontology.org/amigo/term/GO:1901698	RRAGD RAB10 GNAO1 PIK3R2 GRB10 STAT1 EDEM3 RAP1B TICAM1 SELENOS RAB15 SOGA1 NR4A2 UBE2J2 HTR4 RAB8A IRS1 MAN1B1 HTR1F YOD1 IRS2 LRRK2 UBE2J1 TRIM13 ZCCHC3 HDAC9 SSH1 SIRT1 ERLIN1 CPEB3 RAPGEF2 PDE4D ATF1 NT5E CPEB2 RGS10 HCN1 CCL19 IFIT1 GCLC PDK4 NUCKS1 OSBPL8 ABL1 CRKL SLC1A2 GLP1R CPEB4 GNAI2 IL1A ERRFI1 CNR1 DNMT3A CAT SOX9 SIX1 VPS13C EPHB2 PNPT1 USO1 PPP3CA GATA6 PHIP NOTCH1 POU4F2 EDNRA BC…
0.00168661	69	654	1.66028	GO:0071417 cellular response to organonitrogen compound	http://amigo.geneontology.org/amigo/term/GO:0071417	RRAGD RAB10 GNAO1 PIK3R2 GRB10 RAP1B RAB15 SOGA1 NR4A2 HTR4 RAB8A IRS1 HTR1F IRS2 LRRK2 HDAC9 SSH1 SIRT1 CPEB3 RAPGEF2 PDE4D CPEB2 HCN1 GCLC PDK4 NUCKS1 OSBPL8 SLC1A2 GLP1R CPEB4 GNAI2 STAT1 ERRFI1 DNMT3A SOX9 SIX1 EPHB2 USO1 PHIP POU4F2 EDNRA BCL2L11 STC1 GABRB1 NDEL1 CRK NSG1 GRM5 ADRB2 KLF11 PTPN2 SOCS3 SOCS1 ITGB3 ITGA4 VIM ATP2B1 PIP4K2A P2RY1 CEACAM1 RGS8 GJA1 MYO5A HDAC5 IDE ABL1 SELENOS A…
0.00170973	121	1318	1.44471	GO:0042325 regulation of phosphorylation	http://amigo.geneontology.org/amigo/term/GO:0042325	NCK2 PIK3R2 CCNY CAMKK2 KCTD20 PDGFRB PDCD10 FXR1 CBLB CCNA1 EPHB2 CCNJL BTBD10 CAMK2N1 CAMK2N2 PPM1E CCNE2 CLCF1 BDNF ROR1 LRRK2 ALS2 FNIP2 ARAF MAVS SIRT1 ABL1 MMD RAPGEF2 PRLR ACVR1 SOS1 ERRFI1 LEPR CD80 MAP3K7 BCL10 LATS2 ADRA2A TWF1 EEF1A1 CCL19 PTPN2 TCIM AIDA ZFP91 WNK3 MAP3K5 DBF4 PIK3CB HIPK2 PFN2 MAP3K13 CCNT2 TMED2 CCNK OSBPL8 DNAJC3 GRB10 SH2B3 LOX GCG RAP2C SOX9 VAV3 MICAL1 PDE5A MAP…
0.0017179	41	327	1.97309	GO:0048872 homeostasis of number of cells	http://amigo.geneontology.org/amigo/term/GO:0048872	FLVCR1 BCL10 ARID4A ZFY SLC25A40 RCOR1 ABL1 BRD1 PPP3CB SH2B3 SMAP1 BCL6 SOS1 MPL KMT2A PTBP3 SLC46A2 CRISPLD1 FAM210B SOX4 SOX9 KRAS SKIL ILDR2 NOTCH1 SLC7A11 BCL2L11 PKNOX1 SFXN1 PTPN2 ZBTB7A NF1 GIGYF2 LYN PIK3CB STAT1 CCN3 MFHAS1 PIK3CD IKZF1 HIPK2
0.00174653	31	220	2.21743	GO:0099003 vesicle-mediated transport in synapse	http://amigo.geneontology.org/amigo/term/GO:0099003	ITGB3 PICALM RIMS1 STX2 RAP1B SNAPIN NLGN1 ITSN1 AP3S1 AP2A1 NRXN3 RAB27B PFN2 RAPGEF4 PPP3CB FBXL20 CNR1 PCDH17 DOC2A ADRA2A CADPS STXBP5 CACNB2 PRRT2 RAB8A NSG1 P2RY1 ATP2A2 ERC2 LRRK2 PPP3R1
0.00189327	7	16	6.88476	GO:0032328 alanine transport	http://amigo.geneontology.org/amigo/term/GO:0032328	SLC36A1 SLC7A10 SLC36A4 SLC6A6 SFXN1 SLC38A7 SLC38A2
0.00192606	78	769	1.59617	GO:0030036 actin cytoskeleton organization	http://amigo.geneontology.org/amigo/term/GO:0030036	ANLN LIMCH1 PFN2 WDR1 ACTN1 NEBL EPB41L3 SSH1 EPB41L4B PHACTR2 AMOTL2 CAPZA1 CALD1 NRK TMOD2 SPIRE1 MICAL1 ERMN GAS2L3 FRMD6 SSH2 RHOB SH3KBP1 GAS2 TWF1 PPP1R9A EPB41 ACTC1 ARPC5 ARFIP1 CFL2 AMOTL1 TPM4 ESPN MYO5A CD2AP DMD WASHC4 MICAL2 RASA1 TNIK PALM2AKAP2 CLRN1 CRK PPM1E SETD3 NCK2 TRPM7 ABL1 SIX4 PIK3R2 BCL6 IL1A WIPF1 PPFIA1 KRAS AP1AR ARHGAP26 C9orf72 DIXDC1 SORBS2 PPARGC1B TTC8 ACTBL2 MYO…
0.00192606	39	307	1.99911	GO:0071375 cellular response to peptide hormone stimulus	http://amigo.geneontology.org/amigo/term/GO:0071375	RAB10 PIK3R2 GRB10 RAB15 SOGA1 NR4A2 RAB8A IRS1 IRS2 HDAC9 SIRT1 CPEB2 GCLC PDK4 NUCKS1 OSBPL8 GLP1R GNAI2 STAT1 ERRFI1 USO1 PHIP POU4F2 EDNRA NDEL1 CRK PTPN2 SOCS3 SOCS1 ITGB3 ATP2B1 PIP4K2A CEACAM1 MYO5A HDAC5 IDE SELENOS AP3S1 LYN
0.00206469	159	1836	1.36281	GO:0023056 positive regulation of signaling	http://amigo.geneontology.org/amigo/term/GO:0023056	MAVS TICAM1 GJA1 ZDHHC17 TRIM13 BID ADGRA2 RRAGD RTN4R NCK2 RIMS1 SEH1L CRKL DOK5 SHOC2 RAPGEF2 PDCD10 GCG AAK1 MCF2L TRAF3 MAP3K7 EDAR RNF165 BCL10 SH3RF1 TAB3 ARHGEF3 CSNK1G1 AFAP1L2 ADRA1D CCL19 TNKS RELL1 GRIN2A ROR1 SLC39A10 ZCCHC3 ALS2 PPP3CB NID1 PPP3CA NLGN1 LRRK2 PPP3R1 MID2 SIRT1 GSKIP NUP93 GRB10 PRLR ACVR1 ANKRD17 CDC73 USP15 CCN3 KSR1 MTDH NOTCH1 NACC2 ADRA2A TNIK ADAMTS3 TAOK1 DACT1…
0.00224276	48	411	1.83785	GO:0001701 in utero embryonic development	http://amigo.geneontology.org/amigo/term/GO:0001701	ALS2 PRDM1 YBX3 GLI2 TMED2 RTCB SALL4 CELF4 MIB1 RPGRIP1L ELL ZFAND5 SH3PXD2A CERT1 ACVR1 GNA13 SNAI1 SKIL TTPA ADAM10 GATA6 NOTCH1 LATS2 SEC24D EDNRA PELO BCL2L11 ADAMTS3 PHF6 SLC25A34 FLVCR1 SMIM14 TASOR E2F7 COPS2 NDEL1 AR TM4SF1 JUNB CHD7 TBL1XR1 BCOR SOCS3 JAG2 MAFG PLCG1 TET1 MBNL1
0.00224276	104	1105	1.48109	GO:0009887 animal organ morphogenesis	http://amigo.geneontology.org/amigo/term/GO:0009887	PROM1 LAMC3 SDK2 ATRN RPGRIP1L ATRNL1 ASXL3 NTNG1 DACT1 CHD7 TMEFF1 SERPINE1 STC1 HOXA11 SNAI2 PRDM1 HIPK2 GLI2 RARB ITGA8 SNX10 TMED2 DSP ABL1 CRKL SIX4 MIB1 FZD3 HOXA13 ZFAND5 CERT1 IRX4 NR3C1 PDGFRB PLXNA1 ACVR1 SOS1 ERRFI1 NR5A2 NRP2 HOXB8 SNAI1 SOX4 RUNX2 SOX9 GZF1 SIX1 BCL11B DLL4 FOXA1 GATA5 EXOC4 EPHB2 KRAS CRB1 EDAR PPP3CA GATA6 LHX9 COL8A1 NFIB NOTCH1 ARID5B EDNRA BCL2L11 PPARGC1B ACTC1…
0.00225459	51	446	1.79948	GO:0001667 ameboidal-type cell migration	http://amigo.geneontology.org/amigo/term/GO:0001667	SEMA3A SEMA6A AMOTL2 PLCG1 SEMA6D AMOTL1 SEMA6B FAP SIRT1 DLL4 CAPN7 CCN3 NOTCH1 STC1 MECP2 SNAI2 ADGRA2 PIK3CB PFN2 ABL1 ZFAND5 ACVR1 NRP2 GNA13 SNAI1 SOX9 ARID5B EDNRA VSTM4 IRS2 ITGB3 MEOX2 PIK3CD ANLN HDAC9 EPB41L4B RAB11A HDAC5 PDCD10 ITGA4 RHOB GJA1 NUS1 MIA3 MCC YTHDF3 NF1 MAP4K4 CEACAM1 ADAMTS9 ZEB2
0.00231022	94	977	1.51406	GO:0030334 regulation of cell migration	http://amigo.geneontology.org/amigo/term/GO:0030334	SEMA3A PLXNA2 SEMA6A PTP4A1 PDGFRB AMOTL2 PLXNA1 RAP2C PLCG1 PLXNC1 SEMA6D AMOTL1 SEMA6B RAP2B SRGAP3 ARID4A ARID4B TET1 SAP30 CEACAM1 SIRT1 SERPINE1 PDCD10 DLL4 CAPN7 RHOB NOTCH1 MIA3 JAM2 STC1 MECP2 TCAF2 CCL19 ADGRA2 PIK3CB PFN2 OSBPL8 ABL1 CRKL GNAI2 IL1A ITGA4 GNA13 SNAI1 ATP8A1 SOX9 RRAS2 SSH2 UNC5D MYSM1 NTNG1 ABHD6 TP53INP1 CRK MYD88 CHST2 UNC5C NRG3 IRS2 NF1 LYN ITGB3 MEOX2 ACVR1 EPHB2 P…
0.00246336	72	701	1.61631	GO:0006325 chromatin organization	http://amigo.geneontology.org/amigo/term/GO:0006325	RSF1 HNRNPC SMARCD2 JARID2 HCFC2 UBN1 MTF2 CFDP1 CHD1 UBN2 MYSM1 TASOR CHD7 PCGF5 SATB1 NAP1L3 NAP1L2 SF3B1 ARID1A PBRM1 SIRT1 CECR2 EPC1 SOX9 SETD7 SUV39H2 RBM15 MTA1 BAZ1A PHF20 ARID4A HDAC9 ARID4B KMT2C EYA2 NUCKS1 EED RCOR1 BRD1 HDAC5 NR3C1 KDM3A PHF13 KMT2A DNMT3A ZRANB3 SNAI1 USP22 FOXA1 EPC2 RCBTB1 TET1 TDG BAHD1 L3MBTL4 PRKAA2 RNF168 NSD1 SETD5 MECP2 CBX2 CHD9 TBL1XR1 ZNF518A ZBTB7A BCOR …
0.00282111	7	17	6.47977	GO:0061548 ganglion development	http://amigo.geneontology.org/amigo/term/GO:0061548	UNC5C SIX4 FZD3 NRP2 SIX1 POU4F2 SEMA3A
0.00284336	45	381	1.85865	GO:0007265 Ras protein signal transduction	http://amigo.geneontology.org/amigo/term/GO:0007265	RTN4R BRAP RAPGEF4 SHOC2 RAPGEF2 SOS1 GNA13 RAP2C MCF2L RAP1B KRAS RRAS2 RALGPS1 RASGEF1B KSR1 RGL1 RALGDS ARHGEF3 DENND4A RAP2B RASGEF1A ALS2 NOTCH1 PIK3CB RAB21 PDGFRB BCL6 SSX2IP EPHB2 RAB15 RASA1 RASA2 PSD3 CRK RAB4B NF1 ABL1 MAP4K4 ABL2 G3BP2 HACE1 CRKL ARHGAP29 RHOB ADRA2A
0.00288872	59	546	1.70047	GO:0007264 small GTPase mediated signal transduction	http://amigo.geneontology.org/amigo/term/GO:0007264	RTN4R BRAP RAPGEF4 SHOC2 RAPGEF2 SOS1 GNA13 RAP2C MCF2L RAP1B KRAS RRAS2 RALGPS1 RASGEF1B KSR1 RGL1 RALGDS ARHGEF3 RHEBL1 DENND4A RAP2B RASGEF1A ALS2 NOTCH1 PIK3CB RAB21 PDGFRB BCL6 DOCK7 SSX2IP DOCK4 EPHB2 VAV3 ARHGAP29 USO1 RAB15 RHOB RASA1 ARHGAP26 RASA2 PSD3 CRK RAB4B RALGAPB NF1 ABL1 CD2AP MAP4K4 ABL2 RAB38 G3BP2 TRIO HACE1 CRKL FAM13A ADRA2A RRAD SRGAP3 ITSN1
0.00289085	31	227	2.14905	GO:0002064 epithelial cell development	http://amigo.geneontology.org/amigo/term/GO:0002064	STC1 VIM ARID4A ARID4B PRDM1 RARB RFX3 FNDC3A HOXA13 IL1A SOX9 NKX2-2 BCL11B FOXA1 CLOCK FRMD6 ABCA12 NOTCH1 EDNRA FRZB AR RARG MYD88 ZDHHC21 YIPF6 DMD RAP2C RAPGEF2 RAP1B PDE4D MAGI2
0.00291607	102	1088	1.47531	GO:0009894 regulation of catabolic process	http://amigo.geneontology.org/amigo/term/GO:0009894	HECW1 ABHD5 SAMD4A RRAGD TIMP2 NEDD4L NEDD4 TNRC6C HACE1 TNRC6B TENT5A CNOT6 FXR1 WWP1 SYNCRIP VIP SH3RF1 AZIN1 FYCO1 YTHDF3 LRRK2 TRIM13 YBX3 CAMKK2 CNOT9 C9orf72 WDR41 FAP XPO1 SIRT1 CPEB3 CCNY CSNK1A1 LEPR RAD23B BECN1 PNPT1 PRICKLE1 MTDH A1CF ADRA2A ELAVL4 RCHY1 TENT2 DACT1 ADRB2 MYD88 ABCD2 SNX33 AMER1 LIN28B GIGYF2 GCLC POLDIP2 CALCR BNIP3L FBXL20 CBLB CNR1 SOX9 TICAM1 IDH1 SOGA1 PIP4K2A ZF…
0.00296483	42	348	1.89924	GO:0060249 anatomical structure homeostasis	http://amigo.geneontology.org/amigo/term/GO:0060249	PROM1 RAB3D PDK4 ATP2B1 SNX10 HOXA13 LOX KMT2A CNR1 USP45 SOX9 LARGE1 KRAS CRB1 WDR36 ILDR2 SNAPIN ABCA12 NOTCH1 CDHR1 PPARGC1B ATP2B2 NEUROD1 CFL2 VSTM4 CACNB2 ADRB2 P2RY1 ATP2A2 NF1 STK39 DMD GIGYF2 ITGB3 CHMP2B TAOK1 CLRN1 IQCB1 SLC22A5 WNK3 GJA1 JAM2
0.00297336	140	1594	1.38213	GO:0042981 regulation of apoptotic process	http://amigo.geneontology.org/amigo/term/GO:0042981	BID EYA2 NCK2 STK17B ABL1 MAPK8 GCG TNFRSF10B BCL10 VIP LATS2 BCL2L11 SH3RF1 BDNF PAWR LYN EPC1 EPC2 GCLC RPS6KA2 ARAF SIRT1 BNIP3L RAPGEF2 PRLR BCL6 PDCD10 TCTN3 FOXA1 RNF122 SKP2 RASA1 PHIP MTDH NACC2 SON ARF4 AR AVEN KLF11 CCL19 CLCF1 TCIM DIPK2A MAP3K5 GRK5 SNAI2 PIK3CB ATG5 YBX3 HIPK2 GLI2 RARB FAP SIX4 MYBL2 SGK3 FZD3 HOXA13 PPARGC1A LOX NR3C1 PDGFRB GNAI2 CTH CNR1 SLC46A2 CAT SOX9 PLAGL2 B…
0.00333411	159	1857	1.3474	GO:1902531 regulation of intracellular signal transduction	http://amigo.geneontology.org/amigo/term/GO:1902531	MAVS TICAM1 GJA1 ZDHHC17 TRIM13 BID RRAGD RTN4R NCK2 MAP4K4 SEH1L CRKL DOK5 SHOC2 RAPGEF2 PDE4D PDCD10 NRK MCF2L TRAF3 MAP3K7 EDAR RNF157 TNIP1 TNIK SH3RF1 TAB3 TAOK1 ARHGEF3 BMT2 DACT1 DDIT4 ADRA1D CCL19 DENND4A DIPK2A RELL1 ROR1 ZCCHC3 ALS2 PPP3CB PPP3CA LRRK2 PPP3R1 MID2 SEMA6A SIRT1 ANKRD17 USP15 RALGPS1 KSR1 BCL10 MTDH NOTCH1 NACC2 ADRA2A PTPN13 CRK ADRB2 TCIM AIDA MAGI2 RASGEF1A STIMATE UBE…
0.00338173	80	810	1.55423	GO:0099536 synaptic signaling	http://amigo.geneontology.org/amigo/term/GO:0099536	RIMBP2 RIMS1 DLGAP4 JPH4 STX2 RAP1B EXOC4 SLC12A6 SNAPIN LIN7C DGKZ GABRB1 HTR4 CACNB2 GRM5 NLGN1 DLGAP1 BDNF HTR1F GRIN2A GABRA5 ERC2 GRM3 RGS10 ALS2 NRXN3 PFN2 ABL1 CRKL PLCB4 CELF4 LGI1 FBXL20 USP46 GNAI2 KMT2A CNR1 PCDH17 PNKD TMOD2 SLC6A6 EPHB2 KRAS PPP3CA LRRTM2 DOC2A ADRA2A SLC7A11 SORCS3 LRFN2 PPP1R9A ELAVL4 NTNG1 CADPS ABHD6 STXBP5 HCN1 PRRT2 RAB8A NSG1 MECP2 ADRB2 P2RY1 ATP2A2 SV2B LRRK…
0.00361653	155	1806	1.35059	GO:0048870 cell motility	http://amigo.geneontology.org/amigo/term/GO:0048870	LAMC3 PIK3CB NCK2 SEMA3A PLXNA2 ATRN ITGA6 SEMA6A CRKL ATRNL1 PTP4A1 PDGFRB AMOTL2 PLXNA1 ITGA4 RAP2C PLCG1 DOCK4 VAV3 NAV1 PLXNC1 SEMA6D RHOB SH3KBP1 JAM2 NTNG1 ARPC5 CFL2 AMOTL1 NDEL1 CRK SEMA6B ACTBL2 PIK3CD CCL19 RAP2B SRGAP3 CD2AP ITGB3 ARID4A ARID4B TET1 SAP30 DCX FAP CEACAM1 SIRT1 NFATC2 AVL9 SERPINE1 PDCD10 DLL4 CAPN7 CCN3 NOTCH1 MIA3 STC1 CLRN1 ARF4 MECP2 TCAF2 RASGEF1A SNAI2 ADGRA2 PFN2…
0.00361653	155	1806	1.35059	GO:0051674 localization of cell	http://amigo.geneontology.org/amigo/term/GO:0051674	LAMC3 PIK3CB NCK2 SEMA3A PLXNA2 ATRN ITGA6 SEMA6A CRKL ATRNL1 PTP4A1 PDGFRB AMOTL2 PLXNA1 ITGA4 RAP2C PLCG1 DOCK4 VAV3 NAV1 PLXNC1 SEMA6D RHOB SH3KBP1 JAM2 NTNG1 ARPC5 CFL2 AMOTL1 NDEL1 CRK SEMA6B ACTBL2 PIK3CD CCL19 RAP2B SRGAP3 CD2AP ITGB3 ARID4A ARID4B TET1 SAP30 DCX FAP CEACAM1 SIRT1 NFATC2 AVL9 SERPINE1 PDCD10 DLL4 CAPN7 CCN3 NOTCH1 MIA3 STC1 CLRN1 ARF4 MECP2 TCAF2 RASGEF1A SNAI2 ADGRA2 PFN2…
0.00366669	103	1109	1.46156	GO:0051270 regulation of cellular component movement	http://amigo.geneontology.org/amigo/term/GO:0051270	SEMA3A PLXNA2 SEMA6A PTP4A1 PDE4D PDGFRB AMOTL2 PLXNA1 RAP2C PLCG1 PLXNC1 SEMA6D AMOTL1 SEMA6B RAP2B SRGAP3 ARID4A ARID4B TET1 CAMK2D SAP30 CEACAM1 SIRT1 SERPINE1 PDCD10 DLL4 CAPN7 RHOB NOTCH1 MIA3 JAM2 STC1 CRK MECP2 TCAF2 CCL19 ADGRA2 PIK3CB PFN2 OSBPL8 ABL1 CRKL GNAI2 IL1A ITGA4 SSX2IP GNA13 SNAI1 ATP8A1 SOX9 RRAS2 AP1AR SSH2 POU4F2 UNC5D MYSM1 NTNG1 ABHD6 TP53INP1 MYD88 CHST2 UNC5C NRG3 IRS2 …
0.00378935	109	1189	1.44263	GO:0009790 embryo development	http://amigo.geneontology.org/amigo/term/GO:0009790	MEOX2 CHD7 COL13A1 ALS2 HOXA11 PIK3CB PRDM1 YBX3 HIPK2 PITX1 GLI2 PLXNA2 RARB ITGA8 TMED2 DLD ABL1 CECR2 RTCB SIX4 SALL4 CELF4 MIB1 RPGRIP1L FZD3 ELL LMBR1 HOXA13 ZFAND5 SH3PXD2A SH2B3 CERT1 ACVR1 SOS1 KMT2A NRP2 RAB14 DNMT3A GNA13 HOXB8 GORAB SNAI1 SOX4 RUNX2 SOX9 SIX1 DLL4 FOXA1 EXOC4 EPHB2 CDC73 SCEL SKIL TTPA ADAM10 TDG GATA6 BCL10 AFF3 LNPK NOTCH1 LATS2 SEC24D EDNRA PELO BCL2L11 TRIP12 ADAMT…
0.00383425	76	764	1.56542	GO:0007268 chemical synaptic transmission	http://amigo.geneontology.org/amigo/term/GO:0007268	RIMBP2 RIMS1 DLGAP4 JPH4 STX2 RAP1B EXOC4 SLC12A6 SNAPIN LIN7C DGKZ GABRB1 HTR4 CACNB2 GRM5 NLGN1 DLGAP1 BDNF HTR1F GRIN2A GABRA5 ERC2 GRM3 ALS2 NRXN3 PFN2 ABL1 PLCB4 CELF4 LGI1 FBXL20 USP46 GNAI2 KMT2A CNR1 PCDH17 PNKD TMOD2 SLC6A6 EPHB2 KRAS PPP3CA LRRTM2 DOC2A ADRA2A SLC7A11 SORCS3 LRFN2 PPP1R9A ELAVL4 NTNG1 CADPS ABHD6 STXBP5 HCN1 PRRT2 RAB8A NSG1 MECP2 ADRB2 P2RY1 ATP2A2 SV2B LRRK2 NF1 PPP3R…
0.00383425	155	1810	1.34761	GO:0010941 regulation of cell death	http://amigo.geneontology.org/amigo/term/GO:0010941	BID EYA2 NCK2 STK17B ABL1 BNIP3L MAPK8 GCG TNFRSF10B CCN3 BCL10 VIP LATS2 BCL2L11 SH3RF1 BDNF PAWR ZNF746 LYN EPC1 EPC2 GCLC RPS6KA2 ARAF SIRT1 RAPGEF2 PRLR BCL6 PDCD10 TCTN3 FOXA1 SLC6A6 RNF122 SKP2 RASA1 PHIP MTDH NACC2 SON ARF4 AR AVEN KLF11 CCL19 CLCF1 TCIM DIPK2A LRRK2 MAP3K5 GRK5 TRIM13 SNAI2 PIK3CB ATG5 YBX3 HIPK2 GLI2 RARB FAP CHMP2B SIX4 MYBL2 SGK3 FZD3 HOXA13 PPARGC1A LOX NR3C1 PDGFRB G…
0.00383425	39	319	1.92391	GO:0030217 T cell differentiation	http://amigo.geneontology.org/amigo/term/GO:0030217	IL1A TNFSF9 PIK3R2 SMARCD2 ARID1A PBRM1 JUNB PIK3CD JAG2 PRDM1 ATG5 CBFB RORA ABL1 PPP3CB BCL6 SOS1 LEPR SLC46A2 SOX4 RUNX2 BCL11B DLL4 IRF4 LMBR1L SOX13 ZFP36L2 PKNOX1 PTPN2 SOX12 SOCS1 TOX CHD7 GLI2 SH3RF1 RUNX1 CCL19 CD80 CAMK4
0.00383425	101	1085	1.46488	GO:0040012 regulation of locomotion	http://amigo.geneontology.org/amigo/term/GO:0040012	SEMA3A PLXNA2 SEMA6A PTP4A1 PDGFRB AMOTL2 PLXNA1 RAP2C PLCG1 PLXNC1 SEMA6D AMOTL1 SEMA6B RAP2B SRGAP3 ARID4A ARID4B TET1 SAP30 CEACAM1 SIRT1 SERPINE1 PDCD10 DLL4 CAPN7 RHOB NOTCH1 MIA3 JAM2 STC1 CRK MECP2 TCAF2 CCL19 ADGRA2 PIK3CB PFN2 OSBPL8 ABL1 CRKL GNAI2 IL1A ITGA4 SSX2IP GNA13 SNAI1 ATP8A1 SOX9 RRAS2 AP1AR SSH2 POU4F2 UNC5D MYSM1 NTNG1 ABHD6 TP53INP1 GRM5 MYD88 CHST2 PTPN2 UNC5C NRG3 IRS2 NF…
0.00383425	76	764	1.56542	GO:0098916 anterograde trans-synaptic signaling	http://amigo.geneontology.org/amigo/term/GO:0098916	RIMBP2 RIMS1 DLGAP4 JPH4 STX2 RAP1B EXOC4 SLC12A6 SNAPIN LIN7C DGKZ GABRB1 HTR4 CACNB2 GRM5 NLGN1 DLGAP1 BDNF HTR1F GRIN2A GABRA5 ERC2 GRM3 ALS2 NRXN3 PFN2 ABL1 PLCB4 CELF4 LGI1 FBXL20 USP46 GNAI2 KMT2A CNR1 PCDH17 PNKD TMOD2 SLC6A6 EPHB2 KRAS PPP3CA LRRTM2 DOC2A ADRA2A SLC7A11 SORCS3 LRFN2 PPP1R9A ELAVL4 NTNG1 CADPS ABHD6 STXBP5 HCN1 PRRT2 RAB8A NSG1 MECP2 ADRB2 P2RY1 ATP2A2 SV2B LRRK2 NF1 PPP3R…
0.00399657	80	816	1.5428	GO:0007420 brain development	http://amigo.geneontology.org/amigo/term/GO:0007420	SYNGR3 TTBK1 GLUD1 ZNF148 CCDC14 ADGRL3 LHX8 PAFAH1B2 B3GNT5 RTN4R EML1 PITX1 RORA ATP2B1 GLI2 PLXNA2 RARB DCX ITGA8 ATRN DPYSL2 ABL1 CRKL RPGRIP1L FZD3 SLC1A2 PLXNA1 SOS1 NRP2 BCL11B EPHB2 KRAS TSPAN2 SLC38A2 SEMA6D PPP3CA NFIB NOTCH1 DIXDC1 SLC7A11 BCL2L11 NR4A2 C21orf91 ATP2B2 ELAVL4 ARPC5 NEUROD1 TENT2 NEUROD6 SUN1 TTC8 NDEL1 CRK SEMA6B HOOK3 MECP2 SMAD1 CHD7 NEGR1 FBXO45 FOXG1 NHLH2 UNC5C NR…
0.00399657	26	180	2.27306	GO:0021953 central nervous system neuron differentiation	http://amigo.geneontology.org/amigo/term/GO:0021953	EPHB2 NR4A2 LHX8 SCYL3 RORA GLI2 DCX PLXNA1 NRP2 B4GALT6 SOX4 NKX2-2 BCL11B NFIB C21orf91 B4GALT5 ELAVL4 GABRB1 NDEL1 FBXO45 FOXG1 NHLH2 TOX GIGYF2 DLL4 RAPGEF2
0.00399903	99	1061	1.46835	GO:0010243 response to organonitrogen compound	http://amigo.geneontology.org/amigo/term/GO:0010243	RRAGD RAB10 GNAO1 PIK3R2 GRB10 STAT1 EDEM3 RAP1B SELENOS RAB15 SOGA1 NR4A2 UBE2J2 HTR4 RAB8A IRS1 MAN1B1 HTR1F YOD1 IRS2 LRRK2 UBE2J1 TRIM13 HDAC9 SSH1 SIRT1 ERLIN1 CPEB3 RAPGEF2 PDE4D ATF1 NT5E CPEB2 HCN1 GCLC PDK4 NUCKS1 OSBPL8 ABL1 SLC1A2 GLP1R CPEB4 GNAI2 IL1A ERRFI1 CNR1 DNMT3A CAT SOX9 SIX1 TICAM1 VPS13C EPHB2 PNPT1 USO1 PPP3CA GATA6 PHIP NOTCH1 POU4F2 EDNRA BCL2L11 TNIK PPARGC1B STC1 ELAVL…
0.00417815	16	85	2.96218	GO:0021954 central nervous system neuron development	http://amigo.geneontology.org/amigo/term/GO:0021954	EPHB2 LHX8 GLI2 DCX PLXNA1 NRP2 B4GALT6 NFIB NR4A2 B4GALT5 GABRB1 NDEL1 FBXO45 FOXG1 NHLH2 RAPGEF2
0.00422195	32	244	2.06381	GO:0060560 developmental growth involved in morphogenesis	http://amigo.geneontology.org/amigo/term/GO:0060560	SEMA3A SEMA6A SEMA6D SEMA6B BDNF NEDD4L RIMS1 GOLGA4 RTN4R MAP3K13 DCX RAB21 DPYSL2 SIX4 PLXNA1 ITGA4 NRP2 SOX9 SIX1 SPART WDR36 C9orf72 NOTCH1 POU4F2 EDNRA NDEL1 RARG RAPH1 ABL1 RNF157 MAGI2 PPP3CB
0.00430402	69	680	1.5968	GO:0043009 chordate embryonic development	http://amigo.geneontology.org/amigo/term/GO:0043009	CHD7 ALS2 HOXA11 PRDM1 YBX3 GLI2 PLXNA2 TMED2 ABL1 CECR2 RTCB SIX4 SALL4 CELF4 MIB1 RPGRIP1L FZD3 ELL MEOX2 ZFAND5 SH3PXD2A CERT1 ACVR1 GNA13 HOXB8 GORAB SNAI1 SOX4 RUNX2 SIX1 FOXA1 SKIL TTPA ADAM10 GATA6 BCL10 NOTCH1 LATS2 SEC24D EDNRA PELO BCL2L11 ADAMTS3 PHF6 SLC25A34 FLVCR1 SMIM14 TASOR CTHRC1 E2F7 COPS2 NDEL1 AR TM4SF1 JUNB RARG TBL1XR1 BCOR SOCS3 JAG2 RNF220 NF1 MAFG PLCG1 PRICKLE1 DACT1 SO…
0.0043356	52	473	1.73003	GO:0016055 Wnt signaling pathway	http://amigo.geneontology.org/amigo/term/GO:0016055	ADGRA2 GSKIP FZD3 GRB10 CCNY CSNK1A1 BCL9 DIXDC1 FRZB DACT1 CSNK1G1 MCC TNKS RNF213 AMER1 LRRK2 TMEM170B SNAI2 CDC73 PRICKLE1 LRRFIP2 ABL1 AMOTL2 MARK1 SOX4 SOX9 LMBR1L NOTCH1 LATS2 EDNRA TNIK PRKAA2 CTHRC1 AMOTL1 CTNND2 SHISA3 ROR1 GRK5 FOXD1 TBL1X SCEL SOX13 GNAQ ZEB2 USP47 TBL1XR1 RNF220 CELSR3 MAGI2 HECW1 NR4A2 RARG
0.0043356	97	1038	1.47057	GO:2000145 regulation of cell motility	http://amigo.geneontology.org/amigo/term/GO:2000145	SEMA3A PLXNA2 SEMA6A PTP4A1 PDGFRB AMOTL2 PLXNA1 RAP2C PLCG1 PLXNC1 SEMA6D AMOTL1 SEMA6B RAP2B SRGAP3 ARID4A ARID4B TET1 SAP30 CEACAM1 SIRT1 SERPINE1 PDCD10 DLL4 CAPN7 RHOB NOTCH1 MIA3 JAM2 STC1 CRK MECP2 TCAF2 CCL19 ADGRA2 PIK3CB PFN2 OSBPL8 ABL1 CRKL GNAI2 IL1A ITGA4 SSX2IP GNA13 SNAI1 ATP8A1 SOX9 RRAS2 AP1AR SSH2 UNC5D MYSM1 NTNG1 ABHD6 TP53INP1 MYD88 CHST2 UNC5C NRG3 IRS2 NF1 LYN ITGB3 MEOX2 …
0.00440865	100	1078	1.45979	GO:1902533 positive regulation of intracellular signal transduction	http://amigo.geneontology.org/amigo/term/GO:1902533	MAVS TICAM1 GJA1 ZDHHC17 TRIM13 BID RRAGD RTN4R NCK2 SEH1L CRKL DOK5 SHOC2 RAPGEF2 PDCD10 MCF2L TRAF3 MAP3K7 EDAR SH3RF1 TAB3 ARHGEF3 ADRA1D CCL19 RELL1 ROR1 ZCCHC3 ALS2 PPP3CB PPP3CA LRRK2 PPP3R1 MID2 ANKRD17 USP15 KSR1 BCL10 MTDH NOTCH1 NACC2 ADRA2A TNIK TAOK1 ADRB2 TCIM RASGEF1A STIMATE UBE2V1 LYN PIK3CB MAP3K13 OSBPL8 SIRT1 ABL1 UBE2I PDGFRB GNAI2 IL1A GCG SOS1 CTH CAT SOX9 PLAGL2 BECN1 RAP1B…
0.00449403	141	1627	1.36377	GO:0043067 regulation of programmed cell death	http://amigo.geneontology.org/amigo/term/GO:0043067	BID EYA2 NCK2 STK17B ABL1 BNIP3L MAPK8 GCG TNFRSF10B BCL10 VIP LATS2 BCL2L11 SH3RF1 BDNF PAWR LYN EPC1 EPC2 GCLC RPS6KA2 ARAF SIRT1 RAPGEF2 PRLR BCL6 PDCD10 TCTN3 FOXA1 RNF122 SKP2 RASA1 PHIP MTDH NACC2 SON ARF4 AR AVEN KLF11 CCL19 CLCF1 TCIM DIPK2A LRRK2 MAP3K5 GRK5 SNAI2 PIK3CB ATG5 YBX3 HIPK2 GLI2 RARB FAP SIX4 MYBL2 SGK3 FZD3 HOXA13 PPARGC1A LOX NR3C1 PDGFRB GNAI2 CTH CNR1 SLC46A2 CAT SOX9 PL…
0.00473453	52	475	1.72274	GO:0198738 cell-cell signaling by wnt	http://amigo.geneontology.org/amigo/term/GO:0198738	ADGRA2 GSKIP FZD3 GRB10 CCNY CSNK1A1 BCL9 DIXDC1 FRZB DACT1 CSNK1G1 MCC TNKS RNF213 AMER1 LRRK2 TMEM170B SNAI2 CDC73 PRICKLE1 LRRFIP2 ABL1 AMOTL2 MARK1 SOX4 SOX9 LMBR1L NOTCH1 LATS2 EDNRA TNIK PRKAA2 CTHRC1 AMOTL1 CTNND2 SHISA3 ROR1 GRK5 FOXD1 TBL1X SCEL SOX13 GNAQ ZEB2 USP47 TBL1XR1 RNF220 CELSR3 MAGI2 HECW1 NR4A2 RARG
0.00479775	100	1081	1.45574	GO:0003006 developmental process involved in reproduction	http://amigo.geneontology.org/amigo/term/GO:0003006	COL9A3 M1AP CFAP97 AR C14orf39 TDRP ZPBP2 CCNY SOX9 HOXA11 PGM3 TBPL1 ARID4A RAI14 ARID4B PRDM1 YBX3 FOXJ2 ZFY RPS6KA2 AFF4 GLI2 TMED2 RFX2 DLD SIRT1 CATSPERG CRKL RTCB SBF1 SIX4 FNDC3A HOXA13 QKI PRLR PDGFRB BCL6 IL1A ACVR1 GALNT3 KDM3A GORASP2 CNR1 RAD23B DNMT3A EPC1 WIPF3 SNAI1 DACH2 FOXA1 LIN28A CLOCK SKIL TTPA IDH1 PDE5A TAF4B LHX9 LHFPL2 NOTCH1 GAS2 ARID5B POU4F2 EDNRA BCL2L11 STC1 CELF3 LH…
0.004804	39	324	1.89422	GO:0018105 peptidyl-serine phosphorylation	http://amigo.geneontology.org/amigo/term/GO:0018105	HIPK2 MAST4 RPS6KA2 CDC7 MAST3 RPS6KA5 SGK3 CSNK1A1 TTBK1 LATS2 CAMK4 CSNK1G1 BDNF SBK1 STK38L FNIP2 PDK3 NCK2 ARAF MAPK8 CAMK2D TNKS LRRK2 STK39 PFN2 MAP3K13 GCG MAP3K12 PRKAA2 DMD CALCR PDCD10 DOCK7 CNOT9 NSD1 TENM1 PDE4D DDIT4 MARK1
0.00484707	41	347	1.85937	GO:0050890 cognition	http://amigo.geneontology.org/amigo/term/GO:0050890	VIP BDNF PICALM ITGA8 DDHD2 JPH4 ABL1 GLP1R KMT2A CNR1 ATP8A1 TMOD2 EPHB2 KRAS CHL1 SCN2A SLC7A11 ADGRF1 SORCS3 ELAVL4 CAMK2N1 LHX8 SETD5 ARF4 GRM5 MECP2 GRIN2A GABRA5 NF1 GM2A NRXN3 CAMK4 CHMP2B TUSC3 TTBK1 CHD7 GATM CPEB3 ATXN1 PPP3CB TTC8
0.00491149	19	114	2.62276	GO:0016079 synaptic vesicle exocytosis	http://amigo.geneontology.org/amigo/term/GO:0016079	RIMS1 STX2 RAP1B SNAPIN NRXN3 PFN2 FBXL20 CNR1 DOC2A ADRA2A CADPS STXBP5 CACNB2 PRRT2 P2RY1 ATP2A2 ERC2 NLGN1 LRRK2
0.00499814	76	773	1.54719	GO:0099537 trans-synaptic signaling	http://amigo.geneontology.org/amigo/term/GO:0099537	RIMBP2 RIMS1 DLGAP4 JPH4 STX2 RAP1B EXOC4 SLC12A6 SNAPIN LIN7C DGKZ GABRB1 HTR4 CACNB2 GRM5 NLGN1 DLGAP1 BDNF HTR1F GRIN2A GABRA5 ERC2 GRM3 ALS2 NRXN3 PFN2 ABL1 PLCB4 CELF4 LGI1 FBXL20 USP46 GNAI2 KMT2A CNR1 PCDH17 PNKD TMOD2 SLC6A6 EPHB2 KRAS PPP3CA LRRTM2 DOC2A ADRA2A SLC7A11 SORCS3 LRFN2 PPP1R9A ELAVL4 NTNG1 CADPS ABHD6 STXBP5 HCN1 PRRT2 RAB8A NSG1 MECP2 ADRB2 P2RY1 ATP2A2 SV2B LRRK2 NF1 PPP3R…
0.00517982	26	184	2.22365	GO:0016482 cytosolic transport	http://amigo.geneontology.org/amigo/term/GO:0016482	KLHL20 TMEM87A SNX16 RAB14 AP1AR RAB41 VPS26B TMEM87B LRRK2 PHETA1 STX16 BECN1 SNX8 DNAJC13 SRSF10 EVI5 RAB21 KIF16B PPFIA2 PIP4K2A ARFIP1 HOOK3 TBC1D10B EEA1 AP2A1 VPS13C
0.00517982	80	825	1.52597	GO:1903047 mitotic cell cycle process	http://amigo.geneontology.org/amigo/term/GO:1903047	ANLN CDK17 PDS5B PHF13 NSL1 MAU2 CCNA1 CCNJL USP37 DSCC1 KIF11 SKP2 FBXL17 NACC2 LATS2 NDEL1 MIS12 AVEN CCNE2 TOGARAM1 MZT1 SMARCD2 ARID1A EXOC4 EXOC6 PBRM1 MAPRE1 CCNY E2F3 MYH10 CDC73 DACT1 E2F7 KLF11 TFDP1 POLDIP2 BID EML1 ZFYVE26 CHMP2B MYBL2 HOXA13 USP44 PPP3CA ZFP36L2 TASOR SNX33 ATAD5 GIGYF2 TTN DGKZ SPAST SEH1L CDC7 STAG2 RAB11A IL1A ACVR1 SLF2 BECN1 ANKRD17 RHOB EML4 GJA1 BACH1 SON TAOK1…
0.00556438	67	663	1.59027	GO:0048729 tissue morphogenesis	http://amigo.geneontology.org/amigo/term/GO:0048729	SOX9 DACT1 CEACAM1 STC1 HOXA11 SNAI2 WDR1 GLI2 TMED2 DSP ABL1 CECR2 SIX4 SALL4 MIB1 RPGRIP1L FZD3 HOXA13 NR3C1 PLXNA1 ACVR1 SOS1 NRP2 GNA13 GORAB SNAI1 SOX4 GZF1 SIX1 DLL4 FOXA1 GATA5 EXOC4 KRAS BCL10 NOTCH1 EDNRA ACTC1 RBM15 FRZB CTHRC1 TTC8 AR SMAD1 CHD7 RARG SOCS3 JAG2 ROR1 PPP3R1 FOXD1 ITGA8 ITGB3 PIK3CD PDCD10 PRICKLE1 RHOB LIN7C GJA1 TTN RAB10 STAT1 MICAL2 MDM4 CELSR3 MAGI2 EYA2
0.00556438	26	185	2.21163	GO:0060538 skeletal muscle organ development	http://amigo.geneontology.org/amigo/term/GO:0060538	SIX1 DMD SKIL YBX3 PITX1 RBFOX1 CCNT2 TLL2 SIX4 MEOX2 PPP3CB FXR1 ACVR1 BCL9 GPCPD1 LARGE1 KRAS PPP3CA NOTCH1 SAP30 CFL2 COPS2 MYOZ2 NF1 HDAC9 ZBTB18
0.00556438	13	62	3.29961	GO:2000300 regulation of synaptic vesicle exocytosis	http://amigo.geneontology.org/amigo/term/GO:2000300	RAP1B SNAPIN NRXN3 PFN2 FBXL20 CNR1 ADRA2A STXBP5 CACNB2 P2RY1 ATP2A2 NLGN1 LRRK2
0.00559267	130	1488	1.37484	GO:0023057 negative regulation of signaling	http://amigo.geneontology.org/amigo/term/GO:0023057	EYA2 NCK2 GRB10 PDE4D CSNK1A1 CBLB ERRFI1 RAP1B DLL4 SPART SKIL RNF157 TNIP1 FRZB OTUD4 BMT2 DACT1 DDIT4 MCC RNF213 TCIM TMEM170B ARID4A ARID4B SEH1L TET1 SAP30 SNAI2 CEACAM1 BRAP SEMA6A SIRT1 SAMHD1 RPGRIP1L PRICKLE1 PHIP IRS1 AR ADRB2 PTPN2 AIDA MAGI2 PEG10 GCLC BID ADGRA2 PIK3CB GLI2 RGS1 ABL1 CELF4 SGK3 PPP3CB SH2B3 BCL6 GNAI2 CTH PCDH17 RUNX2 SOX9 PNKD RGS22 EPHB2 CLOCK RGS8 IL36RN CCN3 IRF4…
0.00559821	93	996	1.46938	GO:0000278 mitotic cell cycle	http://amigo.geneontology.org/amigo/term/GO:0000278	ANLN CDK17 PDS5B MYBL2 PHF13 NSL1 MAU2 CCNA1 CCNJL USP37 DSCC1 KIF11 SKP2 FBXL17 NACC2 LATS2 NDEL1 MIS12 AFAP1L2 AVEN CCNE2 TOGARAM1 MZT1 SMARCD2 ARID1A EXOC4 EXOC6 PBRM1 SIRT1 MAPRE1 CCNY E2F3 MYH10 CDC73 DACT1 E2F7 KLF11 TFDP1 POLDIP2 BID EML1 ZFYVE26 CHMP2B ABL1 FZD3 HOXA13 DNMT3A USP44 PPP3CA EDNRA ZFP36L2 TASOR DYNLT3 OVOL1 SNX33 FOXG1 ATAD5 SNX18 GIGYF2 TTN DGKZ SPAST USP2 PPP1R12A SEH1L CD…
0.00559821	38	316	1.89237	GO:0043547 positive regulation of GTPase activity	http://amigo.geneontology.org/amigo/term/GO:0043547	EVI5 RAPGEF4 RAPGEF2 SOS1 DOCK7 TBC1D15 RALGPS1 ARHGAP29 RASGEF1B RGL1 RABGAP1L RALGDS TBC1D2B TBC1D10B RALGAPB CCL19 RASGEF1A ALS2 RGS1 RGS8 RGS10 SNX18 RGS6 NF1 RTN4R ARAP2 CRKL RASA1 ASAP1 NDEL1 CRK ELMOD2 DENND1B PICALM ITGA6 C9orf72 WDR41 MAP4K4
0.00562714	54	504	1.68606	GO:1901652 response to peptide	http://amigo.geneontology.org/amigo/term/GO:1901652	RAB10 PIK3R2 GRB10 STAT1 RAB15 SOGA1 NR4A2 RAB8A IRS1 IRS2 HDAC9 SIRT1 CPEB2 GCLC PDK4 NUCKS1 OSBPL8 GLP1R GNAI2 ERRFI1 CAT VPS13C EPHB2 PNPT1 USO1 PHIP NOTCH1 POU4F2 EDNRA BCL2L11 NDEL1 CRK GRM5 ADRB2 KLF11 PTPN2 UCP3 SOCS3 SOCS1 LYN ITGB3 NEFL CALCR ITGA4 VIM ATP2B1 PIP4K2A CEACAM1 GJA1 MYO5A HDAC5 IDE SELENOS AP3S1
0.00587593	158	1874	1.32678	GO:0051049 regulation of transport	http://amigo.geneontology.org/amigo/term/GO:0051049	ITGB3 UBE2D3 UBE2J2 HECW1 RAB27B NEDD4L PTGER3 NEDD4 RAB10 RAB3D STIM2 SMAP1 GCG AAK1 RAP1B RAB15 SNAPIN STAC VIP AZIN1 CNST CADPS STXBP5 CACNB2 RAB8A RAB4B SH3TC2 TCAF2 GRAMD2A KCNJ12 TRDN LRRK2 WNK3 STIMATE PIRT KCTD7 LYN PPP3CB PPP3CA CAMK2D C9orf72 ADRA2A NEUROD1 WDR41 HCN1 GRIN2A PPP3R1 PICALM CEACAM1 RAB21 FCN1 MAVS SERPINE1 LEPR ABCA12 EDNRA CACNA1D STC1 ARFIP1 IRS1 NLGN1 SNX33 MAGI2 STK39…
0.00587593	38	317	1.8864	GO:0060070 canonical Wnt signaling pathway	http://amigo.geneontology.org/amigo/term/GO:0060070	ADGRA2 FZD3 CCNY CSNK1A1 BCL9 DIXDC1 FRZB DACT1 CSNK1G1 MCC TNKS AMER1 LRRK2 TMEM170B SNAI2 GSKIP PRICKLE1 SOX4 SOX9 LMBR1L NOTCH1 LATS2 EDNRA CTHRC1 SHISA3 FOXD1 TBL1X SCEL SOX13 GNAQ ZEB2 CTNND2 USP47 TBL1XR1 RNF220 HECW1 NR4A2 RARG
0.0059731	98	1064	1.44942	GO:0031401 positive regulation of protein modification process	http://amigo.geneontology.org/amigo/term/GO:0031401	DCUN1D1 PPP1R12A CAMKK2 PDCD10 FXR1 CLCF1 BDNF DCUN1D3 SF3B1 LRRK2 ALS2 PHF20 FNIP2 ARAF MAVS ABL1 CCNY MMD RAPGEF2 PRLR PDGFRB ACVR1 LEPR CD80 SOX4 MAP3K7 PRICKLE1 BCL10 TNIP1 ADRA2A SAP30BP RCHY1 UBE2V2 CCL19 TCIM MTA1 AMER1 ZFP91 MAGI2 WNK3 MAP3K5 UBE2V1 DBF4 JARID2 SNAI2 HIPK2 PFN2 MAP3K13 CCNT2 CCNK OSBPL8 SIRT1 BCL6 CBLB GCG KMT2A RAP2C SOX9 TICAM1 PDE5A MAP3K12 JDP2 MTF2 SKP2 TAOK1 PRKAA2 …
0.00605096	88	934	1.48268	GO:0006886 intracellular protein transport	http://amigo.geneontology.org/amigo/term/GO:0006886	UBE2D3 UBE2J2 VPS41 KPNA6 TNPO3 SEC61A2 RAB21 TMED2 KPNA3 NUP93 RAB11A SNX16 STX2 RAB23 TRIM23 PEX5L STX12 RAB32 RAB14 ARL4A RAB38 RAB22A STX16 VPS13C SPCS3 SELENOS NAPG STX17 USO1 SNX27 RAB41 VPS26B RANBP2 ARFIP1 ARF4 SH3TC2 TCAF2 ZDHHC21 FAM91A1 ZDHHC20 SRPRA AP4E1 XPO1 BECN1 LRRK2 MAVS E2F3 PRICKLE1 BID RAB27B RIMS1 SNX10 SEC23A BNIP3L RAB3D PIK3R2 GLP1R SEC24A SSR3 EXOC6 PPP3CA SNAPIN RHOB NO…
0.00605096	30	229	2.06156	GO:0048588 developmental cell growth	http://amigo.geneontology.org/amigo/term/GO:0048588	SEMA3A SEMA6A SEMA6D SEMA6B BDNF NEDD4L RIMS1 GOLGA4 RTN4R MAP3K13 DCX RAB21 DPYSL2 PLXNA1 ITGA4 NRP2 SOX9 SPART WDR36 C9orf72 POU4F2 EDNRA NDEL1 RARG RAPH1 MEX3C ABL1 RNF157 SORBS2 PPP3CB
0.0060969	58	555	1.64454	GO:0001525 angiogenesis	http://amigo.geneontology.org/amigo/term/GO:0001525	ADGRA2 SERPINE1 PDGFRB AMOTL2 CALD1 EPHB2 PKNOX1 AMOTL1 RNF213 THBS2 PDCD10 HIPK2 SEMA6A SIRT1 PLCG1 DLL4 CCN3 GATA6 EFNA3 MTDH NOTCH1 NRXN3 PIK3CB FAP ABL1 MEOX2 IL1A ACVR1 NRP2 GNA13 VAV3 RHOB COL8A1 EDNRA DDAH1 NUS1 RBM15 VSTM4 E2F7 CYSLTR1 NF1 PPP3R1 ITGB3 HDAC9 FOXJ2 RORA HDAC5 STAT1 LEPR ADAM12 MIA3 MECP2 SMAD1 CEACAM1 RUNX1 ADAMTS9 PIK3CD SLC12A6
0.00612994	22	146	2.37127	GO:0050684 regulation of mRNA processing	http://amigo.geneontology.org/amigo/term/GO:0050684	MBNL3 RBFOX1 CELF4 CPSF6 QKI FXR1 MBNL2 NOVA1 MBNL1 SON CELF3 CELF5 RAVER2 RBM15 PAPOLA SRSF7 TIA1 ZBTB7A SRSF10 HNRNPA2B1 CDC73 CPEB3
0.00615192	60	580	1.62792	GO:1905114 cell surface receptor signaling pathway involved in cell-cell signaling	http://amigo.geneontology.org/amigo/term/GO:1905114	ADGRA2 GSKIP FZD3 GRB10 CCNY CSNK1A1 BCL9 DIXDC1 FRZB DACT1 CSNK1G1 MCC TNKS RNF213 GRIN2A AMER1 LRRK2 TMEM170B SNAI2 CDC73 PRICKLE1 NLGN1 GLI2 LRRFIP2 ABL1 CELF4 AMOTL2 MARK1 SOX4 SOX9 PPP3CA LMBR1L NOTCH1 LATS2 EDNRA TNIK PRKAA2 CTHRC1 AMOTL1 MECP2 ADRB2 CTNND2 SHISA3 ROR1 GRK5 FOXD1 TBL1X SCEL SOX13 GNAQ ZEB2 USP47 TBL1XR1 RNF220 RIMS1 CELSR3 MAGI2 HECW1 NR4A2 RARG
0.00629196	44	388	1.78456	GO:0006887 exocytosis	http://amigo.geneontology.org/amigo/term/GO:0006887	RAB27B RIMS1 RAB10 RAB11A RAB3D STX2 RAP1B EXOC4 STX17 EXOC6 RAB15 SNAPIN CADPS STXBP5 RAB8A LYN C9orf72 ADRA2A WDR41 CEACAM1 RAB21 NRXN3 PFN2 RAPGEF4 PPP3CB FBXL20 GNAI2 CNR1 SYNGR3 MICAL1 NOTCH1 LIN7C DOC2A MIA3 CACNB2 PRRT2 P2RY1 ATP2A2 ERC2 ITSN1 ABCA12 NLGN1 LRRK2 PIK3CD
0.0069349	63	620	1.59904	GO:0010256 endomembrane system organization	http://amigo.geneontology.org/amigo/term/GO:0010256	PI4K2B REEP1 HACE1 TMED2 STX2 PDCD10 GORASP2 ATL2 ARMH3 WASHC4 ATP8B2 LNPK ASAP1 SUN1 REEP3 TMEM170A GOLGA6C TMCC1 SNX33 GRAMD2A SNX18 ZPBP2 LRRK2 PHETA1 GOLGA8B CHMP2B AP1S3 AP3S1 NUP93 AR TBPL1 RFX2 CERT1 RAB38 CRB1 DNAJC13 USO1 SNAPIN NDEL1 PRRT2 SH3TC2 ABCD2 ATP2A2 GARIN1A RAB22A ALS2 SPAST RAB10 SNX10 RAB11A RAB2A CSNK1A1 STX16 STX17 MIA3 RAB8A HOOK3 EPB41L3 LYST TRDN EEA1 UBE2I SEC23IP
0.00718528	20	128	2.45884	GO:0032411 positive regulation of transporter activity	http://amigo.geneontology.org/amigo/term/GO:0032411	STIM2 STAC TRDN WNK3 STIMATE PIRT KCTD7 PPP3CB PPP3CA PPP3R1 EDNRA SYNGR3 EPHB2 STK39 DMD ADRB2 KMT2A ALG10B NDUFA4 CACNB2
0.00738849	32	254	1.98256	GO:0045055 regulated exocytosis	http://amigo.geneontology.org/amigo/term/GO:0045055	RIMS1 STX2 RAP1B SNAPIN LYN ADRA2A CEACAM1 NRXN3 PFN2 RAPGEF4 PPP3CB FBXL20 GNAI2 CNR1 SYNGR3 MICAL1 NOTCH1 DOC2A CADPS STXBP5 CACNB2 PRRT2 P2RY1 ATP2A2 ERC2 RAB15 RAB10 RAB3D ABCA12 NLGN1 LRRK2 PIK3CD
0.00781713	119	1354	1.38305	GO:0009968 negative regulation of signal transduction	http://amigo.geneontology.org/amigo/term/GO:0009968	EYA2 NCK2 GRB10 PDE4D CSNK1A1 CBLB ERRFI1 DLL4 SPART SKIL RNF157 TNIP1 FRZB OTUD4 BMT2 DACT1 DDIT4 MCC RNF213 TCIM TMEM170B ARID4A ARID4B SEH1L TET1 SAP30 SNAI2 CEACAM1 BRAP SEMA6A SIRT1 SAMHD1 RPGRIP1L PRICKLE1 PHIP AR ADRB2 PTPN2 AIDA MAGI2 PEG10 GCLC BID ADGRA2 PIK3CB GLI2 RGS1 ABL1 CELF4 SGK3 SH2B3 BCL6 GNAI2 CTH RUNX2 SOX9 RGS22 EPHB2 CLOCK RGS8 IL36RN CCN3 IRF4 LMBR1L RASA1 MFHAS1 NOTCH1 RG…
0.00795706	36	300	1.88839	GO:0032409 regulation of transporter activity	http://amigo.geneontology.org/amigo/term/GO:0032409	HECW1 NEDD4L NEDD4 STIM2 STAC CACNB2 TCAF2 TRDN WNK3 STIMATE PIRT KCTD7 PPP3CB PPP3CA HCN1 PPP3R1 CAMK2D EDNRA NLGN1 STK39 ABCC9 SYNGR3 EPHB2 RRAD DMD GRM5 ADRB2 KMT2A CTTNBP2NL ALG10B NDUFA4 PDE4D ADRA2A CACNA1D SLC6A9 JPH4
0.00819678	28	212	2.07842	GO:0001763 morphogenesis of a branching structure	http://amigo.geneontology.org/amigo/term/GO:0001763	ERMN COL13A1 HOXA11 SNAI2 PRDM1 MAP3K13 GLI2 TMED2 ABL1 SIX4 HOXA13 PLXNA1 ACVR1 GNA13 SOX9 GZF1 SIX1 DLL4 FOXA1 KRAS NOTCH1 EDNRA RBM15 AR SOCS3 PPP3R1 FOXD1 LRRK2
0.00831816	5	10	7.86829	GO:0018242 protein O-linked glycosylation via serine	http://amigo.geneontology.org/amigo/term/GO:0018242	GALNT3 GALNT1 GALNT2 GALNT13 POGLUT3
0.00831816	26	191	2.14215	GO:0031056 regulation of histone modification	http://amigo.geneontology.org/amigo/term/GO:0031056	TRIP12 SF3B1 PHF20 SAP30BP JARID2 SNAI2 ATG5 SIRT1 MAPK8 BCL6 GCG KDM3A KMT2A JDP2 MTF2 SETD7 SETD5 MECP2 NAP1L2 LRRK2 RPS6KA5 TET1 NSD1 BCOR PPARGC1A CAMK2D
0.00867298	16	92	2.7368	GO:0046928 regulation of neurotransmitter secretion	http://amigo.geneontology.org/amigo/term/GO:0046928	RAP1B SNAPIN NRXN3 PFN2 FBXL20 CNR1 PNKD ADRA2A STXBP5 CACNB2 P2RY1 ATP2A2 NF1 NLGN1 LRRK2 RIMS1
0.00870482	15	83	2.84396	GO:0003407 neural retina development	http://amigo.geneontology.org/amigo/term/GO:0003407	PROM1 SDK2 RPGRIP1L HIPK2 ATP2B1 SOX9 DLL4 CRB1 NOTCH1 POU4F2 ATP2B2 NEUROD1 HCN1 TTC8 USP45
0.00886566	18	111	2.55188	GO:0051588 regulation of neurotransmitter transport	http://amigo.geneontology.org/amigo/term/GO:0051588	RAP1B SNAPIN NRXN3 PFN2 FBXL20 CNR1 PNKD ADRA2A STXBP5 CACNB2 P2RY1 ATP2A2 NF1 ITGB3 NLGN1 LRRK2 PER2 RIMS1
0.00892553	35	291	1.89272	GO:0007611 learning or memory	http://amigo.geneontology.org/amigo/term/GO:0007611	VIP BDNF PICALM ITGA8 DDHD2 JPH4 ABL1 GLP1R KMT2A CNR1 ATP8A1 TMOD2 EPHB2 KRAS SCN2A SLC7A11 ADGRF1 SORCS3 ELAVL4 CAMK2N1 LHX8 ARF4 GRM5 MECP2 GRIN2A GABRA5 NF1 GM2A NRXN3 CAMK4 TTBK1 GATM CPEB3 ATXN1 PPP3CB
0.00892553	4	6	10.4911	GO:0015734 taurine transport	http://amigo.geneontology.org/amigo/term/GO:0015734	SLC6A6 SLC36A1 LRRC8C LRRC8D
0.00892553	4	6	10.4911	GO:0042918 alkanesulfonate transport	http://amigo.geneontology.org/amigo/term/GO:0042918	SLC6A6 SLC36A1 LRRC8C LRRC8D
0.00901188	128	1483	1.35825	GO:0010648 negative regulation of cell communication	http://amigo.geneontology.org/amigo/term/GO:0010648	EYA2 NCK2 GRB10 PDE4D CSNK1A1 CBLB ERRFI1 RAP1B DLL4 SPART SKIL RNF157 TNIP1 FRZB OTUD4 BMT2 DACT1 DDIT4 MCC RNF213 TCIM TMEM170B ARID4A ARID4B SEH1L TET1 SAP30 SNAI2 CEACAM1 BRAP SEMA6A SIRT1 SAMHD1 RPGRIP1L PRICKLE1 PHIP IRS1 AR ADRB2 PTPN2 AIDA MAGI2 PEG10 GCLC BID ADGRA2 PIK3CB GLI2 RGS1 ABL1 CELF4 SGK3 SH2B3 BCL6 GNAI2 CTH PCDH17 RUNX2 SOX9 PNKD RGS22 EPHB2 CLOCK RGS8 IL36RN CCN3 IRF4 PPP3CA…
0.00906905	13	66	3.09963	GO:0000381 regulation of alternative mRNA splicing via spliceosome	http://amigo.geneontology.org/amigo/term/GO:0000381	MBNL3 RBFOX1 CELF4 FXR1 MBNL2 NOVA1 MBNL1 CELF3 CELF5 RAVER2 RBM15 TIA1 ZBTB7A
0.00935427	42	373	1.77195	GO:0001655 urogenital system development	http://amigo.geneontology.org/amigo/term/GO:0001655	HOXA11 ADAMTS6 PRDM1 GLI2 RARB ITGA8 CRKL SIX4 RPGRIP1L HOXA13 PRLR PDGFRB ACVR1 NID1 CAT SOX4 SOX9 GZF1 SIX1 FOXA1 LIN28A EPHB2 PPP3CA NOTCH1 ARID5B EDNRA BCL2L11 NFIA TTC8 AR SMAD1 OVOL1 RARG PLAG1 AMER1 LRRK2 NF1 FOXD1 ITGB3 PROM1 STAT1 MAGI2
0.00935427	24	172	2.1958	GO:0007519 skeletal muscle tissue development	http://amigo.geneontology.org/amigo/term/GO:0007519	SIX1 DMD SKIL YBX3 PITX1 RBFOX1 CCNT2 TLL2 SIX4 MEOX2 PPP3CB ACVR1 BCL9 GPCPD1 KRAS PPP3CA NOTCH1 SAP30 CFL2 COPS2 MYOZ2 NF1 HDAC9 ZBTB18
0.00935427	84	898	1.47202	GO:0009725 response to hormone	http://amigo.geneontology.org/amigo/term/GO:0009725	TIMP2 RARB RAB10 PIK3R2 GRB10 NR3C1 STAT1 LEPR NR5A2 NCOA3 RAB15 SOGA1 NR4A2 RAB8A IRS1 AR RARG IRS2 GCLC CALCR HDAC9 NEDD4 SIRT1 KDM3A ARID1A KLF9 CPEB2 NOTCH1 LATS2 POU4F2 ZFP36L2 PPARGC1B CCL19 PDK4 HOXA11 NUCKS1 ATP2B1 OSBPL8 GLP1R LOX PRLR PDGFRB GNAI2 ACVR1 ERRFI1 CAT NKX2-2 VPS13C CLOCK PNPT1 IDH1 USO1 GATA6 SKP2 PHIP EDNRA FBXO32 STC1 PRKAA2 GABRB1 NDEL1 CRK DDIT4 PTPN2 UCP3 SOCS3 SOCS1 S…
0.00935427	15	84	2.81011	GO:0021675 nerve development	http://amigo.geneontology.org/amigo/term/GO:0021675	CHD7 FBXO45 BDNF SIX4 PLXNA1 ITGA4 NRP2 NKX2-2 SIX1 EPHB2 RNF165 EDNRA GABRA5 DMD SEMA3A
0.00935427	45	409	1.73141	GO:0030900 forebrain development	http://amigo.geneontology.org/amigo/term/GO:0030900	LHX8 RTN4R PITX1 GLI2 RARB DCX CRKL RPGRIP1L SLC1A2 PLXNA1 NRP2 BCL11B EPHB2 KRAS SLC38A2 NFIB NOTCH1 DIXDC1 SLC7A11 NR4A2 C21orf91 ELAVL4 ARPC5 NEUROD1 TENT2 NEUROD6 SUN1 TTC8 NDEL1 CRK SEMA6B HOOK3 CHD7 FBXO45 FOXG1 NHLH2 NRG3 LRRK2 NF1 TOX DMD NEFL SEMA3A RAPGEF2 DOCK7
0.00935427	12	58	3.25585	GO:0035904 aorta development	http://amigo.geneontology.org/amigo/term/GO:0035904	ADAMTS6 PRDM1 LOX SOX4 SIX1 DLL4 PRICKLE1 NOTCH1 EDNRA CHD7 PDGFRB ADAMTS9
0.00935427	38	327	1.82872	GO:0090130 tissue migration	http://amigo.geneontology.org/amigo/term/GO:0090130	PLCG1 FAP SIRT1 DLL4 CAPN7 CCN3 NOTCH1 STC1 MECP2 SNAI2 ADGRA2 PIK3CB PFN2 ABL1 SNAI1 SOX9 VSTM4 IRS2 MEOX2 PIK3CD ANLN HDAC9 EPB41L4B RAB11A HDAC5 PDCD10 RHOB NUS1 MIA3 MCC NF1 ITGB3 MAP4K4 CEACAM1 ACTC1 ADAMTS9 ZEB2 NRP2
0.00935427	49	457	1.68729	GO:1903706 regulation of hemopoiesis	http://amigo.geneontology.org/amigo/term/GO:1903706	TNFSF9 BRD1 SMARCD2 ARID1A PBRM1 JUNB CDC73 RBM15 SNAI2 HMGB3 PRDM1 CBFB RCOR1 ABL1 SMAP1 LOX BCL6 SOS1 MPL SLC46A2 HOXB8 SOX4 LRRC17 ZBTB46 PPP3CA SOX13 POU4F2 ZFP36L2 KLF10 PPARGC1B RARG PTPN2 TCIM SOX12 SOCS1 NF1 TOX LYN STAT1 FAM210B RUNX1 MYSM1 GLI2 CEACAM1 SH3RF1 CCL19 CD80 IRF4 CAMK4
0.00952587	22	152	2.27766	GO:0007269 neurotransmitter secretion	http://amigo.geneontology.org/amigo/term/GO:0007269	RIMS1 STX2 RAP1B SNAPIN LIN7C NRXN3 PFN2 FBXL20 CNR1 PNKD DOC2A ADRA2A CADPS STXBP5 CACNB2 PRRT2 P2RY1 ATP2A2 ERC2 NF1 NLGN1 LRRK2
0.00952587	22	152	2.27766	GO:0099643 signal release from synapse	http://amigo.geneontology.org/amigo/term/GO:0099643	RIMS1 STX2 RAP1B SNAPIN LIN7C NRXN3 PFN2 FBXL20 CNR1 PNKD DOC2A ADRA2A CADPS STXBP5 CACNB2 PRRT2 P2RY1 ATP2A2 ERC2 NF1 NLGN1 LRRK2
0.00952735	43	386	1.75304	GO:0050767 regulation of neurogenesis	http://amigo.geneontology.org/amigo/term/GO:0050767	SEMA3A PLXNA2 SEMA6A PLXNA1 PLXNC1 SEMA6D SEMA6B MAP6 BDNF TTBK1 RAPGEF2 GOLGA4 RTN4R MAP3K13 RAB21 FZD3 NKX2-2 DLL4 LIN28A SPART EPHB2 KRAS SKIL PPP3CA NOTCH1 DIXDC1 POU4F2 PRTG NDEL1 HOOK3 GRM5 MECP2 CHD7 CLCF1 FOXG1 PLAG1 RASSF10 NF1 LYN NEFL SPEN DOCK7 PER2
0.0100838	29	227	2.0104	GO:0017157 regulation of exocytosis	http://amigo.geneontology.org/amigo/term/GO:0017157	RAB27B RAB10 RAB3D RAP1B RAB15 SNAPIN CADPS STXBP5 RAB8A LYN C9orf72 ADRA2A WDR41 CEACAM1 RAB21 NRXN3 PFN2 RAPGEF4 FBXL20 GNAI2 CNR1 MICAL1 NOTCH1 DOC2A CACNB2 P2RY1 ATP2A2 NLGN1 LRRK2
0.0102875	104	1166	1.40361	GO:0070647 protein modification by small protein conjugation or removal	http://amigo.geneontology.org/amigo/term/GO:0070647	HECW1 UBE3C DCUN1D1 NEDD4L NEDD4 KLHL20 HACE1 BRAP USP48 JOSD1 MIB1 UBE2I UBE2R2 CUL2 USP46 UBE2D3 CAND1 DESI2 WWP1 MOCS3 TRAF3 USP37 RNF157 FBXO28 TRIP12 SH3RF1 OTUD6B FBXO32 UBE2J2 RCHY1 OTUD4 COPS2 UBE2V2 USP47 MKRN3 PCGF5 YOD1 UBE2F PCGF3 RNF220 DCUN1D3 PELI1 UBE2J1 TRIM13 UBE2V1 SLF2 USP2 SIRT1 ABL1 TRIM23 USP45 USP22 CDC73 USP15 USP44 PRICKLE1 BCL10 FBXL17 TNIP1 RANBP2 RNF168 TNKS RNF213 FB…
0.0106235	37	318	1.83099	GO:0010631 epithelial cell migration	http://amigo.geneontology.org/amigo/term/GO:0010631	PLCG1 FAP SIRT1 DLL4 CAPN7 CCN3 NOTCH1 STC1 MECP2 SNAI2 ADGRA2 PIK3CB PFN2 ABL1 SNAI1 SOX9 VSTM4 IRS2 MEOX2 PIK3CD ANLN HDAC9 EPB41L4B RAB11A HDAC5 PDCD10 RHOB NUS1 MIA3 MCC NF1 ITGB3 MAP4K4 CEACAM1 ADAMTS9 ZEB2 NRP2
0.0109619	54	522	1.62792	GO:0090066 regulation of anatomical structure size	http://amigo.geneontology.org/amigo/term/GO:0090066	PFN2 WDR1 SEMA3A SSH1 SEMA6A CAPZA1 SEMA6D SLC12A6 SSH2 TWF1 SEMA6B ADRB2 ADRA1D BDNF KXD1 SNAPIN GOLGA4 RASA1 RTN4R ATG5 ATP2B1 NCK2 MAP3K13 RAB21 DPYSL2 ABL1 PIK3R2 TMOD2 SPART WDR36 ADRA2A POU4F2 EDNRA ARPC5 VSTM4 NDEL1 P2RY1 CYSLTR1 ZDHHC21 LRRK2 NEFL ALS2 VAV3 GCLC PICALM RAB11A RAB22A DOCK4 CFL2 WNK3 TENM1 PER2 RARG KCNMB2
0.0109657	11	51	3.39417	GO:0006111 regulation of gluconeogenesis	http://amigo.geneontology.org/amigo/term/GO:0006111	SIRT1 NR3C1 GCG LEPR RANBP2 PTPN2 PGP SLC35B4 SOGA1 PPARGC1A SELENOS
0.0110326	22	154	2.24808	GO:0010508 positive regulation of autophagy	http://amigo.geneontology.org/amigo/term/GO:0010508	FYCO1 LRRK2 TRIM13 CAMKK2 SIRT1 CCNY BECN1 MTDH ADRB2 TICAM1 BCL2L11 PRKAA2 BNIP3L C9orf72 MID2 SNX30 PIP4K2A TP53INP1 PAFAH1B2 SNX18 MAP3K7 PIK3CB
0.0110326	18	114	2.48472	GO:0048024 regulation of mRNA splicing via spliceosome	http://amigo.geneontology.org/amigo/term/GO:0048024	MBNL3 RBFOX1 CELF4 QKI FXR1 MBNL2 NOVA1 MBNL1 SON CELF3 CELF5 RAVER2 RBM15 SRSF7 TIA1 ZBTB7A SRSF10 HNRNPA2B1
0.0110326	6	16	5.90122	GO:1902285 semaphorin-plexin signaling pathway involved in neuron projection guidance	http://amigo.geneontology.org/amigo/term/GO:1902285	PLXNA2 PLXNA1 PLXNC1 NRP2 EDNRA SEMA3A
0.0111324	85	918	1.45709	GO:0031329 regulation of cellular catabolic process	http://amigo.geneontology.org/amigo/term/GO:0031329	ABHD5 SAMD4A RRAGD TIMP2 TNRC6C TNRC6B TENT5A CNOT6 FXR1 SYNCRIP SH3RF1 FYCO1 YTHDF3 LRRK2 TRIM13 YBX3 CAMKK2 CNOT9 C9orf72 WDR41 XPO1 SIRT1 CPEB3 CCNY CSNK1A1 LEPR RAD23B BECN1 PNPT1 PRICKLE1 MTDH A1CF ADRA2A ELAVL4 RCHY1 TENT2 ADRB2 MYD88 ABCD2 SNX33 LIN28B GIGYF2 GCLC POLDIP2 CALCR BNIP3L CNR1 TICAM1 IDH1 SOGA1 PIP4K2A ZFP36L2 BCL2L11 PRKAA2 TP53INP1 SOGA3 VIM ATG5 HIPK2 ARAF MID2 HNRNPC PIK3R…
0.0113736	15	86	2.74475	GO:0032410 negative regulation of transporter activity	http://amigo.geneontology.org/amigo/term/GO:0032410	HECW1 NEDD4L NEDD4 TCAF2 PPP3CB PPP3CA PPP3R1 CAMK2D STK39 EPHB2 RRAD CTTNBP2NL ADRA2A SLC6A9 TRDN
0.0115909	59	586	1.5844	GO:0009896 positive regulation of catabolic process	http://amigo.geneontology.org/amigo/term/GO:0009896	HECW1 ABHD5 SAMD4A NEDD4L NEDD4 TNRC6C HACE1 TNRC6B CNOT6 WWP1 VIP SH3RF1 FYCO1 YTHDF3 LRRK2 TRIM13 CAMKK2 CNOT9 SIRT1 CPEB3 CCNY CSNK1A1 BECN1 SYNCRIP PNPT1 PRICKLE1 MTDH ADRA2A RCHY1 DACT1 ADRB2 ABCD2 SNX33 AMER1 LIN28B GIGYF2 GCLC CBLB SOX9 TICAM1 ZFP36L2 BCL2L11 PRKAA2 BNIP3L C9orf72 MID2 TENT4B SNX30 PIP4K2A TP53INP1 PAFAH1B2 IRS1 SNX18 IRS2 TUT7 MAP3K7 MEX3D PIK3CB IDE
0.011636	9	36	3.93415	GO:0021955 central nervous system neuron axonogenesis	http://amigo.geneontology.org/amigo/term/GO:0021955	EPHB2 GLI2 DCX B4GALT6 NFIB NR4A2 B4GALT5 NDEL1 FBXO45
0.0119884	64	650	1.54945	GO:0010942 positive regulation of cell death	http://amigo.geneontology.org/amigo/term/GO:0010942	BID NCK2 STK17B MAPK8 TNFRSF10B BCL10 LATS2 BCL2L11 PAWR ZNF746 LYN RPS6KA2 SIRT1 ABL1 BNIP3L RAPGEF2 BCL6 TCTN3 FOXA1 SLC6A6 RNF122 NACC2 KLF11 LRRK2 MAP3K5 TRIM13 RARB FAP MYBL2 HOXA13 NR3C1 PDGFRB CNR1 DNMT3A PLAGL2 BECN1 SKIL GATA6 RHOB NOTCH1 POU4F2 NEUROD1 TP53INP1 RARG PTPN2 UNC5C GRIN2A NF1 IGF2R CALCR ITGA6 FRZB PIK3CB PICALM E2F3 ITGA4 PLCG1 SOX4 PPP2R1B PPID PIK3CD DCUN1D3 CAMK2D DDIT4
0.0119884	8	29	4.34113	GO:0035886 vascular associated smooth muscle cell differentiation	http://amigo.geneontology.org/amigo/term/GO:0035886	NFATC3 NFATC2 QKI NOTCH1 EDNRA SGCB CTH GATA6
0.0120606	37	321	1.81387	GO:0090132 epithelium migration	http://amigo.geneontology.org/amigo/term/GO:0090132	PLCG1 FAP SIRT1 DLL4 CAPN7 CCN3 NOTCH1 STC1 MECP2 SNAI2 ADGRA2 PIK3CB PFN2 ABL1 SNAI1 SOX9 VSTM4 IRS2 MEOX2 PIK3CD ANLN HDAC9 EPB41L4B RAB11A HDAC5 PDCD10 RHOB NUS1 MIA3 MCC NF1 ITGB3 MAP4K4 CEACAM1 ADAMTS9 ZEB2 NRP2
0.0120679	19	125	2.39196	GO:0002065 columnar/cuboidal epithelial cell differentiation	http://amigo.geneontology.org/amigo/term/GO:0002065	SERPINE1 GATA5 GATA6 PRDM1 RARB RFX3 ABL1 NR5A2 SOX4 SOX9 NKX2-2 FOXA1 CLOCK NFIB NOTCH1 NEUROD1 RARG YIPF6 RFX6
0.0122723	44	404	1.71389	GO:0009100 glycoprotein metabolic process	http://amigo.geneontology.org/amigo/term/GO:0009100	ALG6 ST8SIA1 ST8SIA4 EDEM3 GFPT2 LARGE1 GLCE ALG10 CSGALNACT1 GXYLT1 NUS1 B4GALT5 STT3B DOLPP1 MGAT2 DPY19L1 ALG10B MAN1B1 DPY19L3 SLC35C1 MAN1A2 OGA GANC GALNT3 GALNT1 GALNT2 GALNT13 TNIP1 POGLUT3 NAGPA TUSC3 GALNT7 B4GALT6 B4GALT4 ST6GAL2 EXTL2 B3GNT5 PAWR SPOCK3 PGM3 UBE2J1 TET1 CCL19 TRIM13
0.0125834	41	369	1.74851	GO:0010506 regulation of autophagy	http://amigo.geneontology.org/amigo/term/GO:0010506	RRAGD FYCO1 LRRK2 TRIM13 CAMKK2 C9orf72 WDR41 SIRT1 CCNY LEPR BECN1 MTDH ADRB2 POLDIP2 BNIP3L TICAM1 SOGA1 PIP4K2A BCL2L11 PRKAA2 TP53INP1 SOGA3 ATG5 MID2 PIK3R2 VPS13C ATG12 SNX30 RAB8A PAFAH1B2 SNX18 MAP3K7 EEF1A1 PIK3CB NEDD4 ABL1 MAPK8 EXOC4 ABL2 VPS26B TAB3
0.0125834	14	78	2.82452	GO:0032413 negative regulation of ion transmembrane transporter activity	http://amigo.geneontology.org/amigo/term/GO:0032413	HECW1 NEDD4L NEDD4 TCAF2 PPP3CB PPP3CA PPP3R1 CAMK2D STK39 EPHB2 RRAD ADRA2A SLC6A9 TRDN
0.0125834	41	369	1.74851	GO:0040013 negative regulation of locomotion	http://amigo.geneontology.org/amigo/term/GO:0040013	SEMA3A SEMA6A RAP2C SEMA6D SEMA6B RAP2B SRGAP3 ARID4A ARID4B TET1 SAP30 SERPINE1 DLL4 RHOB NOTCH1 MIA3 STC1 CRK MECP2 PFN2 OSBPL8 GNA13 AP1AR ABHD6 TP53INP1 GRM5 PTPN2 NRG3 NF1 MEOX2 LIMCH1 NAV3 ZMYND8 HDAC5 PDCD10 CCN3 GJA1 MCC ADAMTS9 MAGI2 SPOCK3
0.0129276	18	116	2.44188	GO:0008286 insulin receptor signaling pathway	http://amigo.geneontology.org/amigo/term/GO:0008286	PIK3R2 GRB10 SOGA1 IRS1 IRS2 SIRT1 PDK4 NUCKS1 OSBPL8 GNAI2 PHIP NDEL1 PTPN2 SOCS3 SOCS1 PIP4K2A IDE AP3S1
0.0129878	111	1271	1.37432	GO:0060429 epithelium development	http://amigo.geneontology.org/amigo/term/GO:0060429	SLC4A7 MEOX2 ERRFI1 SOX9 GATA6 DACT1 OVOL1 MAFG PDCD10 FOXJ2 CEACAM1 DSP SERPINE1 GATA5 SCEL STC1 HOXA11 SNAI2 VIM ARID4A ARID4B PRDM1 WDR1 GLI2 PLXNA2 RARB RFX3 TMED2 ABL1 CECR2 SIX4 SALL4 MIB1 FNDC3A RPGRIP1L FZD3 HOXA13 PRLR NR3C1 PLXNA1 IL1A ACVR1 SOS1 NR5A2 GNA13 GORAB CAT SNAI1 SOX4 GZF1 NKX2-2 SIX1 BCL11B DLL4 FOXA1 KRAS GRHL1 CLOCK EDAR SKIL PPP3CA FRMD6 BCL10 ABCA12 NFIB NOTCH1 LATS2 SLC…
0.0130054	26	199	2.05604	GO:0099504 synaptic vesicle cycle	http://amigo.geneontology.org/amigo/term/GO:0099504	PICALM RIMS1 STX2 RAP1B SNAPIN NLGN1 ITSN1 AP3S1 NRXN3 RAB27B PFN2 RAPGEF4 PPP3CB FBXL20 CNR1 PCDH17 DOC2A ADRA2A CADPS STXBP5 CACNB2 PRRT2 P2RY1 ATP2A2 ERC2 LRRK2
0.0142854	11	53	3.26608	GO:0015804 neutral amino acid transport	http://amigo.geneontology.org/amigo/term/GO:0015804	SLC6A15 SLC38A1 SLC36A1 SLC7A10 SLC38A2 SFXN1 SLC36A4 SLC6A6 SLC38A7 SLC1A2 SLC6A9
0.0142854	48	456	1.65648	GO:0051051 negative regulation of transport	http://amigo.geneontology.org/amigo/term/GO:0051051	HECW1 NEDD4L PTGER3 NEDD4 RAP1B VIP TCAF2 WNK3 PPP3CB PPP3CA C9orf72 ADRA2A WDR41 PPP3R1 PICALM CEACAM1 CAMK2D STC1 IRS1 SNX33 LRRK2 STK39 ATG5 GRB10 GNAI2 CNR1 PNKD EPHB2 CCN3 LRRTM2 NOTCH1 FRMD4A RRAD PRRT2 P2RY1 NF1 RAB23 ABCG5 CTTNBP2NL GJA1 ARFIP1 YOD1 IRS2 UBE2J1 ITGB3 SLC6A9 SELENOS TRDN
0.0143931	24	179	2.10993	GO:0001764 neuron migration	http://amigo.geneontology.org/amigo/term/GO:0001764	SEMA3A SEMA6A NAV1 DCX CRKL FZD3 PLXNA1 MARK1 NRP2 CHL1 NR4A2 UNC5D NTNG1 NDEL1 CRK FBXO45 FOXG1 UNC5C NRG3 CEP85L RAPGEF2 ADGRL3 SH3RF1 DDIT4
0.0143931	10	45	3.49702	GO:0071526 semaphorin-plexin signaling pathway	http://amigo.geneontology.org/amigo/term/GO:0071526	SEMA3A PLXNA2 SEMA6A PLXNA1 PLXNC1 SEMA6D SEMA6B NRP2 EDNRA NCAM1
0.014825	47	445	1.66207	GO:0030098 lymphocyte differentiation	http://amigo.geneontology.org/amigo/term/GO:0030098	IL1A TNFSF9 PIK3R2 SMARCD2 ITGA4 ARID1A PBRM1 JUNB PIK3CD IRF2BP2 JAG2 HMGB3 PRDM1 ATG5 CBFB RORA ABL1 PPP3CB BCL6 SOS1 LEPR SLC46A2 SOX4 RUNX2 BCL11B DLL4 IRF4 LMBR1L SOX13 ZFP36L2 PKNOX1 PTPN2 CLCF1 SOX12 ZBTB7A SOCS1 TOX CHD7 IKZF1 GLI2 SH3RF1 RUNX1 CCL19 CD80 HDAC9 HDAC5 CAMK4
0.014825	21	148	2.23289	GO:0035107 appendage morphogenesis	http://amigo.geneontology.org/amigo/term/GO:0035107	HOXA11 PITX1 GLI2 PLXNA2 RARB SALL4 RPGRIP1L LMBR1 HOXA13 SOX4 RUNX2 SOX9 RNF165 AFF3 LNPK NOTCH1 BCL2L11 FLVCR1 CHD7 RARG MBNL1
0.014825	21	148	2.23289	GO:0035108 limb morphogenesis	http://amigo.geneontology.org/amigo/term/GO:0035108	HOXA11 PITX1 GLI2 PLXNA2 RARB SALL4 RPGRIP1L LMBR1 HOXA13 SOX4 RUNX2 SOX9 RNF165 AFF3 LNPK NOTCH1 BCL2L11 FLVCR1 CHD7 RARG MBNL1
0.0153595	24	180	2.09821	GO:1990138 neuron projection extension	http://amigo.geneontology.org/amigo/term/GO:1990138	SEMA3A SEMA6A SEMA6D SEMA6B NEDD4L RIMS1 GOLGA4 RTN4R MAP3K13 DCX RAB21 DPYSL2 PLXNA1 ITGA4 NRP2 WDR36 C9orf72 POU4F2 EDNRA NDEL1 RAPH1 ABL1 RNF157 PPP3CB
0.0155388	25	191	2.05976	GO:0007254 JNK cascade	http://amigo.geneontology.org/amigo/term/GO:0007254	MAP3K13 MAPK8 TRAF3 MAP3K7 EDAR SH3RF1 DACT1 MAP4K4 TNIK TAOK1 CCL19 AIDA LRRK2 MAP3K5 MAGI3 IL1A MAP3K12 DIXDC1 CRK MYD88 HIPK2 MFHAS1 ARHGEF6 SEMA3A CRKL
0.0155388	77	826	1.46697	GO:0043549 regulation of kinase activity	http://amigo.geneontology.org/amigo/term/GO:0043549	PIK3R2 CCNY CAMKK2 PDGFRB PDCD10 CBLB CCNA1 EPHB2 CCNJL CAMK2N1 CAMK2N2 PPM1E CCNE2 ROR1 LRRK2 ALS2 SIRT1 ABL1 MMD RAPGEF2 PRLR SOS1 ERRFI1 MAP3K7 LATS2 ADRA2A EEF1A1 CCL19 TCIM AIDA ZFP91 MAP3K5 DBF4 PIK3CB MAP3K13 CCNT2 CCNK OSBPL8 SH2B3 GCG RAP2C VAV3 PDE5A MAP3K12 KSR1 BCL10 NRBF2 RANBP2 TAOK1 GRM5 AFAP1L2 SOCS6 PTPN2 RAP2B SOCS3 SOCS1 NRG3 IRS2 NF1 LYN ITGB3 ADRB2 DIPK2A GSKIP DSTYK PARP16 T…
0.015819	64	659	1.52829	GO:0007610 behavior	http://amigo.geneontology.org/amigo/term/GO:0007610	VIP BDNF ALS2 ADAM22 USP2 HIPK2 ZFY PICALM ITGA8 DDHD2 JPH4 ABL1 PPP3CB FBXL20 USP46 SLC1A2 GLP1R NR3C1 LEPR KMT2A CNR1 PCDH17 HOXB8 ATP8A1 TMOD2 EPHB2 KRAS CHL1 SCN2A SCN1A SLC7A11 NR4A2 ADGRF1 SORCS3 ELAVL4 CAMK2N1 LHX8 OXR1 ARF4 GRM5 MECP2 SCN9A P2RY1 CHD7 NEGR1 NHLH2 MTA1 GRIN2A GABRA5 LRRK2 NF1 GM2A MAFG GIGYF2 PIRT NRXN3 CAMK4 TTBK1 NLGN1 GATM CPEB3 ATXN1 ABL2 GCG
0.0158862	16	99	2.54329	GO:0043255 regulation of carbohydrate biosynthetic process	http://amigo.geneontology.org/amigo/term/GO:0043255	SIRT1 AP2A1 NR3C1 GCG LEPR RANBP2 P2RY1 PTPN2 PGP SLC35B4 IRS1 IRS2 GRB10 SOGA1 PPARGC1A SELENOS
0.0162984	36	316	1.79278	GO:0010720 positive regulation of cell development	http://amigo.geneontology.org/amigo/term/GO:0010720	PLXNA2 PLXNA1 PLXNC1 MAP6 BDNF TTBK1 GOLGA4 HOXA11 MAP3K13 RFX3 RAB21 FZD3 MPL NKX2-2 EPHB2 KRAS SKIL PDE5A NOTCH1 DIXDC1 POU4F2 NDEL1 GRM5 MECP2 CLCF1 FOXG1 PLAG1 RASSF10 LYN ITGB3 NEFL SPEN ABL1 CRKL CRK BNC1
0.0162984	58	584	1.56288	GO:0044057 regulation of system process	http://amigo.geneontology.org/amigo/term/GO:0044057	PTGER3 DLGAP4 PDE4D ASB3 VIP ADRB2 DLGAP1 ADRA1D ATP2A2 DMD CAMK2D HCN1 GRIN2A STC1 NLGN1 JARID2 ATP2B1 ABL1 CELF4 GLP1R GNAI2 IL1A ERRFI1 BECN1 GATA5 CCN3 PDE5A PPP3CA NOTCH1 ADRA2A TWF1 EDNRA FBXO32 NEUROD1 MECP2 CYSLTR1 ZDHHC21 SETD3 LRRK2 STK39 DSG2 ABCC9 DSP DOCK4 ABCG5 GJA1 CACNA1D CACNB2 GALR1 SLC22A5 RIMS1 PER2 JAM2 EPB41 TRDN ATP2B2 KCNJ12 KCNMB2
0.0164274	19	129	2.31779	GO:0048675 axon extension	http://amigo.geneontology.org/amigo/term/GO:0048675	SEMA3A SEMA6A SEMA6D SEMA6B GOLGA4 RTN4R MAP3K13 DCX RAB21 DPYSL2 NRP2 WDR36 C9orf72 POU4F2 EDNRA NDEL1 RAPH1 ABL1 PPP3CB
0.0167326	138	1653	1.31376	GO:0055085 transmembrane transport	http://amigo.geneontology.org/amigo/term/GO:0055085	HECW1 ABCB5 SLC4A7 NEDD4L SEC61A2 ABCC9 NEDD4 SLC6A15 TRPM7 SLC25A14 SLC38A7 SLC30A4 STIM2 SLC1A2 SLC38A1 SLC25A36 PEX5L SLC46A2 SLC36A1 SLC6A6 SLC38A2 SCN2A SLC12A6 SCN1A STAC SLC25A37 SCN3A AZIN1 CACNA1D SLC30A2 GABRB1 SFXN1 CACNB2 SCN9A TCAF2 ANO5 ABCD2 ATP2A2 UCP3 SLC36A4 SLC35C1 KCNA4 KCNJ12 GABRA5 TRDN RHD SLC6A9 WNK3 SCN8A SLC39A10 SLC28A3 SLC9A8 NALF1 STIMATE PIRT PPP3CB PPP3CA CAMK2D HCN…
0.017741	5	12	6.55691	GO:0010587 miRNA catabolic process	http://amigo.geneontology.org/amigo/term/GO:0010587	TENT4B PNPT1 TENT2 LIN28A LIN28B
0.0178827	33	283	1.83501	GO:0061448 connective tissue development	http://amigo.geneontology.org/amigo/term/GO:0061448	RUNX2 SOX9 RUNX1 STC1 HOXA11 SNAI2 PITX1 GLI2 RARB SIRT1 PPARGC1A LOX SNAI1 FOXA1 SPART CCN3 LNPK NFIB NOTCH1 ARID5B POU4F2 FRZB SMAD1 RARG MEX3C TBL1XR1 AMER1 EBF2 FOXD1 ITGB3 CSGALNACT1 TRPS1 PDGFRB
0.0185803	87	964	1.42021	GO:0043066 negative regulation of apoptotic process	http://amigo.geneontology.org/amigo/term/GO:0043066	EYA2 GCG VIP SH3RF1 BDNF GCLC ARAF BNIP3L MAPK8 PRLR PDCD10 BCL10 RASA1 PHIP MTDH SON ARF4 AR AVEN CCL19 CLCF1 TCIM DIPK2A GRK5 BID SNAI2 PIK3CB ATG5 YBX3 HIPK2 GLI2 SIRT1 ABL1 SIX4 SGK3 FZD3 PPARGC1A PDGFRB BCL6 GNAI2 CTH SLC46A2 CAT SOX9 BECN1 SIX1 BCL11B KRAS CHL1 CDC73 MICAL1 MAP3K12 NR4A2 CFDP1 ACTC1 PRKAA2 NEUROD1 OXR1 MECP2 USP47 ATAD5 SOCS3 IRS2 GABRA5 SLC39A10 MDM4 NEFL PDK4 MAP4K4 KLHL2…
0.018851	16	101	2.49292	GO:0003333 amino acid transmembrane transport	http://amigo.geneontology.org/amigo/term/GO:0003333	SLC38A7 SLC1A2 SLC38A1 SLC36A1 SLC38A2 SFXN1 SLC36A4 SLC6A6 SLC6A15 SLC7A6 SLC7A10 SLC7A11 LRRC8C SLC6A9 LRRC8D PER2
0.018851	6	18	5.24553	GO:0006895 Golgi to endosome transport	http://amigo.geneontology.org/amigo/term/GO:0006895	KLHL20 RAB14 AP1AR KIF16B AP2A1 VPS13C
0.018851	19	131	2.28241	GO:0030048 actin filament-based movement	http://amigo.geneontology.org/amigo/term/GO:0030048	PDE4D WIPF1 WIPF3 ACTC1 MYO5A CAMK2D MYH10 STC1 ABCC9 FRMD6 DSG2 LIMCH1 DSP SCN1A CACNA1D CACNB2 NEDD4L ATP2A2 GJA1
0.018851	10	47	3.34821	GO:0030890 positive regulation of B cell proliferation	http://amigo.geneontology.org/amigo/term/GO:0030890	CLCF1 BCL6 TICAM1 ATAD5 IRS2 SLC39A10 PELI1 NFATC2 EPHB2 VAV3
0.018851	32	273	1.84458	GO:0032412 regulation of ion transmembrane transporter activity	http://amigo.geneontology.org/amigo/term/GO:0032412	HECW1 NEDD4L NEDD4 STIM2 STAC CACNB2 TCAF2 TRDN WNK3 STIMATE PIRT PPP3CB PPP3CA HCN1 PPP3R1 CAMK2D EDNRA NLGN1 STK39 ABCC9 EPHB2 RRAD DMD GRM5 ADRB2 ALG10B NDUFA4 PDE4D ADRA2A CACNA1D SLC6A9 JPH4
0.018851	56	563	1.56527	GO:0043065 positive regulation of apoptotic process	http://amigo.geneontology.org/amigo/term/GO:0043065	BID NCK2 STK17B MAPK8 TNFRSF10B BCL10 LATS2 BCL2L11 PAWR LYN RPS6KA2 SIRT1 ABL1 BNIP3L RAPGEF2 BCL6 TCTN3 FOXA1 RNF122 NACC2 KLF11 MAP3K5 RARB FAP MYBL2 HOXA13 NR3C1 PDGFRB CNR1 PLAGL2 BECN1 SKIL GATA6 RHOB NOTCH1 POU4F2 NEUROD1 TP53INP1 RARG PTPN2 UNC5C GRIN2A NF1 IGF2R ITGA6 FRZB PIK3CB E2F3 ITGA4 PLCG1 SOX4 PPP2R1B PPID PIK3CD DCUN1D3 CAMK2D
0.018851	57	576	1.55727	GO:0043068 positive regulation of programmed cell death	http://amigo.geneontology.org/amigo/term/GO:0043068	BID NCK2 STK17B MAPK8 TNFRSF10B BCL10 LATS2 BCL2L11 PAWR LYN RPS6KA2 SIRT1 ABL1 BNIP3L RAPGEF2 BCL6 TCTN3 FOXA1 RNF122 NACC2 KLF11 LRRK2 MAP3K5 RARB FAP MYBL2 HOXA13 NR3C1 PDGFRB CNR1 PLAGL2 BECN1 SKIL GATA6 RHOB NOTCH1 POU4F2 NEUROD1 TP53INP1 RARG PTPN2 UNC5C GRIN2A NF1 IGF2R ITGA6 FRZB PIK3CB E2F3 ITGA4 PLCG1 SOX4 PPP2R1B PPID PIK3CD DCUN1D3 CAMK2D
0.018851	9	39	3.63152	GO:0048821 erythrocyte development	http://amigo.geneontology.org/amigo/term/GO:0048821	ARID4A SLC25A40 BRD1 BCL6 PTBP3 FAM210B FLVCR1 ZBTB7A SH2B3
0.018851	135	1618	1.313	GO:0051247 positive regulation of protein metabolic process	http://amigo.geneontology.org/amigo/term/GO:0051247	HECW1 BID DCUN1D1 NEDD4L PPP1R12A NEDD4 NCK2 HACE1 CAMKK2 PDCD10 FXR1 WWP1 VIP SH3RF1 LARP4 EIF5A2 TRMT10C CLCF1 BDNF DCUN1D3 SF3B1 LRRK2 ALS2 SAMD4A PHF20 FNIP2 ARAF MAVS ABL1 CCNY MMD RAPGEF2 PRLR CSNK1A1 PDGFRB ACVR1 LEPR CD80 METTL8 SOX4 SYNCRIP MAP3K7 PRICKLE1 BCL10 TNIP1 ADRA2A BCL2L11 SAP30BP RCHY1 DACT1 UBE2V2 CCL19 SNX33 TCIM MTA1 AMER1 YTHDF3 ZFP91 MAGI2 WNK3 MAP3K5 UBE2V1 GCLC DBF4 JAR…
0.018851	6	18	5.24553	GO:0071786 endoplasmic reticulum tubular network organization	http://amigo.geneontology.org/amigo/term/GO:0071786	REEP1 LNPK REEP3 TMEM170A RAB10 ATL2
0.0191358	63	653	1.51823	GO:0002521 leukocyte differentiation	http://amigo.geneontology.org/amigo/term/GO:0002521	OSTM1 IL1A TNFSF9 TOX LYN PIK3R2 SMARCD2 ITGA4 ARID1A PBRM1 JUNB PIK3CD IRF2BP2 JAG2 CALCR HMGB3 PRDM1 ATG5 CBFB RORA SNX10 SIRT1 ABL1 PPP3CB BCL6 SOS1 LEPR SLC46A2 SOX4 RUNX2 BCL11B LRRC17 DLL4 ZBTB46 TSPAN2 IRF4 PPP3CA LMBR1L SOX13 POU4F2 ZFP36L2 KLF10 PPARGC1B PKNOX1 IL25 PTPN2 CLCF1 SOX12 ZBTB7A SOCS1 NF1 SH3PXD2A CAMK4 RUNX1 CHD7 IKZF1 GLI2 CEACAM1 SH3RF1 CCL19 CD80 HDAC9 HDAC5
0.0191755	60	615	1.53528	GO:0003013 circulatory system process	http://amigo.geneontology.org/amigo/term/GO:0003013	GLP1R PDE4D ASB3 ACTC1 ADRB2 ADRA1D ATP2A2 TRDN CAMK2D HCN1 DDAH1 STC1 ATG5 ABCC9 ATP2B1 RPS6KA2 ABL1 NCALD GNAI2 STAT1 CNR1 GNA13 PDE5A GATA6 ADRA2A EDNRA VSTM4 MECP2 AR P2RY1 CHD7 CYSLTR1 ZDHHC21 STK39 DMD GCLC DSG2 DSP DOCK4 SCN1A TTN CACNA1D CACNB2 NEDD4L CEACAM1 SLC1A2 PER2 SLC22A5 SLC38A1 LEPR ATP8A1 SLC6A6 SLC38A2 GJA1 SLC6A9 DLL4 ATP2B2 YES1 KCNJ12 KCNMB2
0.0191755	31	262	1.86196	GO:0060828 regulation of canonical Wnt signaling pathway	http://amigo.geneontology.org/amigo/term/GO:0060828	ADGRA2 CCNY CSNK1A1 FRZB DACT1 CSNK1G1 MCC TNKS AMER1 LRRK2 TMEM170B SNAI2 GSKIP PRICKLE1 SOX4 SOX9 LMBR1L NOTCH1 LATS2 CTHRC1 SHISA3 TBL1X SCEL SOX13 GNAQ ZEB2 CTNND2 USP47 TBL1XR1 RNF220 HECW1
0.0193447	44	416	1.66445	GO:0043434 response to peptide hormone	http://amigo.geneontology.org/amigo/term/GO:0043434	RAB10 PIK3R2 GRB10 STAT1 RAB15 SOGA1 NR4A2 RAB8A IRS1 IRS2 HDAC9 SIRT1 CPEB2 GCLC PDK4 NUCKS1 OSBPL8 GLP1R GNAI2 ERRFI1 CAT VPS13C PNPT1 USO1 PHIP POU4F2 EDNRA NDEL1 CRK PTPN2 UCP3 SOCS3 SOCS1 LYN ITGB3 NEFL ATP2B1 PIP4K2A CEACAM1 MYO5A HDAC5 IDE SELENOS AP3S1
0.0201231	36	321	1.76485	GO:0090287 regulation of cellular response to growth factor stimulus	http://amigo.geneontology.org/amigo/term/GO:0090287	SPART SKIL RNF165 ARID4A ARID4B TET1 SAP30 SEMA6A GRB10 ADAMTS3 PEG10 ADGRA2 ITGA8 SIRT1 ABL1 HOXA13 LOX RUNX2 GATA6 NOTCH1 LATS2 PELO HTRA3 ZDHHC17 NF1 DMD FOXD1 PIK3CB HIPK2 DOK5 DSTYK ZEB2 ZBTB7A NEDD4 UBE2D3 ITGB3
0.0204873	18	122	2.32179	GO:0010906 regulation of glucose metabolic process	http://amigo.geneontology.org/amigo/term/GO:0010906	PDK4 PDK3 SIRT1 RORA NR3C1 GCG LEPR RANBP2 PTPN2 PGP SLC35B4 IRS1 IRS2 RUBCNL GRB10 SOGA1 PPARGC1A SELENOS
0.0204873	17	112	2.38859	GO:0043473 pigmentation	http://amigo.geneontology.org/amigo/term/GO:0043473	RAB27B RAB11A RAB32 RAB38 SNAPIN AP1S3 AP3S1 SNAI2 ATRN EDAR BCL2L11 MYSM1 ADAMTS9 NF1 LYST ZEB2 MYO5A
0.0204873	14	83	2.65436	GO:0051899 membrane depolarization	http://amigo.geneontology.org/amigo/term/GO:0051899	SCN2A SCN1A SCN3A SCN9A SCN8A CACNA1D NEDD4L CAMK2D HCN1 GCLC KMT2A CACNB2 LRRK2 ABL1
0.0207216	13	74	2.76454	GO:0002067 glandular epithelial cell differentiation	http://amigo.geneontology.org/amigo/term/GO:0002067	RARB RFX3 NR5A2 SOX9 NKX2-2 FOXA1 CLOCK GATA6 NFIB NOTCH1 NEUROD1 RARG RFX6
0.0207216	29	241	1.89361	GO:0010632 regulation of epithelial cell migration	http://amigo.geneontology.org/amigo/term/GO:0010632	PLCG1 SIRT1 DLL4 CAPN7 NOTCH1 STC1 MECP2 ADGRA2 PIK3CB PFN2 ABL1 SOX9 IRS2 MEOX2 PIK3CD HDAC9 EPB41L4B RAB11A HDAC5 PDCD10 RHOB NUS1 MCC NF1 ITGB3 MAP4K4 CEACAM1 ADAMTS9 NRP2
0.0207216	7	25	4.40624	GO:0021884 forebrain neuron development	http://amigo.geneontology.org/amigo/term/GO:0021884	LHX8 DCX PLXNA1 NRP2 FOXG1 NHLH2 RAPGEF2
0.0207216	110	1280	1.35236	GO:0043085 positive regulation of catalytic activity	http://amigo.geneontology.org/amigo/term/GO:0043085	BID DCUN1D1 PPP1R12A EVI5 RAPGEF4 RAPGEF2 CAMKK2 PDGFRB PDCD10 SOS1 DOCK7 GNA13 TBC1D15 EPHB2 RALGPS1 ARHGAP29 RASGEF1B RGL1 RABGAP1L RALGDS TBC1D2B TBC1D10B RALGAPB CCL19 ROR1 DCUN1D3 RASGEF1A LRRK2 ALS2 RGS1 ABL1 UBE2I CCNY MMD PRLR MAP3K7 RGS8 DSCC1 ABL2 RGS10 ADRA2A BCL2L11 ARF4 ADRB2 TNKS TCIM SNX18 RGS6 ZFP91 MAGI2 NF1 MAP3K5 DBF4 ABHD5 RTN4R ARAP2 MAP3K13 PICALM CCNT2 CCNK OSBPL8 SIRT1 CRK…
0.0207216	12	65	2.90522	GO:1900076 regulation of cellular response to insulin stimulus	http://amigo.geneontology.org/amigo/term/GO:1900076	GRB10 SIRT1 IRS1 NUCKS1 OSBPL8 GNAI2 USO1 PTPN2 SOCS3 SOCS1 ATP2B1 PIP4K2A
0.0210801	10	48	3.27846	GO:0061647 histone H3-K9 modification	http://amigo.geneontology.org/amigo/term/GO:0061647	JARID2 ARID4A ARID4B SIRT1 KDM3A KMT2A SETD7 SUV39H2 MECP2 NAP1L2
0.0210801	58	593	1.53916	GO:1903530 regulation of secretion by cell	http://amigo.geneontology.org/amigo/term/GO:1903530	RAB27B RAB10 RAB3D GCG RAP1B RAB15 SNAPIN VIP CADPS STXBP5 RAB8A LYN C9orf72 ADRA2A NEUROD1 WDR41 CEACAM1 RAB21 ARFIP1 IRS1 NRXN3 PFN2 RFX3 RAPGEF4 PPP3CB FBXL20 SEC24A GNAI2 IL1A CNR1 SOX4 PNKD CLOCK MICAL1 CCN3 PPP3CA ABCA12 NOTCH1 DOC2A FRMD4A CACNB2 P2RY1 ATP2A2 RFX6 IRS2 NF1 TTN MYH10 GLUD1 GJA1 GALR1 NLGN1 CHD7 PPID LRRK2 CD2AP PER2 RIMS1
0.0212679	24	186	2.03053	GO:0048736 appendage development	http://amigo.geneontology.org/amigo/term/GO:0048736	HOXA11 PITX1 GLI2 PLXNA2 RARB SALL4 RPGRIP1L LMBR1 HOXA13 MEOX2 SOX4 RUNX2 SOX9 RNF165 AFF3 LNPK NOTCH1 SLC7A11 BCL2L11 FLVCR1 CHD7 RARG ITGA6 MBNL1
0.0212679	24	186	2.03053	GO:0060173 limb development	http://amigo.geneontology.org/amigo/term/GO:0060173	HOXA11 PITX1 GLI2 PLXNA2 RARB SALL4 RPGRIP1L LMBR1 HOXA13 MEOX2 SOX4 RUNX2 SOX9 RNF165 AFF3 LNPK NOTCH1 SLC7A11 BCL2L11 FLVCR1 CHD7 RARG ITGA6 MBNL1
0.0215413	21	154	2.1459	GO:1903305 regulation of regulated secretory pathway	http://amigo.geneontology.org/amigo/term/GO:1903305	RAP1B SNAPIN LYN ADRA2A CEACAM1 NRXN3 PFN2 FBXL20 GNAI2 CNR1 MICAL1 NOTCH1 DOC2A STXBP5 CACNB2 P2RY1 ATP2A2 RAB15 RAB3D NLGN1 LRRK2
0.0215775	37	335	1.73807	GO:0016236 macroautophagy	http://amigo.geneontology.org/amigo/term/GO:0016236	VPS41 ATG5 ATG2B RUBCNL RAB23 BECN1 ATG12 EPG5 FYCO1 TP53INP1 LRRK2 TRIM13 ZFYVE26 SIRT1 STX17 ADRB2 RNF213 ATP2A2 POLDIP2 CHMP2B SNAPIN PIP4K2A PRKAA2 BNIP3L C9orf72 STX12 VPS13C SNX30 WDFY3 PAFAH1B2 SNX18 YOD1 MAP3K7 NEDD4 MAPK8 EXOC4 VPS26B
0.0216411	76	827	1.44617	GO:0000165 MAPK cascade	http://amigo.geneontology.org/amigo/term/GO:0000165	MAP4K4 MAP3K13 ARAF CRKL DOK5 MAPK8 RAPGEF2 PDCD10 NRK TRAF3 MAP3K7 EDAR TNIP1 TNIK SH3RF1 TAOK1 DACT1 ADRA1D CCL19 RELL1 LRRK2 BRAP SEMA6A KSR1 NOTCH1 ADRA2A POU4F2 ZFP36L2 ADRB2 AIDA MAP3K5 PIK3CB MAGI3 MAP3K1 ABL1 GRB10 SH2B3 PDGFRB GNAI2 IL1A GCG ERRFI1 SOX9 RAP1B EPHB2 PDE5A MAP3K12 MAP3K21 DIXDC1 CRK GRM5 AR P2RY1 MAP3K2 SMAD1 MYD88 PTPN2 MAP3K15 ZDHHC17 NF1 STK39 DMD LYN ITGB3 CALCR HIPK2 …
0.0216411	17	113	2.36745	GO:0031058 positive regulation of histone modification	http://amigo.geneontology.org/amigo/term/GO:0031058	SF3B1 PHF20 SAP30BP JARID2 SNAI2 BCL6 GCG KMT2A JDP2 MTF2 MECP2 NAP1L2 LRRK2 SIRT1 RPS6KA5 TET1 PPARGC1A
0.0218966	22	165	2.09821	GO:0060041 retina development in camera-type eye	http://amigo.geneontology.org/amigo/term/GO:0060041	PROM1 SDK2 DCX RPGRIP1L LAMC3 HIPK2 ATP2B1 CELF4 SOX9 DLL4 CRB1 NOTCH1 POU4F2 ATP2B2 NEUROD1 TENT2 HCN1 TTC8 VSTM4 CHD7 PDGFRB USP45
0.0222333	88	987	1.40306	GO:0043069 negative regulation of programmed cell death	http://amigo.geneontology.org/amigo/term/GO:0043069	EYA2 GCG VIP SH3RF1 BDNF GCLC ARAF BNIP3L MAPK8 PRLR PDCD10 BCL10 RASA1 PHIP MTDH SON ARF4 AR AVEN CCL19 CLCF1 TCIM DIPK2A GRK5 BID SNAI2 PIK3CB ATG5 YBX3 HIPK2 GLI2 SIRT1 ABL1 SIX4 SGK3 FZD3 PPARGC1A PDGFRB BCL6 GNAI2 CTH SLC46A2 CAT SOX9 BECN1 SIX1 BCL11B KRAS CHL1 CDC73 MICAL1 MAP3K12 NR4A2 CFDP1 ACTC1 PRKAA2 NEUROD1 OXR1 MECP2 USP47 ATAD5 SOCS3 IRS2 GABRA5 SLC39A10 PELI1 MDM4 NEFL PDK4 MAP4K4…
0.0224197	25	198	1.98694	GO:0002262 myeloid cell homeostasis	http://amigo.geneontology.org/amigo/term/GO:0002262	FLVCR1 ARID4A SLC25A40 RCOR1 BRD1 SH2B3 SMAP1 BCL6 MPL PTBP3 FAM210B SLC7A11 BCL2L11 PKNOX1 SFXN1 PTPN2 ZBTB7A NF1 LYN PIK3CB STAT1 MFHAS1 PIK3CD IKZF1 HIPK2
0.0224362	39	360	1.7048	GO:0007517 muscle organ development	http://amigo.geneontology.org/amigo/term/GO:0007517	SIX1 DMD SKIL MRTFB USP2 YBX3 PITX1 RBFOX1 CCNT2 TLL2 DSP SIRT1 SIX4 MEOX2 PPP3CB LOX FXR1 ACVR1 BCL9 GPCPD1 DLL4 LARGE1 KRAS PAX3 PPP3CA NOTCH1 ARID5B EDNRA ACTC1 SGCB SAP30 CFL2 COPS2 CHD7 MYOZ2 NF1 TTN HDAC9 ZBTB18
0.0225028	48	470	1.60714	GO:0051960 regulation of nervous system development	http://amigo.geneontology.org/amigo/term/GO:0051960	SEMA3A PLXNA2 SEMA6A PLXNA1 PLXNC1 SEMA6D SEMA6B MAP6 BDNF TTBK1 RAPGEF2 GOLGA4 NLGN1 RTN4R MAP3K13 RAB21 FZD3 NKX2-2 DLL4 LIN28A SPART EPHB2 KRAS SKIL PPP3CA LRRTM2 NOTCH1 DIXDC1 POU4F2 PRTG NDEL1 HOOK3 GRM5 MECP2 CHD7 RARG CLCF1 FOXG1 PLAG1 THBS2 RASSF10 NF1 LYN NEFL SPEN DOCK7 PER2 JAM2
0.0227385	58	596	1.53141	GO:0034762 regulation of transmembrane transport	http://amigo.geneontology.org/amigo/term/GO:0034762	HECW1 NEDD4L NEDD4 STIM2 STAC AZIN1 CACNB2 TCAF2 KCNJ12 TRDN WNK3 STIMATE PIRT PPP3CB PPP3CA CAMK2D HCN1 GRIN2A PPP3R1 EDNRA IRS1 NLGN1 STK39 ATG5 ABCC9 OSBPL8 ABL1 GRB10 SLC1A2 EPHB2 SCN2A SCN1A POU4F2 SCN3A CACNA1D RRAD SCN9A CHD7 YES1 KCNA4 SCN8A DMD LYN ITGB3 CALCR GRM5 ADRB2 PLCG1 CTTNBP2NL ALG10B IRS2 NDUFA4 PDE4D PER2 ADRA2A SLC6A9 JPH4 SELENOS
0.0232186	6	19	4.96945	GO:0006044 N-acetylglucosamine metabolic process	http://amigo.geneontology.org/amigo/term/GO:0006044	GNPDA1 CHST2 CHST1 EXTL2 OGA LARGE1
0.0232186	6	19	4.96945	GO:0010766 negative regulation of sodium ion transport	http://amigo.geneontology.org/amigo/term/GO:0010766	HECW1 NEDD4L NEDD4 WNK3 CAMK2D STK39
0.0232186	6	19	4.96945	GO:0072074 kidney mesenchyme development	http://amigo.geneontology.org/amigo/term/GO:0072074	SIX4 PDGFRB SIX1 AMER1 FOXD1 STAT1
0.0232186	5	13	6.05253	GO:2000650 negative regulation of sodium ion transmembrane transporter activity	http://amigo.geneontology.org/amigo/term/GO:2000650	HECW1 NEDD4L NEDD4 CAMK2D STK39
0.0234536	25	199	1.97696	GO:0043487 regulation of RNA stability	http://amigo.geneontology.org/amigo/term/GO:0043487	SAMD4A TNRC6C TNRC6B TENT5A CNOT6 FXR1 SYNCRIP YTHDF3 YBX3 CNOT9 CPEB3 PNPT1 ELAVL4 TENT2 MYD88 LIN28B GIGYF2 CALCR ZFP36L2 VIM HNRNPC TENT4B TUT7 VIP MEX3D
0.0246124	18	125	2.26607	GO:0034763 negative regulation of transmembrane transport	http://amigo.geneontology.org/amigo/term/GO:0034763	HECW1 NEDD4L NEDD4 TCAF2 PPP3CB PPP3CA PPP3R1 CAMK2D STK39 GRB10 EPHB2 RRAD CTTNBP2NL IRS2 ADRA2A SLC6A9 SELENOS TRDN
0.0246124	4	8	7.86829	GO:0045955 negative regulation of calcium ion-dependent exocytosis	http://amigo.geneontology.org/amigo/term/GO:0045955	ADRA2A GNAI2 RAP1B NOTCH1
0.0246124	62	650	1.50103	GO:0051046 regulation of secretion	http://amigo.geneontology.org/amigo/term/GO:0051046	RAB27B PTGER3 RAB10 RAB3D GCG RAP1B RAB15 SNAPIN VIP CADPS STXBP5 RAB8A LYN C9orf72 ADRA2A NEUROD1 WDR41 CEACAM1 RAB21 STC1 ARFIP1 IRS1 NRXN3 ATG5 PFN2 RFX3 RAPGEF4 PPP3CB FBXL20 SEC24A GNAI2 IL1A CNR1 SOX4 PNKD CLOCK MICAL1 CCN3 PPP3CA ABCA12 NOTCH1 DOC2A FRMD4A CACNB2 P2RY1 ATP2A2 RFX6 IRS2 NF1 STK39 TTN MYH10 GLUD1 GJA1 GALR1 NLGN1 CHD7 PPID LRRK2 CD2AP PER2 RIMS1
0.0246124	7	26	4.23677	GO:0060384 innervation	http://amigo.geneontology.org/amigo/term/GO:0060384	FBXO45 ITGA4 RNF165 EDNRA CHD7 GABRA5 SEMA3A
0.0246124	7	26	4.23677	GO:1901071 glucosamine-containing compound metabolic process	http://amigo.geneontology.org/amigo/term/GO:1901071	GNPDA1 CHST2 CHST1 EXTL2 OGA PGM3 LARGE1
0.0246977	65	689	1.48458	GO:0051301 cell division	http://amigo.geneontology.org/amigo/term/GO:0051301	ANLN ZFYVE26 SPART SPIRE1 SNX33 SNX18 EXOC4 EXOC6 MYH10 POLDIP2 SPAST PIK3CB EVI5 CCNT2 PDS5B CHMP2B SEH1L CCNK CDC7 MAPRE1 STAG2 UBE2I CCNY NR3C1 CSNK1A1 GNAI2 IL1A PHF13 NSL1 TENT4B CAT BECN1 MAU2 CCNA1 USP37 USP44 KIF11 GAREM1 EML4 NOTCH1 LATS2 PPP1R1C DIXDC1 ZFP36L2 PELO EPB41 DYNLT3 REEP3 E2F7 MIS12 TNKS CCNE2 FIGN LMLN NAP1L2 PRPF40A CD2AP RAB11A DOCK7 RHOB SON RAB10 NCOA3 RASA1 CECR2
0.0252538	30	257	1.83696	GO:0007188 adenylate cyclase-modulating G protein-coupled receptor signaling pathway	http://amigo.geneontology.org/amigo/term/GO:0007188	CALCR PTGER3 GNAO1 GLP1R GNAI2 GCG CNR1 GNA13 VIP ADGRL3 ADRA2A GPR26 GNAQ HTR4 ADRB2 ADRA1D HTR1F PDE4D RAPGEF2 RAPGEF4 EDNRA ADGRF1 GALR1 GRM5 P2RY1 GRM3 ITGB3 CACNA1D RGS1 GRK5
0.0252538	30	257	1.83696	GO:0016197 endosomal transport	http://amigo.geneontology.org/amigo/term/GO:0016197	CHMP2B RAB11A TMEM87A WASHC4 RAB41 VPS26B TMEM87B NSG1 TMCC1 SNX33 SNX18 LRRK2 PHETA1 ITSN1 DENND1B RAB14 STX16 ALS2 SNX8 SNX27 EPG5 RAB8A EVI5 PICALM RAB10 LYST ARFIP1 TBC1D10B ACAP2 EEA1
0.0253224	3	4	11.8024	GO:0061551 trigeminal ganglion development	http://amigo.geneontology.org/amigo/term/GO:0061551	SIX4 NRP2 SIX1
0.0253224	3	4	11.8024	GO:0097368 establishment of Sertoli cell barrier	http://amigo.geneontology.org/amigo/term/GO:0097368	ARID4A ARID4B IL1A
0.0261375	54	550	1.54505	GO:0002009 morphogenesis of an epithelium	http://amigo.geneontology.org/amigo/term/GO:0002009	SOX9 DACT1 CEACAM1 HOXA11 SNAI2 WDR1 GLI2 TMED2 ABL1 CECR2 SIX4 SALL4 MIB1 RPGRIP1L FZD3 HOXA13 NR3C1 PLXNA1 ACVR1 SOS1 GNA13 GORAB SNAI1 SOX4 GZF1 SIX1 DLL4 FOXA1 KRAS BCL10 NOTCH1 EDNRA RBM15 FRZB CTHRC1 TTC8 AR RARG SOCS3 JAG2 ROR1 PPP3R1 FOXD1 PIK3CD PDCD10 PRICKLE1 RHOB LIN7C GJA1 RAB10 STAT1 MICAL2 CELSR3 MAGI2
0.0271449	16	106	2.37533	GO:0016575 histone deacetylation	http://amigo.geneontology.org/amigo/term/GO:0016575	HDAC9 RCOR1 SIRT1 TBL1X MIER2 HDAC5 RCOR3 TBL1XR1 MTA1 SAP30BP MAPK8 BCL6 JDP2 LRRK2 PER2 CAMK2D
0.0274839	8	34	3.70273	GO:0034389 lipid droplet organization	http://amigo.geneontology.org/amigo/term/GO:0034389	PLIN3 CHKA PRKAA2 RNF213 DDHD2 SPART PTGFRN PPID
0.0277709	9	42	3.37213	GO:0006040 amino sugar metabolic process	http://amigo.geneontology.org/amigo/term/GO:0006040	PGM3 GNPDA1 GFPT2 CHST2 CHST1 CSGALNACT1 EXTL2 OGA LARGE1
0.0277709	22	169	2.04855	GO:0008360 regulation of cell shape	http://amigo.geneontology.org/amigo/term/GO:0008360	PLXNA2 PLXNA1 PLXNC1 ERMN RHOB PHIP BRWD3 BRWD1 WDR1 GNA13 MYH10 GAS2 CFDP1 PALM2AKAP2 SH3KBP1 EPB41 CRK P2RY1 PRPF40A EPB41L3 FGD6 RASA1
0.0280575	89	1011	1.38532	GO:0032446 protein modification by small protein conjugation	http://amigo.geneontology.org/amigo/term/GO:0032446	HECW1 UBE3C DCUN1D1 NEDD4L NEDD4 KLHL20 HACE1 BRAP MIB1 UBE2I UBE2R2 CUL2 UBE2D3 CAND1 WWP1 MOCS3 TRAF3 RNF157 FBXO28 TRIP12 SH3RF1 FBXO32 UBE2J2 RCHY1 UBE2V2 MKRN3 PCGF5 UBE2F PCGF3 RNF220 DCUN1D3 PELI1 UBE2J1 TRIM13 UBE2V1 SLF2 COPS2 SIRT1 ABL1 TRIM23 USP22 CDC73 PRICKLE1 BCL10 FBXL17 RANBP2 RNF168 TNKS RNF213 FBXO45 MTA1 BCOR AMER1 ZFP91 LRRK2 GCLC ASB4 ATG5 UNKL MID2 TRIM9 KCTD9 CBLB ASB3 TIC…
0.0280575	34	306	1.74851	GO:0045165 cell fate commitment	http://amigo.geneontology.org/amigo/term/GO:0045165	PRDM1 GATA5 GATA6 SOX13 MTA1 HOXA11 PITX1 GLI2 HOXA13 RUNX2 SOX9 NKX2-2 SIX1 BCL11B FOXA1 CDC73 IRF4 NOTCH1 LATS2 EDNRA NEUROD1 AR SMAD1 FOXG1 SOX12 JAG2 ZNF521 TOX EBF2 ACVR1 DOCK7 DLL4 RAB10 EYA2
0.0282679	36	330	1.71672	GO:0022604 regulation of cell morphogenesis	http://amigo.geneontology.org/amigo/term/GO:0022604	PLXNA2 PLXNA1 PLXNC1 ERMN RHOB PHIP BRWD3 BRWD1 NEDD4L RIMS1 WDR1 MAP3K13 RAB21 MPL GNA13 MYH10 EPHB2 AP1AR GAS2 CFDP1 PALM2AKAP2 NTNG1 ITGB3 ABL1 CRKL STRIP1 SH3KBP1 EPB41 LARP4 CRK P2RY1 PRPF40A EPB41L3 RNF157 FGD6 RASA1
0.0286708	45	440	1.60942	GO:0003012 muscle system process	http://amigo.geneontology.org/amigo/term/GO:0003012	PTGER3 PDE4D ASB3 TMOD2 STAC TPM4 ADRB2 ATP2A2 DMD CAMK2D STC1 JARID2 ABCC9 ATP2B1 CERT1 ERRFI1 CALD1 BECN1 GATA5 PDE5A PPP3CA GATA6 NOTCH1 ADRA2A TWF1 FBXO32 P2RY1 MYOZ2 ZDHHC21 SETD3 DSG2 DSP DOCK4 SCN1A EDNRA TTN CACNA1D CACNB2 GATM NEDD4L SORBS2 GNAO1 GJA1 KCNJ12 TRDN
0.0286708	32	283	1.7794	GO:0022898 regulation of transmembrane transporter activity	http://amigo.geneontology.org/amigo/term/GO:0022898	HECW1 NEDD4L NEDD4 STIM2 STAC CACNB2 TCAF2 TRDN WNK3 STIMATE PIRT PPP3CB PPP3CA HCN1 PPP3R1 CAMK2D EDNRA NLGN1 STK39 ABCC9 EPHB2 RRAD DMD GRM5 ADRB2 ALG10B NDUFA4 PDE4D ADRA2A CACNA1D SLC6A9 JPH4
0.0288566	17	117	2.28651	GO:0032414 positive regulation of ion transmembrane transporter activity	http://amigo.geneontology.org/amigo/term/GO:0032414	STIM2 STAC TRDN WNK3 STIMATE PIRT PPP3CB PPP3CA PPP3R1 EDNRA EPHB2 STK39 DMD ADRB2 ALG10B NDUFA4 CACNB2
0.0289121	15	97	2.43349	GO:0014812 muscle cell migration	http://amigo.geneontology.org/amigo/term/GO:0014812	PDGFRB SERPINE1 CCN3 SIX4 GRB10 PLXNA1 GNA13 SIX1 SEMA6D ARPC5 CRK NF1 ITGB3 DOCK7 DOCK4
0.0290208	23	181	1.99968	GO:0016571 histone methylation	http://amigo.geneontology.org/amigo/term/GO:0016571	KMT2A SUV39H2 WDR82 KMT2C HCFC2 PHF20 JARID2 ARID4A ARID4B PRDM1 EED SIRT1 PRDM13 GCG KDM3A MTF2 SETD7 SETD5 MECP2 SETD3 TET1 NSD1 BCOR
0.0290208	7	27	4.07986	GO:0038095 Fc-epsilon receptor signaling pathway	http://amigo.geneontology.org/amigo/term/GO:0038095	MAP3K1 MAPK8 SOS1 PLCG1 VAV3 MAP3K7 LYN
0.0290208	23	181	1.99968	GO:0043488 regulation of mRNA stability	http://amigo.geneontology.org/amigo/term/GO:0043488	SAMD4A TNRC6C TNRC6B TENT5A CNOT6 FXR1 SYNCRIP YTHDF3 YBX3 CNOT9 CPEB3 PNPT1 ELAVL4 MYD88 GIGYF2 CALCR ZFP36L2 VIM HNRNPC TENT4B TUT7 VIP MEX3D
0.0290208	7	27	4.07986	GO:0060740 prostate gland epithelium morphogenesis	http://amigo.geneontology.org/amigo/term/GO:0060740	GLI2 HOXA13 SOX9 FOXA1 NOTCH1 AR RARG
0.0290208	19	138	2.16663	GO:0071887 leukocyte apoptotic process	http://amigo.geneontology.org/amigo/term/GO:0071887	PLEKHO2 LYN RAPGEF2 BCL10 CCL19 SIRT1 CRKL SLC46A2 BCL11B LMBR1L SLC7A11 BCL2L11 IRS2 NF1 SLC39A10 PIK3CB SELENOS PIK3CD BCL6
0.0290208	36	331	1.71153	GO:2000146 negative regulation of cell motility	http://amigo.geneontology.org/amigo/term/GO:2000146	RAP2C RAP2B SRGAP3 ARID4A ARID4B TET1 SAP30 SERPINE1 DLL4 RHOB NOTCH1 MIA3 STC1 CRK MECP2 PFN2 OSBPL8 GNA13 SEMA6D AP1AR ABHD6 TP53INP1 NRG3 NF1 MEOX2 LIMCH1 NAV3 ZMYND8 HDAC5 PDCD10 CCN3 GJA1 MCC ADAMTS9 MAGI2 SPOCK3
0.029303	69	748	1.45164	GO:0045596 negative regulation of cell differentiation	http://amigo.geneontology.org/amigo/term/GO:0045596	SEMA3A SEMA6A SEMA6D SEMA6B FOXJ2 NFATC3 NFATC2 RAPGEF2 MARK1 CDC73 CCN3 PRICKLE1 HMGB3 TRIO RTN4R CBFB RORA GLI2 MBNL3 RARB SIRT1 SIX4 MIB1 BCL6 IL1A HOXB8 SNAI1 SOX9 NKX2-2 LRRC17 ZBTB46 LIN28A ANKRD17 SPART EPHB2 KRAS SKIL TTPA AP1AR PPP3CA JDP2 NOTCH1 DIXDC1 POU4F2 ZFP36L2 RBM15 FRZB TP53INP1 PRTG CDK12 HOOK3 MECP2 SMAD1 RARG PTPN2 FOXG1 SOCS1 NF1 DMD LYN SNAI2 HDAC5 FOXA1 IQCB1 ITGB3 CEACAM1…
0.0299535	85	961	1.39189	GO:0010562 positive regulation of phosphorus metabolic process	http://amigo.geneontology.org/amigo/term/GO:0010562	PPP1R12A CAMKK2 KCTD20 PDGFRB PDCD10 FXR1 EPHB2 BTBD10 CLCF1 BDNF ROR1 LRRK2 ALS2 FNIP2 ARAF MAVS ABL1 CCNY MMD RAPGEF2 PRLR ACVR1 LEPR CD80 MAP3K7 BCL10 ADRA2A CCL19 TCIM ZFP91 MAGI2 WNK3 MAP3K5 DBF4 HIPK2 PFN2 MAP3K13 CCNT2 CCNK OSBPL8 SIRT1 PPARGC1A GCG RAP2C RAB38 SOX9 VAV3 PDE5A MAP3K12 NDUFC2 RANBP2 PPARGC1B TAOK1 GRM5 AFAP1L2 P2RY1 YES1 RAP2B SOCS1 NRG3 SLC39A10 LYN CALCR ADRB2 DIPK2A LIMC…
0.0299535	85	961	1.39189	GO:0045937 positive regulation of phosphate metabolic process	http://amigo.geneontology.org/amigo/term/GO:0045937	PPP1R12A CAMKK2 KCTD20 PDGFRB PDCD10 FXR1 EPHB2 BTBD10 CLCF1 BDNF ROR1 LRRK2 ALS2 FNIP2 ARAF MAVS ABL1 CCNY MMD RAPGEF2 PRLR ACVR1 LEPR CD80 MAP3K7 BCL10 ADRA2A CCL19 TCIM ZFP91 MAGI2 WNK3 MAP3K5 DBF4 HIPK2 PFN2 MAP3K13 CCNT2 CCNK OSBPL8 SIRT1 PPARGC1A GCG RAP2C RAB38 SOX9 VAV3 PDE5A MAP3K12 NDUFC2 RANBP2 PPARGC1B TAOK1 GRM5 AFAP1L2 P2RY1 YES1 RAP2B SOCS1 NRG3 SLC39A10 LYN CALCR ADRB2 DIPK2A LIMC…
0.0301256	12	69	2.7368	GO:0030888 regulation of B cell proliferation	http://amigo.geneontology.org/amigo/term/GO:0030888	CLCF1 LYN BCL6 TICAM1 ATAD5 PAWR IRS2 SLC39A10 PELI1 NFATC2 EPHB2 VAV3
0.0301799	21	160	2.06543	GO:0035265 organ growth	http://amigo.geneontology.org/amigo/term/GO:0035265	LATS2 DIPK2A STC1 JARID2 YBX3 RARB PRLR PDGFRB LEPR SOX9 GATA6 NOTCH1 BCL2L11 FLVCR1 AR SMAD1 RARG BNC2 PLAG1 SORBS2 RUNX1
0.0302802	5	14	5.62021	GO:0015780 nucleotide-sugar transmembrane transport	http://amigo.geneontology.org/amigo/term/GO:0015780	SLC35C1 SLC35B4 SLC35A5 SLC35D3
0.0302802	24	193	1.95688	GO:0043484 regulation of RNA splicing	http://amigo.geneontology.org/amigo/term/GO:0043484	MBNL3 RBFOX1 CELF4 QKI FXR1 PTBP3 MBNL2 NOVA1 MBNL1 SON CELF3 CELF5 RAVER2 RBM15 RBM12 USP22 SRSF7 TIA1 ZBTB7A SRSF10 HNRNPA2B1 ILDR2 CDK12 SLC38A2
0.0302802	5	14	5.62021	GO:1902306 negative regulation of sodium ion transmembrane transport	http://amigo.geneontology.org/amigo/term/GO:1902306	HECW1 NEDD4L NEDD4 CAMK2D STK39
0.030611	19	139	2.15104	GO:0034968 histone lysine methylation	http://amigo.geneontology.org/amigo/term/GO:0034968	KMT2A SUV39H2 WDR82 KMT2C HCFC2 PHF20 JARID2 ARID4A ARID4B SIRT1 GCG KDM3A MTF2 SETD7 SETD5 MECP2 NSD1 BCOR SETD3
0.030611	19	139	2.15104	GO:0035601 protein deacylation	http://amigo.geneontology.org/amigo/term/GO:0035601	HDAC9 RCOR1 SIRT1 TBL1X MIER2 HDAC5 RCOR3 LYPLAL1 ABHD10 TBL1XR1 MTA1 SAP30BP MAPK8 BCL6 JDP2 PRKAA2 LRRK2 PER2 CAMK2D
0.0306607	61	646	1.48596	GO:0051345 positive regulation of hydrolase activity	http://amigo.geneontology.org/amigo/term/GO:0051345	BID PPP1R12A EVI5 RAPGEF4 RAPGEF2 SOS1 DOCK7 GNA13 TBC1D15 RALGPS1 ARHGAP29 RASGEF1B RGL1 RABGAP1L RALGDS TBC1D2B TBC1D10B RALGAPB CCL19 RASGEF1A ALS2 RGS1 PDGFRB RGS8 RGS10 BCL2L11 ARF4 SNX18 RGS6 MAGI2 NF1 MAP3K5 ABHD5 RTN4R ARAP2 PICALM CRKL BCL10 RASA1 ASAP1 PPARGC1B NDEL1 CRK ELMOD2 LRRK2 SLC39A10 DENND1B EFNA3 ITGA6 SIRT1 MAPK8 TANK ABL2 TTBK1 C9orf72 WDR41 LYN MAP4K4 EDNRA GNAQ GRIN2A
0.0309363	36	333	1.70125	GO:0048193 Golgi vesicle transport	http://amigo.geneontology.org/amigo/term/GO:0048193	KLHL20 TMED2 SEC23A SEC24A NRBP1 RAB14 EXOC4 SPIRE1 EXOC6 AP1AR USO1 GOLGA4 RAB41 SEC24D MIA3 CNST RAB8A TRAPPC2B SPAST SEC22C SEC23IP STX17 AP3S1 YIPF6 LRRK2 ARF4 VPS41 SNX8 PITPNB MYO5A RAB10 KIF16B AP2A1 RAB2A VPS13C NAPG
0.0312868	96	1112	1.35855	GO:0060548 negative regulation of cell death	http://amigo.geneontology.org/amigo/term/GO:0060548	EYA2 GCG CCN3 VIP SH3RF1 BDNF GCLC ARAF BNIP3L MAPK8 PRLR PDCD10 BCL10 RASA1 PHIP MTDH SON ARF4 AR AVEN CCL19 CLCF1 TCIM DIPK2A GRK5 BID SNAI2 PIK3CB ATG5 YBX3 HIPK2 GLI2 CHMP2B SIRT1 ABL1 SIX4 SGK3 FZD3 PPARGC1A PDGFRB BCL6 GNAI2 CTH SLC46A2 CAT SOX4 SOX9 BECN1 SIX1 BCL11B KRAS CHL1 CDC73 MICAL1 MAP3K12 NOTCH1 SLC7A11 NDUFC2 NR4A2 CFDP1 ACTC1 PRKAA2 NEUROD1 OXR1 MECP2 USP47 ATAD5 SOCS3 IRS2 GABR…
0.0313776	13	79	2.58957	GO:0003300 cardiac muscle hypertrophy	http://amigo.geneontology.org/amigo/term/GO:0003300	JARID2 ERRFI1 BECN1 GATA5 PDE5A PPP3CA GATA6 NOTCH1 TWF1 ATP2A2 CAMK2D TTN SORBS2
0.0313776	73	804	1.42882	GO:0007276 gamete generation	http://amigo.geneontology.org/amigo/term/GO:0007276	SPIRE1 M1AP CFAP97 C14orf39 TDRP ZPBP2 CCNY HOXA11 PGM3 TBPL1 ARID4A RAI14 ARID4B PRDM1 YBX3 FOXJ2 ZFY RPS6KA2 AFF4 RFX2 DLD SIRT1 CATSPERG CRKL SBF1 FNDC3A QKI BCL6 IL1A ACVR1 GALNT3 KDM3A GORASP2 SOS1 CNR1 RAD23B DNMT3A EPC1 WIPF3 SOX9 LIN28A CLOCK SKIL PDE5A TAF4B NR6A1 NOTCH1 GAS2 POU4F2 EDNRA BCL2L11 CELF3 ZNF148 SUN1 PAFAH1B2 AR BNC1 SMAD1 OVOL1 NRIP1 LRRK2 IGF2R UBE2J1 GARIN1A JAG2 TUT7 GJ…
0.0313776	13	79	2.58957	GO:0016239 positive regulation of macroautophagy	http://amigo.geneontology.org/amigo/term/GO:0016239	FYCO1 TRIM13 SIRT1 ADRB2 BECN1 BNIP3L C9orf72 SNX30 PIP4K2A PAFAH1B2 SNX18 MAP3K7 PRKAA2
0.0313776	77	857	1.41391	GO:0032940 secretion by cell	http://amigo.geneontology.org/amigo/term/GO:0032940	RAB27B RIMS1 RAB10 NAGPA RAB11A RAB3D STX2 GCG RAP1B EXOC4 STX17 EXOC6 RAB15 SNAPIN VIP LIN7C MIA3 CADPS STXBP5 RAB8A TVP23B LYN C9orf72 ADRA2A NEUROD1 WDR41 CEACAM1 RAB21 MTTP ARFIP1 IRS1 NRXN3 PFN2 RFX3 RAPGEF4 PPP3CB FBXL20 GLP1R SEC24A GNAI2 IL1A CNR1 SOX4 SYNGR3 PNKD CLOCK MICAL1 CCN3 PPP3CA ILDR2 ABCA12 NOTCH1 DOC2A FRMD4A CACNB2 PRRT2 MECP2 P2RY1 ATP2A2 RFX6 IRS2 ERC2 NF1 ITSN1 FOXD1 TTN M…
0.031652	22	172	2.01282	GO:0016241 regulation of macroautophagy	http://amigo.geneontology.org/amigo/term/GO:0016241	FYCO1 LRRK2 TRIM13 SIRT1 BECN1 ADRB2 POLDIP2 PRKAA2 BNIP3L C9orf72 ATG5 VPS13C ATG12 SNX30 PIP4K2A PAFAH1B2 SNX18 MAP3K7 NEDD4 MAPK8 EXOC4 VPS26B
0.0319231	36	334	1.69616	GO:0051271 negative regulation of cellular component movement	http://amigo.geneontology.org/amigo/term/GO:0051271	RAP2C RAP2B SRGAP3 ARID4A ARID4B TET1 SAP30 SERPINE1 DLL4 RHOB NOTCH1 MIA3 STC1 CRK MECP2 PFN2 OSBPL8 GNA13 SEMA6D AP1AR ABHD6 TP53INP1 NRG3 NF1 MEOX2 LIMCH1 NAV3 ZMYND8 HDAC5 PDCD10 CCN3 GJA1 MCC ADAMTS9 MAGI2 SPOCK3
0.0325933	10	52	3.02627	GO:0030850 prostate gland development	http://amigo.geneontology.org/amigo/term/GO:0030850	HOXA11 GLI2 HOXA13 PRLR SOX9 FOXA1 NOTCH1 AR RARG PLAG1
0.0331675	29	252	1.81096	GO:0016358 dendrite development	http://amigo.geneontology.org/amigo/term/GO:0016358	HECW1 NEDD4L NEDD4 CTNND2 MAP6 LRRK2 TMEFF1 RAPGEF2 TNIK ARF4 NCK2 PICALM DCX RAB21 ABL1 CRKL MARK1 EPHB2 PPP3CA ASAP1 C21orf91 ELAVL4 CRK MECP2 NLGN1 PPFIA2 SEMA3A CPEB3 RTN4IP1
0.0331675	11	61	2.83775	GO:0097352 autophagosome maturation	http://amigo.geneontology.org/amigo/term/GO:0097352	RUBCNL EPG5 FYCO1 BECN1 STX17 ADRB2 ATP2A2 CHMP2B SNAPIN ATG5 ATG12
0.0338025	49	496	1.55462	GO:0043161 proteasome-mediated ubiquitin-dependent protein catabolic process	http://amigo.geneontology.org/amigo/term/GO:0043161	HECW1 NEDD4L NEDD4 KLHL20 HACE1 PSMD7 CUL2 FBXL20 EDEM3 RAD23B WWP1 SELENOS GID4 SKP2 FBXL17 RMND5A TRIP12 SH3RF1 UBE2J2 WDR26 KCTD5 FBXL14 FBXO45 MAN1B1 YOD1 UBE2J1 TRIM13 ASCC3 CSNK1A1 XPO1 TRIM9 ERLIN1 UBE2D3 PRICKLE1 RCHY1 GCLC CLOCK USP44 TBL1XR1 ZNRF1 LRRK2 CD2AP ARAF SIRT1 RNF122 STT3B MTA1 PELI1 TBL1X
0.0339964	7	28	3.93415	GO:0035116 embryonic hindlimb morphogenesis	http://amigo.geneontology.org/amigo/term/GO:0035116	PITX1 RARB RPGRIP1L AFF3 NOTCH1 CHD7 RARG
0.034404	83	941	1.38803	GO:0048609 multicellular organismal reproductive process	http://amigo.geneontology.org/amigo/term/GO:0048609	SPIRE1 VIP M1AP CFAP97 C14orf39 TDRP ZPBP2 CCNY HOXA11 PGM3 KPNA6 TBPL1 ARID4A RAI14 ARID4B PRDM1 YBX3 FOXJ2 ZFY RPS6KA2 AFF4 TMED2 RFX2 DLD SIRT1 CATSPERG CRKL SBF1 FNDC3A QKI NR3C1 BCL6 IL1A ACVR1 GALNT3 KDM3A GORASP2 SOS1 CNR1 RAD23B DNMT3A EPC1 WIPF3 SOX9 LIN28A CLOCK SKIL PDE5A TAF4B NR6A1 NOTCH1 GAS2 POU4F2 EDNRA BCL2L11 STC1 CELF3 GABRB1 ZNF148 SUN1 PAFAH1B2 AR BNC1 P2RY1 SMAD1 JUNB OVOL1 …
0.0345953	19	141	2.12053	GO:0030218 erythrocyte differentiation	http://amigo.geneontology.org/amigo/term/GO:0030218	FLVCR1 ARID4A SLC25A40 RCOR1 BRD1 SMAP1 BCL6 PTBP3 FAM210B PKNOX1 SFXN1 PTPN2 ZBTB7A LYN SH2B3 STAT1 MFHAS1 IKZF1 HIPK2
0.0347805	6	21	4.49617	GO:0097494 regulation of vesicle size	http://amigo.geneontology.org/amigo/term/GO:0097494	KXD1 SNAPIN ALS2 PICALM RAB11A RAB22A
0.034946	24	196	1.92693	GO:0007219 Notch signaling pathway	http://amigo.geneontology.org/amigo/term/GO:0007219	MIB1 AAK1 DLL4 ADAM10 NOTCH1 SORBS2 TCIM CCN3 SPEN BCL6 SNAI1 SOX9 SIX1 FOXA1 GATA5 GAS2 RBM15 MECP2 ZBTB7A SLC35C1 JAG2 NEURL1B SNAI2 PDCD10
0.034946	4	9	6.99404	GO:0015825 L-serine transport	http://amigo.geneontology.org/amigo/term/GO:0015825	SFXN1 SLC38A7 SLC7A10 SLC38A2
0.034946	4	9	6.99404	GO:0018243 protein O-linked glycosylation via threonine	http://amigo.geneontology.org/amigo/term/GO:0018243	GALNT3 GALNT1 GALNT2 GALNT13
0.034946	4	9	6.99404	GO:0034214 protein hexamerization	http://amigo.geneontology.org/amigo/term/GO:0034214	SPAST MAT2A LRRC8D LRRC8C
0.034946	84	956	1.38271	GO:0051338 regulation of transferase activity	http://amigo.geneontology.org/amigo/term/GO:0051338	DCUN1D1 PIK3R2 CCNY CAMKK2 PDGFRB PDCD10 CBLB CCNA1 EPHB2 CCNJL CAMK2N1 CAMK2N2 PPM1E CCNE2 ROR1 DCUN1D3 LRRK2 ALS2 SIRT1 ABL1 UBE2I MMD RAPGEF2 PRLR SOS1 ERRFI1 MAP3K7 DSCC1 LATS2 ADRA2A EEF1A1 CCL19 TNKS TCIM AIDA ZFP91 MAP3K5 DBF4 PIK3CB MAP3K13 CCNT2 CCNK OSBPL8 SH2B3 GCG RAP2C VAV3 PDE5A MAP3K12 KSR1 BCL10 NRBF2 RANBP2 TAOK1 GRM5 AFAP1L2 SOCS6 PTPN2 RAP2B SOCS3 SOCS1 NRG3 IRS2 NF1 LYN ITGB3 …
0.034946	8	36	3.49702	GO:0051567 histone H3-K9 methylation	http://amigo.geneontology.org/amigo/term/GO:0051567	JARID2 ARID4A ARID4B SIRT1 KDM3A SETD7 SUV39H2 MECP2
0.034946	24	196	1.92693	GO:0061013 regulation of mRNA catabolic process	http://amigo.geneontology.org/amigo/term/GO:0061013	SAMD4A TNRC6C TNRC6B TENT5A CNOT6 FXR1 SYNCRIP YTHDF3 YBX3 CNOT9 CPEB3 PNPT1 A1CF ELAVL4 MYD88 GIGYF2 CALCR ZFP36L2 VIM HNRNPC TENT4B TUT7 VIP MEX3D
0.034946	15	100	2.36049	GO:0070252 actin-mediated cell contraction	http://amigo.geneontology.org/amigo/term/GO:0070252	PDE4D ACTC1 CAMK2D STC1 ABCC9 FRMD6 DSG2 LIMCH1 DSP SCN1A CACNA1D CACNB2 NEDD4L ATP2A2 GJA1
0.034946	4	9	6.99404	GO:1901537 positive regulation of DNA demethylation	http://amigo.geneontology.org/amigo/term/GO:1901537	SYNCRIP A1CF OTUD4 TOX
0.0352352	78	876	1.4012	GO:0042327 positive regulation of phosphorylation	http://amigo.geneontology.org/amigo/term/GO:0042327	CAMKK2 KCTD20 PDGFRB PDCD10 FXR1 EPHB2 BTBD10 CLCF1 BDNF ROR1 LRRK2 ALS2 FNIP2 ARAF MAVS ABL1 CCNY MMD RAPGEF2 PRLR ACVR1 LEPR CD80 MAP3K7 BCL10 ADRA2A CCL19 TCIM ZFP91 WNK3 MAP3K5 DBF4 HIPK2 PFN2 MAP3K13 CCNT2 CCNK OSBPL8 SIRT1 GCG RAP2C SOX9 VAV3 PDE5A MAP3K12 RANBP2 PPARGC1B TAOK1 GRM5 AFAP1L2 P2RY1 YES1 RAP2B SOCS1 NRG3 LYN CALCR ADRB2 DIPK2A LIMCH1 ITGA6 CRKL RPS6KA5 DOCK7 DSTYK KRAS PARP16 …
0.0352924	36	337	1.68106	GO:0030111 regulation of Wnt signaling pathway	http://amigo.geneontology.org/amigo/term/GO:0030111	ADGRA2 GSKIP GRB10 CCNY CSNK1A1 FRZB DACT1 CSNK1G1 MCC TNKS RNF213 AMER1 LRRK2 TMEM170B SNAI2 CDC73 PRICKLE1 ABL1 SOX4 SOX9 LMBR1L NOTCH1 LATS2 DIXDC1 CTHRC1 SHISA3 TBL1X SCEL SOX13 GNAQ ZEB2 CTNND2 USP47 TBL1XR1 RNF220 HECW1
0.0355679	40	386	1.63073	GO:0051098 regulation of binding	http://amigo.geneontology.org/amigo/term/GO:0051098	RSF1 MAPK8 ITGA4 IDE EPB41 NEUROD1 ADRB2 TNKS BDNF ZBTB7A IFIT1 LRRK2 POLDIP2 HIPK2 MAPRE1 LOX CBLB GCG TICAM1 IRF4 PPP3CA TDG C9orf72 CTHRC1 P2RY1 RNF220 EBF2 DACT1 NUCKS1 ABL1 HDAC5 CSNK1A1 SNAPIN TTBK1 NSD1 CRK ATP2A2 RAPGEF2 PER2 POU4F2
0.0355869	25	208	1.89142	GO:0043393 regulation of protein binding	http://amigo.geneontology.org/amigo/term/GO:0043393	MAPK8 ITGA4 IDE EPB41 ADRB2 BDNF IFIT1 LRRK2 POLDIP2 HIPK2 MAPRE1 LOX CBLB GCG TICAM1 TDG CTHRC1 DACT1 ABL1 HDAC5 SNAPIN TTBK1 CRK ATP2A2 RAPGEF2
0.0361098	58	614	1.48652	GO:0007423 sensory organ development	http://amigo.geneontology.org/amigo/term/GO:0007423	PROM1 SLC4A7 SDK2 DCX RPGRIP1L CHD7 NHS ABCB5 VIM LAMC3 PRDM1 ATG5 HIPK2 ATP2B1 GLI2 RARB ITGA8 CECR2 SIX4 CELF4 FZD3 HOXA13 PDGFRB SOS1 SOX9 SIX1 BCL11B DLL4 EPHB2 CRB1 SKIL ADAM10 COL8A1 NOTCH1 SLC7A11 POU4F2 EDNRA BCL2L11 ATP2B2 PKNOX1 NEUROD1 FRZB CLRN1 TENT2 HCN1 CTHRC1 TTC8 VSTM4 RARG BNC2 FOXG1 MAB21L1 JAG2 ROR1 GABRA5 NF1 TENM3 USP45
0.0364187	84	958	1.37983	GO:0014070 response to organic cyclic compound	http://amigo.geneontology.org/amigo/term/GO:0014070	CYP24A1 GNAO1 NR3C1 RAP1B TICAM1 HTR4 AR HTR1F NRIP1 LRRK2 ZCCHC3 CALCR SNAI2 RORA NEDD4 SSH1 RAPGEF2 PDE4D KDM3A ARID1A KLF9 ATF1 FAM210B NCOA3 FOXA1 NT5E POU4F2 ZFP36L2 PPARGC1B HCN1 IFIT1 LCOR GCLC HOXA11 ATP2B1 GLI2 ABL1 TRPA1 HOXA13 SLC1A2 LOX PDGFRB IL1A ACVR1 STAT1 ERRFI1 CNR1 DNMT3A CAT RUNX2 NKX2-2 BECN1 SIX1 CLOCK PNPT1 IDH1 GATA6 SKP2 NOTCH1 SLC7A11 BCL2L11 FBXO32 STC1 ELAVL4 RFTN2 GAB…
0.0365402	23	186	1.94592	GO:0006109 regulation of carbohydrate metabolic process	http://amigo.geneontology.org/amigo/term/GO:0006109	PDK4 PDK3 SIRT1 AP2A1 RORA NR3C1 GCG LEPR RANBP2 DDIT4 P2RY1 PTPN2 PGP SLC35B4 IRS1 ZBTB7A IRS2 RUBCNL GRB10 SOGA1 PRKAA2 PPARGC1A SELENOS
0.0365856	13	81	2.52563	GO:0140029 exocytic process	http://amigo.geneontology.org/amigo/term/GO:0140029	RAB10 RAB3D STX2 RAB15 RAB8A EXOC4 EXOC6 SNAPIN STXBP5 PRRT2 ERC2 LYN NLGN1
0.0365856	13	81	2.52563	GO:2001259 positive regulation of cation channel activity	http://amigo.geneontology.org/amigo/term/GO:2001259	STIM2 STAC TRDN STIMATE PIRT PPP3CB PPP3CA PPP3R1 EDNRA EPHB2 ADRB2 ALG10B CACNB2
0.036604	56	589	1.49618	GO:0006914 autophagy	http://amigo.geneontology.org/amigo/term/GO:0006914	VPS41 RRAGD ATG5 ATG2B RUBCNL RAB23 BECN1 ATG12 C9orf72 NRBF2 EPG5 FYCO1 TP53INP1 LRRK2 TRIM13 CAMKK2 WDR41 ZFYVE26 SIRT1 CCNY LEPR STX17 MTDH ADRB2 RNF213 ATP2A2 POLDIP2 PIK3CB CHMP2B ABL1 BNIP3L TICAM1 SNAPIN SOGA1 PIP4K2A BCL2L11 PRKAA2 WDFY3 RAB8A SOGA3 MID2 PIK3R2 STX12 VPS13C SNX30 PAFAH1B2 SNX18 YOD1 MAP3K7 EEF1A1 NEDD4 MAPK8 EXOC4 ABL2 VPS26B TAB3
0.036604	56	589	1.49618	GO:0061919 process utilizing autophagic mechanism	http://amigo.geneontology.org/amigo/term/GO:0061919	VPS41 RRAGD ATG5 ATG2B RUBCNL RAB23 BECN1 ATG12 C9orf72 NRBF2 EPG5 FYCO1 TP53INP1 LRRK2 TRIM13 CAMKK2 WDR41 ZFYVE26 SIRT1 CCNY LEPR STX17 MTDH ADRB2 RNF213 ATP2A2 POLDIP2 PIK3CB CHMP2B ABL1 BNIP3L TICAM1 SNAPIN SOGA1 PIP4K2A BCL2L11 PRKAA2 WDFY3 RAB8A SOGA3 MID2 PIK3R2 STX12 VPS13C SNX30 PAFAH1B2 SNX18 YOD1 MAP3K7 EEF1A1 NEDD4 MAPK8 EXOC4 ABL2 VPS26B TAB3
0.0368434	60	641	1.473	GO:0048598 embryonic morphogenesis	http://amigo.geneontology.org/amigo/term/GO:0048598	CHD7 HOXA11 HIPK2 PITX1 GLI2 RARB ITGA8 TMED2 DLD ABL1 CECR2 SIX4 SALL4 MIB1 RPGRIP1L FZD3 LMBR1 HOXA13 ACVR1 SOS1 HOXB8 SNAI1 SOX4 RUNX2 SOX9 SIX1 DLL4 EXOC4 EPHB2 CDC73 GATA6 BCL10 AFF3 LNPK NOTCH1 LATS2 EDNRA BCL2L11 FLVCR1 NEUROD1 FRZB CLRN1 TASOR CTHRC1 AR SMAD1 RARG FOXG1 SOCS3 JAG2 ITGA4 COL8A1 ITGB3 PRICKLE1 GJA1 KIF16B MICAL2 MBNL1 DACT1 EYA2
0.0379292	24	198	1.90747	GO:0045580 regulation of T cell differentiation	http://amigo.geneontology.org/amigo/term/GO:0045580	TNFSF9 SMARCD2 ARID1A PBRM1 JUNB PRDM1 CBFB ABL1 BCL6 SOS1 SLC46A2 SOX4 SOX13 PTPN2 SOX12 SOCS1 TOX GLI2 SH3RF1 RUNX1 CCL19 CD80 IRF4 CAMK4
0.0379487	17	122	2.1928	GO:0030326 embryonic limb morphogenesis	http://amigo.geneontology.org/amigo/term/GO:0030326	HOXA11 PITX1 GLI2 RARB SALL4 RPGRIP1L LMBR1 HOXA13 RUNX2 AFF3 LNPK NOTCH1 BCL2L11 FLVCR1 CHD7 RARG MBNL1
0.0379487	17	122	2.1928	GO:0035113 embryonic appendage morphogenesis	http://amigo.geneontology.org/amigo/term/GO:0035113	HOXA11 PITX1 GLI2 RARB SALL4 RPGRIP1L LMBR1 HOXA13 RUNX2 AFF3 LNPK NOTCH1 BCL2L11 FLVCR1 CHD7 RARG MBNL1
0.0379487	12	72	2.62276	GO:0043550 regulation of lipid kinase activity	http://amigo.geneontology.org/amigo/term/GO:0043550	PIK3R2 PDGFRB CCL19 VAV3 NRBF2 SOCS6 SOCS3 SOCS1 LYN DGKZ PIP4K2A IRS1
0.0379487	5	15	5.24553	GO:0060009 Sertoli cell development	http://amigo.geneontology.org/amigo/term/GO:0060009	ARID4A ARID4B FNDC3A IL1A SOX9
0.0379487	9	45	3.14732	GO:0070050 neuron cellular homeostasis	http://amigo.geneontology.org/amigo/term/GO:0070050	ATP2B1 CNR1 SNAPIN ATP2B2 CACNB2 P2RY1 ATP2A2 CHMP2B TAOK1
0.0379487	9	45	3.14732	GO:0071470 cellular response to osmotic stress	http://amigo.geneontology.org/amigo/term/GO:0071470	STK39 SLC12A6 ERRFI1 SCN2A LRRC8C YBX3 LRRC8D WNK3 NFAT5
0.0379487	12	72	2.62276	GO:0086003 cardiac muscle cell contraction	http://amigo.geneontology.org/amigo/term/GO:0086003	PDE4D CAMK2D STC1 ABCC9 DSG2 DSP SCN1A CACNA1D CACNB2 NEDD4L ATP2A2 GJA1
0.0379487	5	15	5.24553	GO:0090051 negative regulation of cell migration involved in sprouting angiogenesis	http://amigo.geneontology.org/amigo/term/GO:0090051	DLL4 NOTCH1 MEOX2 HDAC5 PDCD10
0.0379487	20	154	2.04371	GO:1905039 carboxylic acid transmembrane transport	http://amigo.geneontology.org/amigo/term/GO:1905039	SLC25A14 SLC38A7 SLC1A2 SLC38A1 SLC36A1 SLC38A2 SFXN1 ABCD2 SLC36A4 SLC25A21 SLC6A6 SLC6A15 SLC7A6 SLC7A10 SLC7A11 LRRC8C SLC6A9 LRRC8D IRS2 PER2
0.0380876	99	1165	1.33727	GO:0001932 regulation of protein phosphorylation	http://amigo.geneontology.org/amigo/term/GO:0001932	NCK2 CCNY CAMKK2 PDCD10 FXR1 CBLB CCNA1 CCNJL CAMK2N1 CAMK2N2 PPM1E CCNE2 CLCF1 BDNF LRRK2 ALS2 FNIP2 ARAF MAVS SIRT1 ABL1 MMD RAPGEF2 PRLR ACVR1 SOS1 ERRFI1 LEPR CD80 MAP3K7 LATS2 ADRA2A TWF1 CCL19 PTPN2 TCIM AIDA ZFP91 WNK3 MAP3K5 DBF4 PIK3CB HIPK2 PFN2 MAP3K13 CCNT2 TMED2 CCNK OSBPL8 DNAJC3 SH2B3 LOX GCG RAP2C SOX9 EPHB2 MICAL1 PDE5A MAP3K12 KSR1 C9orf72 TAOK1 GRM5 AFAP1L2 P2RY1 YES1 RAP2B SOC…
0.0381628	51	527	1.5229	GO:0008015 blood circulation	http://amigo.geneontology.org/amigo/term/GO:0008015	GLP1R PDE4D ASB3 ACTC1 ADRB2 ADRA1D ATP2A2 TRDN CAMK2D HCN1 DDAH1 STC1 ATG5 ABCC9 ATP2B1 RPS6KA2 ABL1 NCALD STAT1 CNR1 GNA13 PDE5A GATA6 ADRA2A EDNRA VSTM4 MECP2 AR P2RY1 CHD7 CYSLTR1 ZDHHC21 STK39 DMD GCLC DSG2 DSP DOCK4 SCN1A TTN CACNA1D CACNB2 NEDD4L CEACAM1 PER2 GJA1 DLL4 ATP2B2 YES1 KCNJ12 KCNMB2
0.0381628	25	210	1.8734	GO:0048839 inner ear development	http://amigo.geneontology.org/amigo/term/GO:0048839	SLC4A7 CHD7 ATG5 GLI2 ITGA8 CECR2 SIX4 RPGRIP1L FZD3 HOXA13 PDGFRB SOX9 SIX1 EPHB2 ADAM10 NOTCH1 NEUROD1 FRZB CLRN1 CTHRC1 TTC8 FOXG1 JAG2 ROR1 GABRA5
0.0381628	87	1002	1.36635	GO:0051093 negative regulation of developmental process	http://amigo.geneontology.org/amigo/term/GO:0051093	SEMA3A SEMA6A SERPINE1 VAT1 SEMA6D SEMA6B THBS2 ARID4A ARID4B TET1 SAP30 FOXJ2 NFATC3 NFATC2 RAPGEF2 MARK1 SOX9 CDC73 CCN3 PRICKLE1 EFNA3 JARID2 SNAI2 HMGB3 TRIO RTN4R YBX3 CBFB RORA GLI2 MBNL3 RARB TLL2 SIRT1 SIX4 MIB1 BCL6 IL1A HOXB8 SNAI1 NKX2-2 LRRC17 ZBTB46 LIN28A ANKRD17 SPART EPHB2 KRAS SKIL TTPA AP1AR PPP3CA JDP2 NFIB NOTCH1 DIXDC1 POU4F2 ZFP36L2 ASAP1 RBM15 FRZB TP53INP1 PRTG CDK12 HOOK3…
0.0381628	7	29	3.79849	GO:0060512 prostate gland morphogenesis	http://amigo.geneontology.org/amigo/term/GO:0060512	GLI2 HOXA13 SOX9 FOXA1 NOTCH1 AR RARG
0.0386466	16	112	2.24808	GO:2000106 regulation of leukocyte apoptotic process	http://amigo.geneontology.org/amigo/term/GO:2000106	LYN RAPGEF2 BCL10 CCL19 SIRT1 SLC46A2 BCL11B SLC7A11 BCL2L11 IRS2 NF1 SLC39A10 PIK3CB SELENOS PIK3CD BCL6
0.0387337	13	82	2.49483	GO:0014897 striated muscle hypertrophy	http://amigo.geneontology.org/amigo/term/GO:0014897	JARID2 ERRFI1 BECN1 GATA5 PDE5A PPP3CA GATA6 NOTCH1 TWF1 ATP2A2 CAMK2D TTN SORBS2
0.0387337	13	82	2.49483	GO:0140056 organelle localization by membrane tethering	http://amigo.geneontology.org/amigo/term/GO:0140056	RAB10 RAB3D STX2 STX12 STX16 STX17 USO1 RAB15 RAB8A GRAMD2A EXOC4 EXOC6 ATP2A2
0.0388661	101	1194	1.33115	GO:0009628 response to abiotic stimulus	http://amigo.geneontology.org/amigo/term/GO:0009628	MAPK8 PER2 FBXL17 PIEZO2 DDIT4 UCP3 MTA1 STK39 GCLC IL1A ZRANB3 CLOCK REV1 CPEB2 SLC12A6 GATA6 RHOB SUV39H2 DDAH1 TTN BACH1 RNF168 TCIM ADO DCUN1D3 SNAI2 USP2 PIK3CB PRDM1 ATP2B1 DDHD2 SIRT1 BRD1 DNAJC3 NFAT5 FZD3 TRPA1 SLC1A2 ST8SIA1 PDGFRB STAT1 ERRFI1 MPL KMT2A DNMT3A CAT SOX9 BECN1 KRAS SLC38A2 CRB1 SCN2A ABCG5 SCN1A STAC NOTCH1 SLC7A11 POU4F2 EDNRA NR4A2 STC1 TENT2 TP53INP1 PLIN1 SCARA5 MECP…
0.0393316	29	257	1.77572	GO:0048863 stem cell differentiation	http://amigo.geneontology.org/amigo/term/GO:0048863	SEMA3A SEMA6A SEMA6D SEMA6B MTA1 SOX9 PRICKLE1 JARID2 SH2B3 ACVR1 KDM3A NRP2 RUNX2 SIX1 FOXA1 LIN28A LMBR1L GATA6 MTF2 NOTCH1 EDNRA ZFP36L2 MSI2 FRZB CDK12 NAP1L2 SNAI2 FBXL17 ABL1
0.0396444	20	155	2.03053	GO:0010675 regulation of cellular carbohydrate metabolic process	http://amigo.geneontology.org/amigo/term/GO:0010675	PDK4 PDK3 SIRT1 RORA NR3C1 GCG LEPR RANBP2 DDIT4 P2RY1 PTPN2 PGP SLC35B4 IRS1 IRS2 RUBCNL GRB10 SOGA1 PPARGC1A SELENOS
0.0396444	20	155	2.03053	GO:0018022 peptidyl-lysine methylation	http://amigo.geneontology.org/amigo/term/GO:0018022	VCPKMT KMT2A SUV39H2 WDR82 SETD3 KMT2C HCFC2 PHF20 SETD7 JARID2 ARID4A ARID4B SIRT1 GCG KDM3A MTF2 SETD5 MECP2 NSD1 BCOR
0.0396444	20	155	2.03053	GO:1903825 organic acid transmembrane transport	http://amigo.geneontology.org/amigo/term/GO:1903825	SLC25A14 SLC38A7 SLC1A2 SLC38A1 SLC36A1 SLC38A2 SFXN1 ABCD2 SLC36A4 SLC25A21 SLC6A6 SLC6A15 SLC7A6 SLC7A10 SLC7A11 LRRC8C SLC6A9 LRRC8D IRS2 PER2
0.0398953	82	937	1.37716	GO:0016567 protein ubiquitination	http://amigo.geneontology.org/amigo/term/GO:0016567	HECW1 UBE3C DCUN1D1 NEDD4L NEDD4 KLHL20 HACE1 BRAP MIB1 UBE2R2 CUL2 UBE2D3 CAND1 WWP1 TRAF3 RNF157 FBXO28 TRIP12 SH3RF1 FBXO32 UBE2J2 RCHY1 UBE2V2 MKRN3 PCGF5 PCGF3 RNF220 DCUN1D3 PELI1 UBE2J1 TRIM13 UBE2V1 SIRT1 ABL1 TRIM23 USP22 CDC73 PRICKLE1 BCL10 FBXL17 RNF168 TNKS RNF213 FBXO45 MTA1 BCOR AMER1 ZFP91 LRRK2 GCLC ASB4 ATG5 UNKL MID2 TRIM9 KCTD9 CBLB ASB3 TICAM1 TULP4 UBAC1 GID4 RNF165 SKP2 LON…
0.0398953	6	22	4.2918	GO:0048485 sympathetic nervous system development	http://amigo.geneontology.org/amigo/term/GO:0048485	FZD3 NRP2 SOX4 EDNRA NF1 SEMA3A
0.0410477	29	258	1.76884	GO:0003015 heart process	http://amigo.geneontology.org/amigo/term/GO:0003015	PDE4D ASB3 ACTC1 ADRA1D ATP2A2 TRDN CAMK2D HCN1 STC1 ATG5 ABCC9 RPS6KA2 GLP1R GNAI2 PDE5A GATA6 EDNRA DMD DSG2 DSP SCN1A TTN CACNA1D CACNB2 NEDD4L GJA1 ATP2B1 ATP2B2 KCNJ12
0.0417964	27	235	1.80803	GO:0001505 regulation of neurotransmitter levels	http://amigo.geneontology.org/amigo/term/GO:0001505	RIMS1 STX2 RAP1B SNAPIN LIN7C NRXN3 PFN2 FBXL20 SLC1A2 CNR1 SYNGR3 PNKD DOC2A ADRA2A CADPS STXBP5 CACNB2 PRRT2 P2RY1 ATP2A2 ERC2 NF1 ITGB3 NLGN1 LRRK2 PER2 SLC38A1
0.0417964	45	454	1.55979	GO:0018205 peptidyl-lysine modification	http://amigo.geneontology.org/amigo/term/GO:0018205	PHF20 VCPKMT UBE2I LOX KMT2A SUV39H2 WDR82 SETD3 KMT2C HCFC2 SF3B1 SLF2 EPC1 USP22 EPC2 HDAC9 SIRT1 BRD1 JADE3 CTH SOX4 MAP3K7 ESCO1 SETD7 RANBP2 JARID2 SNAI2 ARID4A ARID4B ATG5 GCG KDM3A NCOA3 CLOCK IRF4 MTF2 PRKAA2 SETD5 MECP2 NAP1L2 ZBED1 RPS6KA5 NSD1 BCOR PPARGC1A
0.0424224	11	64	2.70473	GO:0048278 vesicle docking	http://amigo.geneontology.org/amigo/term/GO:0048278	RAB10 RAB3D STX2 STX12 STX16 STX17 USO1 RAB15 RAB8A EXOC4 EXOC6
0.0424224	28	247	1.7839	GO:0060047 heart contraction	http://amigo.geneontology.org/amigo/term/GO:0060047	PDE4D ASB3 ACTC1 ADRA1D ATP2A2 TRDN CAMK2D HCN1 STC1 ATG5 ABCC9 RPS6KA2 GLP1R PDE5A GATA6 EDNRA DMD DSG2 DSP SCN1A TTN CACNA1D CACNB2 NEDD4L GJA1 ATP2B1 ATP2B2 KCNJ12
0.0424462	44	442	1.56654	GO:0042391 regulation of membrane potential	http://amigo.geneontology.org/amigo/term/GO:0042391	RIMS1 SCN2A SCN1A SCN3A PIEZO2 GNAQ GABRB1 SCN9A GRIN2A GABRA5 TRDN LRRK2 SCN8A KCTD7 CAMK2D CACNA1D HCN1 ATP2A2 ABCB5 NEDD4L NEDD4 SLC25A36 RNF122 NLGN1 KCNMB2 GCLC BID WDR1 DLD CELF4 KMT2A CNR1 PPP3CA NDUFC2 GRM5 MECP2 ADRB2 DMD DSG2 DSP SPART CACNB2 ABL1 GJA1
0.0425434	123	1504	1.28697	GO:0032270 positive regulation of cellular protein metabolic process	http://amigo.geneontology.org/amigo/term/GO:0032270	BID DCUN1D1 PPP1R12A NCK2 CAMKK2 PDCD10 FXR1 SH3RF1 LARP4 EIF5A2 TRMT10C CLCF1 BDNF DCUN1D3 SF3B1 LRRK2 ALS2 SAMD4A PHF20 FNIP2 ARAF MAVS ABL1 CCNY MMD RAPGEF2 PRLR CSNK1A1 PDGFRB ACVR1 LEPR CD80 METTL8 SOX4 SYNCRIP MAP3K7 PRICKLE1 BCL10 TNIP1 ADRA2A BCL2L11 SAP30BP RCHY1 UBE2V2 CCL19 SNX33 TCIM MTA1 AMER1 YTHDF3 ZFP91 MAGI2 WNK3 MAP3K5 UBE2V1 GCLC DBF4 JARID2 SNAI2 HIPK2 PFN2 MAP3K13 PICALM CCNT…
0.0425872	26	224	1.82657	GO:0006479 protein methylation	http://amigo.geneontology.org/amigo/term/GO:0006479	VCPKMT KMT2A SUV39H2 WDR82 SETD3 KMT2C HCFC2 PHF20 SETD7 JARID2 ARID4A ARID4B PRDM1 EED SIRT1 RAB3D PRDM13 GCG KDM3A DNMT3A MTF2 SETD5 MECP2 TET1 NSD1 BCOR
0.0425872	26	224	1.82657	GO:0008213 protein alkylation	http://amigo.geneontology.org/amigo/term/GO:0008213	VCPKMT KMT2A SUV39H2 WDR82 SETD3 KMT2C HCFC2 PHF20 SETD7 JARID2 ARID4A ARID4B PRDM1 EED SIRT1 RAB3D PRDM13 GCG KDM3A DNMT3A MTF2 SETD5 MECP2 TET1 NSD1 BCOR
0.0425872	84	967	1.36698	GO:0019725 cellular homeostasis	http://amigo.geneontology.org/amigo/term/GO:0019725	CALCR SLC4A7 PTGER3 ATP2B1 DMXL2 SLC30A4 STIM2 GCG SLC12A6 ATP2B2 CACNA1D SLC30A2 STC1 ADRA1D ATP2A2 TRDN SLC39A10 SLC9A8 NALF1 PPP3CB PPP3CA CAMK2D PPP3R1 GCLC TRPA1 GLP1R IDE SELENOS EDNRA CCL19 GRIN2A CYB561 PIK3CB ATG5 NUCKS1 SNX10 DLD TRPM7 SIRT1 ABL1 PIK3R2 LOX IL1A CNR1 GNA13 SOX4 LIN28A LARGE1 SNAPIN ABCA12 ADRA2A PRKAA2 NEUROD1 CFL2 CACNB2 GALR1 SCARA5 GRM5 P2RY1 CHD7 LRRC8D IRS2 MAFG ST…
0.0437933	47	481	1.53767	GO:0007015 actin filament organization	http://amigo.geneontology.org/amigo/term/GO:0007015	LIMCH1 PFN2 WDR1 NEBL SSH1 CAPZA1 CALD1 TMOD2 SPIRE1 MICAL1 ERMN GAS2L3 SSH2 RHOB SH3KBP1 GAS2 TWF1 PPP1R9A ACTC1 ARPC5 ARFIP1 CFL2 TPM4 ESPN MYO5A CD2AP WASHC4 MICAL2 RASA1 PALM2AKAP2 CLRN1 PPM1E NCK2 ACTN1 ABL1 PIK3R2 WIPF1 PPFIA1 AP1AR C9orf72 SORBS2 PPARGC1B TTC8 DMD TTN TENM1 PAWR
0.0437933	3	5	9.44195	GO:0038163 thrombopoietin-mediated signaling pathway	http://amigo.geneontology.org/amigo/term/GO:0038163	MPL SH2B3 RBM15
0.0437933	99	1173	1.32815	GO:0051276 chromosome organization	http://amigo.geneontology.org/amigo/term/GO:0051276	RSF1 HNRNPC SMARCD2 JARID2 PDS5B STAG2 HCFC2 PHF13 NSL1 UBN1 MAU2 DSCC1 ESCO1 MTF2 CFDP1 CHD1 UBN2 MYSM1 TASOR MIS12 CHD7 TNKS C14orf39 PCGF5 SATB1 NAP1L3 NAP1L2 ASCC3 SF3B1 ARID1A SLF2 ASCC1 PBRM1 SIRT1 ABL1 CECR2 MAPRE1 EPC1 ZRANB3 SOX9 SETD7 SUV39H2 RBM15 MTA1 BAZ1A PHF20 ARID4A HDAC9 ARID4B KMT2C EYA2 NUCKS1 EED CHMP2B RCOR1 BRD1 HDAC5 NR3C1 KDM3A KMT2A DNMT3A SNAI1 USP22 FOXA1 EPC2 USP44 RCB…
0.0437933	3	5	9.44195	GO:0061550 cranial ganglion development	http://amigo.geneontology.org/amigo/term/GO:0061550	SIX4 NRP2 SIX1
0.0437933	3	5	9.44195	GO:0070987 error-free translesion synthesis	http://amigo.geneontology.org/amigo/term/GO:0070987	POLDIP2 REV1 RCHY1
0.0437933	3	5	9.44195	GO:0071076 RNA 3-prime uridylation	http://amigo.geneontology.org/amigo/term/GO:0071076	TUT7 LIN28A TENT4B
0.0437933	7	30	3.67187	GO:0090280 positive regulation of calcium ion import	http://amigo.geneontology.org/amigo/term/GO:0090280	PPP3CB PPP3CA PPP3R1 STC1 GCG CALCR PDGFRB
0.0437933	49	507	1.52089	GO:1903131 mononuclear cell differentiation	http://amigo.geneontology.org/amigo/term/GO:1903131	IL1A TNFSF9 LYN PIK3R2 SMARCD2 ITGA4 ARID1A PBRM1 JUNB PIK3CD IRF2BP2 JAG2 HMGB3 PRDM1 ATG5 CBFB RORA ABL1 PPP3CB BCL6 SOS1 LEPR SLC46A2 SOX4 RUNX2 BCL11B DLL4 ZBTB46 IRF4 LMBR1L SOX13 ZFP36L2 PKNOX1 PTPN2 CLCF1 SOX12 ZBTB7A SOCS1 TOX CAMK4 CHD7 IKZF1 GLI2 SH3RF1 RUNX1 CCL19 CD80 HDAC9 HDAC5
0.0437933	3	5	9.44195	GO:1903912 negative regulation of endoplasmic reticulum stress-induced eIF2 alpha phosphorylation	http://amigo.geneontology.org/amigo/term/GO:1903912	NCK2 TMED2 DNAJC3
0.0437933	3	5	9.44195	GO:1905949 negative regulation of calcium ion import across plasma membrane	http://amigo.geneontology.org/amigo/term/GO:1905949	PPP3CB PPP3CA PPP3R1
0.0437933	3	5	9.44195	GO:2000625 regulation of miRNA catabolic process	http://amigo.geneontology.org/amigo/term/GO:2000625	PNPT1 TENT2 LIN28B
0.0440795	38	369	1.62057	GO:0062197 cellular response to chemical stress	http://amigo.geneontology.org/amigo/term/GO:0062197	MAP3K5 STK39 SIRT1 ABL1 TRPA1 MAPK8 STX2 CAT PNPT1 SLC12A6 RHOB ATG5 PPARGC1A ERRFI1 BECN1 SCN2A SLC7A11 EDNRA NR4A2 PPARGC1B PRKAA2 OXR1 TP53INP1 LRRC8C ATP2A2 PAWR ZNF277 PDCD10 YBX3 GSKIP SELENOS LRRC8D LRRK2 WNK3 VKORC1L1 CPEB2 NFAT5 CAMKK2
0.0445679	13	84	2.43542	GO:0014896 muscle hypertrophy	http://amigo.geneontology.org/amigo/term/GO:0014896	JARID2 ERRFI1 BECN1 GATA5 PDE5A PPP3CA GATA6 NOTCH1 TWF1 ATP2A2 CAMK2D TTN SORBS2
0.0445679	13	84	2.43542	GO:0014909 smooth muscle cell migration	http://amigo.geneontology.org/amigo/term/GO:0014909	PDGFRB SERPINE1 CCN3 GRB10 PLXNA1 GNA13 SEMA6D ARPC5 CRK NF1 ITGB3 DOCK7 DOCK4
0.0445679	37	357	1.63096	GO:1990778 protein localization to cell periphery	http://amigo.geneontology.org/amigo/term/GO:1990778	RAB10 RAB11A RAB3D ASB3 FAM126A EFR3A RAB15 STAC LIN7C FAM126B TSPAN33 CNST RAB8A TMED2 GORASP2 ABCA12 GOLGA4 AR WNK3 ADAM22 SEC23A PIK3R2 LGI1 ADAM10 TTC8 NSG1 P2RY1 GRIN2A PICALM RAPGEF2 PPFIA1 TNIK EPB41 EPB41L3 EPHB2 CACNB2 MYO5A
0.0446239	14	94	2.34375	GO:0006493 protein O-linked glycosylation	http://amigo.geneontology.org/amigo/term/GO:0006493	LARGE1 GXYLT1 SLC35C1 GALNT3 GALNT1 GALNT2 GALNT13 POGLUT3 GALNT7 PGM3 TET1 OGA B4GALT5 B3GNT5
0.045155	68	756	1.41546	GO:0030855 epithelial cell differentiation	http://amigo.geneontology.org/amigo/term/GO:0030855	SLC4A7 ERRFI1 GATA6 OVOL1 MAFG FOXJ2 DSP SERPINE1 GATA5 SCEL STC1 VIM ARID4A ARID4B PRDM1 RARB RFX3 ABL1 FNDC3A HOXA13 PRLR IL1A NR5A2 SOX4 SOX9 NKX2-2 SIX1 BCL11B FOXA1 KRAS GRHL1 CLOCK SKIL PPP3CA FRMD6 ABCA12 NFIB NOTCH1 LATS2 SLC7A11 EDNRA PELO NEUROD1 FRZB CLRN1 TTC8 E2F7 AR RARG MYD88 ZDHHC21 PNPLA1 YIPF6 JAG2 RFX6 DMD PPP3R1 RAP2C PROM1 RAPGEF2 ACVR1 NCOA3 RAP1B CEACAM1 RAB10 PDE4D STAT1 M…
0.0457404	4	10	6.29464	GO:0002934 desmosome organization	http://amigo.geneontology.org/amigo/term/GO:0002934	SNAI2 DSP GRHL1 DSG2
0.0457404	4	10	6.29464	GO:0003310 pancreatic A cell differentiation	http://amigo.geneontology.org/amigo/term/GO:0003310	NKX2-2 GATA6 NEUROD1 RFX6
0.0457404	26	226	1.8104	GO:0034764 positive regulation of transmembrane transport	http://amigo.geneontology.org/amigo/term/GO:0034764	STIM2 STAC AZIN1 TRDN WNK3 STIMATE PIRT PPP3CB PPP3CA PPP3R1 EDNRA IRS1 OSBPL8 ABL1 SLC1A2 EPHB2 POU4F2 STK39 DMD CALCR ADRB2 PLCG1 ALG10B IRS2 NDUFA4 CACNB2
0.0457404	5	16	4.91768	GO:0072148 epithelial cell fate commitment	http://amigo.geneontology.org/amigo/term/GO:0072148	HOXA13 NKX2-2 NOTCH1 NEUROD1 ACVR1
0.0457404	5	16	4.91768	GO:0099509 regulation of presynaptic cytosolic calcium ion concentration	http://amigo.geneontology.org/amigo/term/GO:0099509	ATP2B1 CNR1 ATP2B2 CACNB2 P2RY1
0.0457404	21	169	1.95543	GO:1903169 regulation of calcium ion transmembrane transport	http://amigo.geneontology.org/amigo/term/GO:1903169	STIM2 STAC CACNB2 TRDN STIMATE PPP3CB PPP3CA CAMK2D PPP3R1 ATG5 ABL1 RRAD CHD7 DMD LYN ITGB3 CALCR PLCG1 PDE4D ADRA2A JPH4
0.0461834	39	383	1.60242	GO:0032535 regulation of cellular component size	http://amigo.geneontology.org/amigo/term/GO:0032535	PFN2 WDR1 SEMA3A SSH1 SEMA6A CAPZA1 SEMA6D SLC12A6 SSH2 TWF1 SEMA6B BDNF KXD1 SNAPIN GOLGA4 RASA1 RTN4R NCK2 MAP3K13 RAB21 DPYSL2 PIK3R2 TMOD2 SPART WDR36 POU4F2 ARPC5 NDEL1 NEFL ALS2 VAV3 PICALM ABL1 RAB11A RAB22A CFL2 WNK3 TENM1 RARG
0.0464468	6	23	4.1052	GO:0006349 regulation of gene expression by genomic imprinting	http://amigo.geneontology.org/amigo/term/GO:0006349	PCGF5 ARID4A ARID4B DNMT3A MECP2 PCGF3
0.0464468	58	626	1.45802	GO:0007283 spermatogenesis	http://amigo.geneontology.org/amigo/term/GO:0007283	M1AP CFAP97 C14orf39 TDRP ZPBP2 CCNY HOXA11 PGM3 TBPL1 ARID4A RAI14 ARID4B YBX3 FOXJ2 ZFY AFF4 RFX2 DLD SIRT1 CATSPERG CRKL SBF1 FNDC3A QKI BCL6 IL1A GALNT3 KDM3A GORASP2 CNR1 RAD23B DNMT3A EPC1 WIPF3 SOX9 CLOCK SKIL TAF4B NOTCH1 POU4F2 BCL2L11 CELF3 SUN1 PAFAH1B2 AR BNC1 OVOL1 LRRK2 IGF2R UBE2J1 GARIN1A JAG2 GJA1 JAM2 EIF5A2 ADAM28 SPA17 CCNA1
0.0464468	6	23	4.1052	GO:0035020 regulation of Rac protein signal transduction	http://amigo.geneontology.org/amigo/term/GO:0035020	ALS2 PIK3CB SSX2IP KRAS CRK NF1
0.0464468	23	192	1.88511	GO:0055001 muscle cell development	http://amigo.geneontology.org/amigo/term/GO:0055001	WDR1 ACTN1 NEBL SIX1 TMOD2 DMD ATG5 SIX4 NFATC2 PPP3CB LOX PPP3CA NOTCH1 EDNRA ACTC1 SGCB CFL2 MYOZ2 ATP2A2 TTN HDAC9 PDGFRB SORBS2
0.0464468	6	23	4.1052	GO:2000647 negative regulation of stem cell proliferation	http://amigo.geneontology.org/amigo/term/GO:2000647	SNAI2 RARB NFIB OVOL1 RARG NF1
0.0467107	84	973	1.35855	GO:0051050 positive regulation of transport	http://amigo.geneontology.org/amigo/term/GO:0051050	UBE2D3 UBE2J2 RAB27B STIM2 GCG STAC VIP AZIN1 CNST CADPS TCAF2 TRDN WNK3 STIMATE PIRT KCTD7 PPP3CB PPP3CA PPP3R1 NEDD4 FCN1 MAVS SERPINE1 ABCA12 EDNRA CACNA1D STC1 CACNB2 IRS1 NLGN1 MAGI2 ATG5 ATP2B1 OSBPL8 SIRT1 ABL1 MIB1 PIK3R2 SLC1A2 SEC24A GNAI2 IL1A CNR1 EEPD1 ATP8A1 SOX4 SYNGR3 EPHB2 POU4F2 STXBP5 PRRT2 P2RY1 SLC35D3 IRS2 LRRK2 STK39 DMD CALCR RAB15 TTN ADRB2 RAB21 ZFAND1 RAB3D CPSF6 PDCD10…
0.0467607	29	262	1.74184	GO:0031098 stress-activated protein kinase signaling cascade	http://amigo.geneontology.org/amigo/term/GO:0031098	MAP3K13 MAPK8 TRAF3 MAP3K7 EDAR SH3RF1 DACT1 RELL1 MAP4K4 PDCD10 TNIK TAOK1 CCL19 AIDA LRRK2 MAP3K5 LYN MAGI3 IL1A MAP3K12 DIXDC1 CRK MYD88 STK39 HIPK2 MFHAS1 ARHGEF6 SEMA3A CRKL
0.0475031	14	95	2.31908	GO:0009791 post-embryonic development	http://amigo.geneontology.org/amigo/term/GO:0009791	PRDM1 ZFY ABL1 KMT2A PLAGL2 BCL11B CRB1 ARID5B BCL2L11 NR4A2 MECP2 SCN9A IGF2R GIGYF2
0.0475423	13	85	2.40677	GO:0000380 alternative mRNA splicing via spliceosome	http://amigo.geneontology.org/amigo/term/GO:0000380	MBNL3 RBFOX1 CELF4 FXR1 MBNL2 NOVA1 MBNL1 CELF3 CELF5 RAVER2 RBM15 TIA1 ZBTB7A
0.0479527	27	239	1.77777	GO:0043583 ear development	http://amigo.geneontology.org/amigo/term/GO:0043583	SLC4A7 CHD7 ATG5 GLI2 ITGA8 CECR2 SIX4 RPGRIP1L FZD3 HOXA13 PDGFRB SOX9 SIX1 EPHB2 ADAM10 NOTCH1 EDNRA BCL2L11 NEUROD1 FRZB CLRN1 CTHRC1 TTC8 FOXG1 JAG2 ROR1 GABRA5
0.0479527	27	239	1.77777	GO:0050769 positive regulation of neurogenesis	http://amigo.geneontology.org/amigo/term/GO:0050769	PLXNA2 PLXNA1 PLXNC1 MAP6 BDNF TTBK1 GOLGA4 MAP3K13 RAB21 FZD3 NKX2-2 EPHB2 KRAS SKIL NOTCH1 DIXDC1 POU4F2 NDEL1 GRM5 MECP2 CLCF1 FOXG1 PLAG1 RASSF10 LYN NEFL SPEN
0.0484154	123	1514	1.27847	GO:0009057 macromolecule catabolic process	http://amigo.geneontology.org/amigo/term/GO:0009057	HECW1 UBE3C SAMD4A TIMP2 NEDD4L NEDD4 KLHL20 TNRC6C HACE1 TNRC6B PSMD7 UBE2R2 CUL2 FBXL20 TENT5A CNOT6 FXR1 EDEM3 RAD23B IDE WWP1 SELENOS SYNCRIP PNPT1 GID4 LYPLAL1 ABHD10 SKP2 FBXL17 VIP PELO RMND5A TRIP12 SH3RF1 AZIN1 UBE2J2 WDR26 RCHY1 KCTD5 FBXL14 RNF213 FBXO45 MAN1B1 EDC3 YOD1 YTHDF3 UBE2J1 TRIM13 YBX3 ASCC3 CSNK1A1 CNOT9 FAP XPO1 CHMP2B TRIM9 MIB1 POP1 ERLIN1 CPEB3 UBE2D3 TENT4B PRICKLE1 A1…
0.0484154	8	39	3.22802	GO:0035510 DNA dealkylation	http://amigo.geneontology.org/amigo/term/GO:0035510	TET1 ASCC3 SYNCRIP ASCC1 A1CF OTUD4 TDG TOX
0.0485019	37	360	1.61737	GO:0019216 regulation of lipid metabolic process	http://amigo.geneontology.org/amigo/term/GO:0019216	ABHD5 SNAI2 ERLIN1 PDGFRB SNAI1 ASXL3 SAMD8 CCL19 ABCD2 RNF213 PDK4 RORA SIRT1 NR3C1 IL1A CNR1 RAB38 SOX9 BCL11B VAV3 IDH1 ABHD6 FMC1 TBL1XR1 LYN ADRA2A ELOVL5 PDK3 LPGAT1 DGKZ PIP4K2A IRS1 IRS2 CEACAM1 RUBCNL MBTPS2 PPARGC1A
0.0495299	7	31	3.55342	GO:0060219 camera-type eye photoreceptor cell differentiation	http://amigo.geneontology.org/amigo/term/GO:0060219	PROM1 RPGRIP1L SDK2 SOX9 NOTCH1 HCN1 TTC8
0.0498278	82	949	1.35975	GO:0030001 metal ion transport	http://amigo.geneontology.org/amigo/term/GO:0030001	HECW1 NEDD4L NEDD4 SLC6A15 TRPM7 SLC30A4 STIM2 FLVCR2 SLC6A6 SCN2A SLC12A6 SCN1A STAC VIP SLC25A37 SCN3A CACNA1D SLC30A2 FLVCR1 CACNB2 SCN9A ATP2A2 GRAMD2A HEPHL1 KCNA4 KCNJ12 TRDN SLC6A9 WNK3 SCN8A SLC39A10 SLC9A8 NALF1 STIMATE PPP3CB PPP3CA CAMK2D PPP3R1 ATP2B1 STC1 CCL19 GRIN2A KCNMB2 STK39 SLC4A7 ATG5 ABCC9 JPH4 ABL1 SLC38A7 TRPA1 TUSC3 SLC38A1 GNAI2 GCG SLC38A2 SLC41A2 EDNRA ATP2B2 CACHD1 SF…
0.0507585	10	57	2.76081	GO:0003179 heart valve morphogenesis	http://amigo.geneontology.org/amigo/term/GO:0003179	DLL4 SOX9 ACVR1 SOX4 GATA5 NOTCH1 ADAMTS9 MDM4 SNAI2 SNAI1
0.0507585	10	57	2.76081	GO:0071385 cellular response to glucocorticoid stimulus	http://amigo.geneontology.org/amigo/term/GO:0071385	NR3C1 KLF9 ZFP36L2 ATP2B1 ACVR1 ERRFI1 FBXO32 STC1 DDIT4 BCL2L11
0.0516213	13	86	2.37879	GO:0006094 gluconeogenesis	http://amigo.geneontology.org/amigo/term/GO:0006094	SIRT1 PPARGC1A NR3C1 GCG LEPR RANBP2 PTPN2 PGP SLC35B4 PER2 SOGA1 PGM1 SELENOS
0.051735	77	883	1.37227	GO:0097435 supramolecular fiber organization	http://amigo.geneontology.org/amigo/term/GO:0097435	VIM LIMCH1 PFN2 WDR1 NEBL SSH1 NEFM LOX CLIP4 CAPZA1 CALD1 TMOD2 SPIRE1 MICAL1 ERMN GAS2L3 SLAIN1 SSH2 RHOB SH3KBP1 GAS2 TWF1 PPP1R9A ACTC1 ARPC5 ARFIP1 CFL2 NDEL1 TPM4 HOOK3 ESPN COL13A1 MYO5A CD2AP MZT1 NEFL KATNBL1 WASHC4 ADAMTS3 BID MAPRE1 MAP7D3 MICAL2 RASA1 PALM2AKAP2 CLRN1 PPM1E SPAST NCK2 ACTN1 DSP ABL1 SIX4 PIK3R2 WIPF1 P4HA1 PPFIA1 AP1AR C9orf72 SORBS2 PPARGC1B TTC8 MYOZ2 NF1 DMD NAV3 R…
0.0517715	26	229	1.78669	GO:0045619 regulation of lymphocyte differentiation	http://amigo.geneontology.org/amigo/term/GO:0045619	TNFSF9 SMARCD2 ARID1A PBRM1 JUNB HMGB3 PRDM1 CBFB ABL1 BCL6 SOS1 SLC46A2 SOX4 SOX13 ZFP36L2 PTPN2 SOX12 SOCS1 TOX GLI2 SH3RF1 RUNX1 CCL19 CD80 IRF4 CAMK4
0.0517715	55	591	1.46449	GO:0060627 regulation of vesicle-mediated transport	http://amigo.geneontology.org/amigo/term/GO:0060627	ITGB3 RAB27B RAB10 RAB3D SMAP1 AAK1 RAP1B RAB15 SNAPIN CNST CADPS STXBP5 RAB8A RAB4B LRRK2 LYN C9orf72 ADRA2A WDR41 PICALM CEACAM1 RAB21 FCN1 SERPINE1 SNX33 MAGI2 NRXN3 ATG5 PFN2 RAPGEF4 MIB1 PPP3CB FBXL20 GNAI2 CNR1 MICAL1 DNAJC13 PPP3CA LRRTM2 NOTCH1 DOC2A CACNB2 PRRT2 P2RY1 ATP2A2 CD2AP PPP3R1 RAB11A ARFIP1 NLGN1 NEDD4L CCL19 PIK3CB ABL1 ABL2
0.0524578	48	501	1.5077	GO:0031331 positive regulation of cellular catabolic process	http://amigo.geneontology.org/amigo/term/GO:0031331	ABHD5 SAMD4A TNRC6C TNRC6B CNOT6 SH3RF1 FYCO1 YTHDF3 LRRK2 TRIM13 CAMKK2 CNOT9 SIRT1 CPEB3 CCNY CSNK1A1 BECN1 SYNCRIP PNPT1 PRICKLE1 MTDH ADRA2A RCHY1 ADRB2 ABCD2 SNX33 LIN28B GIGYF2 GCLC TICAM1 ZFP36L2 BCL2L11 PRKAA2 BNIP3L C9orf72 MID2 TENT4B SNX30 PIP4K2A TP53INP1 PAFAH1B2 IRS1 SNX18 IRS2 TUT7 MAP3K7 MEX3D PIK3CB
0.0524578	83	965	1.35351	GO:0032504 multicellular organism reproduction	http://amigo.geneontology.org/amigo/term/GO:0032504	SPIRE1 VIP M1AP CFAP97 C14orf39 TDRP ZPBP2 CCNY HOXA11 PGM3 KPNA6 TBPL1 ARID4A RAI14 ARID4B PRDM1 YBX3 FOXJ2 ZFY RPS6KA2 AFF4 TMED2 RFX2 DLD SIRT1 CATSPERG CRKL SBF1 FNDC3A QKI NR3C1 BCL6 IL1A ACVR1 GALNT3 KDM3A GORASP2 SOS1 CNR1 RAD23B DNMT3A EPC1 WIPF3 SOX9 LIN28A CLOCK SKIL PDE5A TAF4B NR6A1 NOTCH1 GAS2 POU4F2 EDNRA BCL2L11 STC1 CELF3 GABRB1 ZNF148 SUN1 PAFAH1B2 AR BNC1 P2RY1 SMAD1 JUNB OVOL1 …
0.0525709	59	644	1.44171	GO:0120035 regulation of plasma membrane bounded cell projection organization	http://amigo.geneontology.org/amigo/term/GO:0120035	HECW1 NEDD4L NEDD4 SEMA3A PLXNA2 SEMA6A FXR1 PLXNA1 PLXNC1 SEMA6D TWF1 NDEL1 SEMA6B MAP6 BDNF ROR1 LRRK2 NLGN1 RAPGEF2 GOLGA4 TNIK CLRN1 VIM RTN4R ATG5 PFN2 MAP3K13 RAB21 DPYSL2 ABL1 CRKL MARK1 CNR1 ATF1 SPART EPHB2 SKIL PPP3CA SNAPIN DIXDC1 POU4F2 ELAVL4 NTNG1 CRK MBOAT1 NEGR1 TOX DMD NEFL ANLN PPFIA2 ABL2 LYN TENM1 ITGA6 RTN4IP1 CCL19 MAGI2 TENM3
0.0528963	17	128	2.09002	GO:0006476 protein deacetylation	http://amigo.geneontology.org/amigo/term/GO:0006476	HDAC9 RCOR1 SIRT1 TBL1X MIER2 HDAC5 RCOR3 TBL1XR1 MTA1 SAP30BP MAPK8 BCL6 JDP2 PRKAA2 LRRK2 PER2 CAMK2D
0.0531039	38	375	1.59464	GO:1904062 regulation of cation transmembrane transport	http://amigo.geneontology.org/amigo/term/GO:1904062	HECW1 NEDD4L NEDD4 STIM2 STAC CACNB2 TRDN WNK3 STIMATE PIRT PPP3CB PPP3CA CAMK2D HCN1 GRIN2A PPP3R1 EDNRA NLGN1 STK39 ATG5 ABCC9 ABL1 EPHB2 RRAD CHD7 DMD LYN ITGB3 CALCR ADRB2 PLCG1 ALG10B NDUFA4 PDE4D ADRA2A CACNA1D SLC6A9 JPH4
0.0531942	11	67	2.58362	GO:0003170 heart valve development	http://amigo.geneontology.org/amigo/term/GO:0003170	DLL4 SOX9 PRDM1 ACVR1 SOX4 GATA5 NOTCH1 ADAMTS9 MDM4 SNAI2 SNAI1
0.0531942	18	139	2.03783	GO:0007041 lysosomal transport	http://amigo.geneontology.org/amigo/term/GO:0007041	SNX16 RNF157 SNAPIN CHMP2B BECN1 ALS2 NEDD4 RHOB SNX27 C9orf72 IGF2R VPS41 LYST EPG5 HOOK3 NAGPA ADRB2 LRRK2
0.0531942	15	107	2.20606	GO:0043500 muscle adaptation	http://amigo.geneontology.org/amigo/term/GO:0043500	JARID2 ERRFI1 BECN1 GATA5 PDE5A PPP3CA GATA6 NOTCH1 TWF1 FBXO32 MYOZ2 ATP2A2 DMD CAMK2D GATM
0.0531942	93	1103	1.32684	GO:0044255 cellular lipid metabolic process	http://amigo.geneontology.org/amigo/term/GO:0044255	ABHD5 ELOVL5 CYP24A1 PI4K2B PIK3CB ALG6 HAO1 DGKH PIK3R2 PIP5K1B CHKA B4GALT6 FAM126A LPGAT1 GPCPD1 PDSS1 DGKZ PIP4K2A NUS1 FAM126B SAMD8 IP6K3 ABHD6 ELOVL7 PIGA SOCS6 PIK3CD MBOAT1 CERS6 SPTLC3 LCLAT1 ABCD2 PNPLA1 SOCS3 SOCS1 GM2A ELOVL2 PLPP6 LPCAT2 CYP3A5 ST8SIA4 B4GALT4 BECN1 ABCA12 RNF213 PGP PDK4 GDE1 AGPS INPP4A DDHD2 SIRT1 ST8SIA1 QKI CERT1 CNR1 CAT PLA2G12A RAB38 PLCG1 SOX9 IDH1 MTTP ALG…
0.0531942	103	1241	1.3061	GO:0048878 chemical homeostasis	http://amigo.geneontology.org/amigo/term/GO:0048878	CALCR ABHD5 SLC4A7 PTGER3 ATP2B1 TRPM7 DMXL2 SLC30A4 STIM2 GCG ABCG5 MTTP SLC12A6 ATP2B2 CACNA1D SLC30A2 STC1 ADRA1D ATP2A2 PNPLA1 HEPHL1 TRDN RHD WNK3 SLC39A10 SLC9A8 NALF1 PPP3CB PPP3CA CAMK2D PPP3R1 HDAC9 TRPA1 GLP1R EDNRA CCL19 GRIN2A IFIT1 GCLC PDK4 CYB561 PIK3CB ATG5 NUCKS1 RORA SNX10 SIRT1 ABL1 PIK3R2 CERT1 SEC24A GNAI2 IL1A LEPR NR5A2 CNR1 GNA13 SOX4 FOXA1 LIN28A GRHL1 NT5E SNAPIN ABCA12 …
0.0531942	18	139	2.03783	GO:0070304 positive regulation of stress-activated protein kinase signaling cascade	http://amigo.geneontology.org/amigo/term/GO:0070304	TRAF3 EDAR SH3RF1 RELL1 PDCD10 TNIK TAOK1 CCL19 LYN IL1A DIXDC1 CRK MYD88 MAP3K5 STK39 HIPK2 MFHAS1 SEMA3A
0.0538896	33	314	1.65385	GO:0030336 negative regulation of cell migration	http://amigo.geneontology.org/amigo/term/GO:0030336	RAP2C RAP2B SRGAP3 ARID4A ARID4B TET1 SAP30 SERPINE1 DLL4 RHOB NOTCH1 MIA3 STC1 MECP2 PFN2 OSBPL8 GNA13 SEMA6D ABHD6 TP53INP1 NRG3 NF1 MEOX2 LIMCH1 NAV3 ZMYND8 HDAC5 PDCD10 CCN3 GJA1 MCC ADAMTS9 MAGI2
0.0543564	14	97	2.27126	GO:1901019 regulation of calcium ion transmembrane transporter activity	http://amigo.geneontology.org/amigo/term/GO:1901019	STIM2 STAC CACNB2 TRDN STIMATE PPP3CB PPP3CA PPP3R1 RRAD DMD PDE4D ADRA2A JPH4 CAMK2D
0.0545065	94	1118	1.32311	GO:0051130 positive regulation of cellular component organization	http://amigo.geneontology.org/amigo/term/GO:0051130	BID LIMCH1 PFN2 WDR1 PLXNA2 PLXNA1 PLXNC1 SLAIN1 TWF1 ASAP1 FYCO1 TASOR MAP6 TNKS BDNF ROR1 CAMKK2 NLGN1 FNIP2 SERPINE1 KATNBL1 GOLGA4 TTBK1 MPP7 BCL2L11 CLRN1 AR ADRB2 PPM1E MAGI2 POLDIP2 SPAST MAP3K13 RAB21 DDHD2 ABL1 NFATC2 MIB1 HOXA13 PPARGC1A CAND1 CNR1 ATF1 ATP8A1 SOX9 BECN1 EPHB2 SKIL PPP3CA LRRTM2 DIXDC1 POU4F2 ELAVL4 EIF5A2 NDEL1 PRRT2 NEGR1 THBS2 LRRK2 TOX DMD NEFL ANLN NAV3 NCK2 MAPRE1…
0.0545073	29	266	1.71564	GO:0000209 protein polyubiquitination	http://amigo.geneontology.org/amigo/term/GO:0000209	HECW1 UBE3C NEDD4L NEDD4 KLHL20 HACE1 UBE2R2 UBE2D3 WWP1 TRAF3 FBXO28 TRIP12 UBE2J2 UBE2V2 PELI1 UBE2J1 UBE2V1 FBXL17 RNF168 TNKS RNF213 ZFP91 RNF165 SKP2 ZNRF1 CBFB RMND5A MKRN3 TPP2
0.0552249	141	1777	1.24865	GO:0048585 negative regulation of response to stimulus	http://amigo.geneontology.org/amigo/term/GO:0048585	EYA2 RORA NCK2 SEMA3A SEMA6A GRB10 SERPINE1 PDE4D CSNK1A1 CBLB ERRFI1 DLL4 SPART SKIL SEMA6D RNF157 TNIP1 FRZB OTUD4 BMT2 DACT1 SEMA6B DDIT4 MCC RNF213 TCIM TMEM170B ARID4A ARID4B FAP SEH1L SELENOS TET1 C9orf72 SAP30 WDR41 SNAI2 ATG5 CEACAM1 BRAP SIRT1 SAMHD1 RPGRIP1L AUNIP USP15 PRICKLE1 ATG12 PHIP NOTCH1 DDAH1 RNF169 CRK AR ADRB2 PTPN2 AIDA MAGI2 PEG10 GCLC BID ADGRA2 RTN4R PIK3CB GLI2 RGS1 ABL…
0.0558314	5	17	4.62841	GO:0043249 erythrocyte maturation	http://amigo.geneontology.org/amigo/term/GO:0043249	BRD1 PTBP3 FAM210B FLVCR1 ZBTB7A
0.0559559	60	660	1.4306	GO:0031344 regulation of cell projection organization	http://amigo.geneontology.org/amigo/term/GO:0031344	HECW1 NEDD4L NEDD4 SEMA3A PLXNA2 SEMA6A FXR1 PLXNA1 PLXNC1 ERMN SEMA6D TWF1 NDEL1 SEMA6B MAP6 BDNF ROR1 LRRK2 NLGN1 RAPGEF2 GOLGA4 TNIK CLRN1 VIM RTN4R ATG5 PFN2 MAP3K13 RAB21 DPYSL2 ABL1 CRKL MARK1 CNR1 ATF1 SPART EPHB2 SKIL PPP3CA SNAPIN DIXDC1 POU4F2 ELAVL4 NTNG1 CRK MBOAT1 NEGR1 TOX DMD NEFL ANLN PPFIA2 ABL2 LYN TENM1 ITGA6 RTN4IP1 CCL19 MAGI2 TENM3
0.0561381	19	151	1.9801	GO:0034101 erythrocyte homeostasis	http://amigo.geneontology.org/amigo/term/GO:0034101	FLVCR1 ARID4A SLC25A40 RCOR1 BRD1 SMAP1 BCL6 PTBP3 FAM210B PKNOX1 SFXN1 PTPN2 ZBTB7A LYN SH2B3 STAT1 MFHAS1 IKZF1 HIPK2
0.0564765	7	32	3.44238	GO:0035909 aorta morphogenesis	http://amigo.geneontology.org/amigo/term/GO:0035909	SOX4 SIX1 DLL4 NOTCH1 CHD7 PDGFRB ADAMTS9
0.0565279	28	255	1.72794	GO:0051403 stress-activated MAPK cascade	http://amigo.geneontology.org/amigo/term/GO:0051403	MAP3K13 MAPK8 TRAF3 MAP3K7 EDAR SH3RF1 DACT1 RELL1 MAP4K4 PDCD10 TNIK TAOK1 CCL19 AIDA LRRK2 MAP3K5 MAGI3 IL1A MAP3K12 DIXDC1 CRK MYD88 STK39 HIPK2 MFHAS1 ARHGEF6 SEMA3A CRKL
0.0565279	79	915	1.35868	GO:0140352 export from cell	http://amigo.geneontology.org/amigo/term/GO:0140352	RAB27B RIMS1 RAB10 NAGPA RAB11A RAB3D STX2 GCG RAP1B EXOC4 STX17 EXOC6 RAB15 SNAPIN VIP LIN7C MIA3 CADPS STXBP5 RAB8A TVP23B LYN C9orf72 ADRA2A NEUROD1 WDR41 SLC22A5 ATP2B1 CEACAM1 RAB21 MTTP ARFIP1 IRS1 NRXN3 PFN2 RFX3 RAPGEF4 PPP3CB FBXL20 GLP1R SEC24A GNAI2 IL1A CNR1 SOX4 SYNGR3 PNKD CLOCK MICAL1 CCN3 PPP3CA ILDR2 ABCA12 NOTCH1 DOC2A FRMD4A CACNB2 PRRT2 MECP2 P2RY1 ATP2A2 RFX6 IRS2 ERC2 NF1 IT…
0.0573257	34	328	1.63123	GO:0051056 regulation of small GTPase mediated signal transduction	http://amigo.geneontology.org/amigo/term/GO:0051056	RTN4R SHOC2 MCF2L ARHGEF3 DENND4A ALS2 RALGPS1 NOTCH1 RASGEF1A PIK3CB PDGFRB BCL6 SOS1 SSX2IP EPHB2 KRAS ARHGAP29 RASA1 ARHGAP26 RASA2 PSD3 CRK RALGAPB NF1 ABL1 CD2AP MAP4K4 ABL2 TRIO GNA13 VAV3 FAM13A SRGAP3 ITSN1
0.0578585	152	1937	1.23488	GO:0007049 cell cycle	http://amigo.geneontology.org/amigo/term/GO:0007049	DBF4 ANLN CDK17 ZFYVE26 PDS5B MYBL2 MAPRE1 STAG2 PHF13 NSL1 STK35 AUNIP MAU2 CCNA1 SPIRE1 CCNJL USP37 DSCC1 KIF11 ESCO1 SKP2 FBXL17 NACC2 LATS2 BCL2L11 M1AP NDEL1 MIS12 AFAP1L2 AVEN JUNB SNX33 CCNE2 SNX18 C14orf39 TOGARAM1 MZT1 GMNC GOLGA8B SMARCD2 ARID1A EXOC4 EXOC6 PBRM1 RPS6KA2 SIRT1 JADE3 CCNY E2F3 MYH10 CDC73 PNPT1 GATA6 DACT1 E2F7 KLF11 TCIM TFDP1 POLDIP2 BID SPAST USP2 FOXJ2 EML1 EVI5 FAP …
0.0581014	11	68	2.54562	GO:0046530 photoreceptor cell differentiation	http://amigo.geneontology.org/amigo/term/GO:0046530	PROM1 DCX RPGRIP1L PRDM1 SDK2 SOX9 CRB1 NOTCH1 HCN1 TTC8 CDHR1
0.059262	63	702	1.41226	GO:0045859 regulation of protein kinase activity	http://amigo.geneontology.org/amigo/term/GO:0045859	CCNY CAMKK2 PDCD10 CBLB CCNA1 CCNJL CAMK2N1 CAMK2N2 PPM1E CCNE2 LRRK2 ALS2 SIRT1 ABL1 MMD RAPGEF2 PRLR SOS1 ERRFI1 MAP3K7 LATS2 ADRA2A CCL19 TCIM AIDA ZFP91 MAP3K5 DBF4 PIK3CB MAP3K13 CCNT2 CCNK OSBPL8 SH2B3 GCG RAP2C EPHB2 PDE5A MAP3K12 KSR1 TAOK1 GRM5 AFAP1L2 PTPN2 RAP2B SOCS1 NRG3 NF1 LYN ITGB3 ADRB2 DIPK2A GSKIP PARP16 TTBK1 TTN GNAQ CDK12 TENM1 CEACAM1 PDGFRB TNFRSF10B NCK2
0.0592795	19	152	1.96707	GO:0010976 positive regulation of neuron projection development	http://amigo.geneontology.org/amigo/term/GO:0010976	TWF1 ROR1 NLGN1 ABL1 CNR1 ATF1 EPHB2 ELAVL4 NDEL1 NEGR1 TOX DMD ABL2 LYN ITGA6 RAPGEF2 BDNF MAGI2 TENM3
0.0592795	19	152	1.96707	GO:0036294 cellular response to decreased oxygen levels	http://amigo.geneontology.org/amigo/term/GO:0036294	CPEB2 GATA6 SUV39H2 DDAH1 BACH1 ADO PIK3CB MPL DNMT3A NOTCH1 STC1 MDM4 BNIP3L PDK3 RORA SIRT1 CPEB4 SCN2A HIPK2
0.0602493	4	11	5.7224	GO:0015808 L-alanine transport	http://amigo.geneontology.org/amigo/term/GO:0015808	SLC36A1 SLC36A4 SFXN1 SLC38A7
0.0602493	4	11	5.7224	GO:0061314 Notch signaling involved in heart development	http://amigo.geneontology.org/amigo/term/GO:0061314	SNAI1 DLL4 NOTCH1 SNAI2
0.0602493	4	11	5.7224	GO:0071679 commissural neuron axon guidance	http://amigo.geneontology.org/amigo/term/GO:0071679	FZD3 EPHB2 NFIB NCAM1
0.0602493	4	11	5.7224	GO:1902237 positive regulation of endoplasmic reticulum stress-induced intrinsic apoptotic signaling pathway	http://amigo.geneontology.org/amigo/term/GO:1902237	NCK2 SIRT1 PTPN2 BCL2L11
0.0602493	4	11	5.7224	GO:1905665 positive regulation of calcium ion import across plasma membrane	http://amigo.geneontology.org/amigo/term/GO:1905665	PPP3CB PPP3CA PPP3R1 CALCR
0.0604668	10	59	2.66722	GO:0018023 peptidyl-lysine trimethylation	http://amigo.geneontology.org/amigo/term/GO:0018023	VCPKMT WDR82 KMT2A ARID4A ARID4B SIRT1 SETD5 MECP2 SUV39H2 SETD3
0.0604668	10	59	2.66722	GO:0097720 calcineurin-mediated signaling	http://amigo.geneontology.org/amigo/term/GO:0097720	NFATC3 NFATC2 NFAT5 PPP3CB PPP3CA PPP3R1 STIMATE NR5A2 MYOZ2 CAMTA1
0.0604883	21	175	1.88839	GO:0046488 phosphatidylinositol metabolic process	http://amigo.geneontology.org/amigo/term/GO:0046488	PI4K2B PIK3CB PIK3R2 PIP5K1B FAM126A LPGAT1 PIP4K2A FAM126B IP6K3 PIGA SOCS6 PIK3CD LCLAT1 SOCS3 SOCS1 BECN1 INPP4A PDGFRB PLCG1 PITPNM2 EFR3A
0.0605703	23	198	1.82799	GO:0061138 morphogenesis of a branching epithelium	http://amigo.geneontology.org/amigo/term/GO:0061138	HOXA11 SNAI2 GLI2 TMED2 ABL1 SIX4 HOXA13 PLXNA1 ACVR1 GNA13 SOX9 GZF1 SIX1 DLL4 FOXA1 KRAS NOTCH1 EDNRA RBM15 AR SOCS3 PPP3R1 FOXD1
0.0605703	8	41	3.07055	GO:1902229 regulation of intrinsic apoptotic signaling pathway in response to DNA damage	http://amigo.geneontology.org/amigo/term/GO:1902229	NACC2 BID SIRT1 SKIL USP47 ATAD5 SNAI2 SNAI1
0.0607805	55	598	1.44735	GO:0007507 heart development	http://amigo.geneontology.org/amigo/term/GO:0007507	NEBL ACVR1 SOX9 GATA5 CHD7 DIPK2A DLL4 PRICKLE1 JARID2 SNAI2 ADAMTS6 PRDM1 ATG5 RPS6KA2 GLI2 RARB TMED2 DSP CRKL SALL4 MIB1 RPGRIP1L HOXA13 PPP3CB LOX CERT1 IRX4 IL1A SOS1 NRP2 SNAI1 SOX4 SIX1 GATA6 NOTCH1 POU4F2 EDNRA GJA1 MMP21 ACTC1 RBM15 SGCB SMAD1 NF1 PPP3R1 DSG2 TTN BCOR HDAC9 PDGFRB MICAL2 SORBS2 RUNX1 ADAMTS9 MDM4
0.0610946	50	533	1.47623	GO:2000112 regulation of cellular macromolecule biosynthetic process	http://amigo.geneontology.org/amigo/term/GO:2000112	SAMD4A NCK2 TNRC6C TNRC6B CPEB3 CNOT6 CPEB4 FXR1 CPEB2 CNOT9 LARP4 EIF5A2 TRMT10C YTHDF3 EIF5 METTL8 SYNCRIP PNPT1 GIGYF2 TMED2 CELF4 DNAJC3 HBS1L QKI TIA1 LIN28A SLC25A37 LSM14B ZFP36L2 PELO ELAVL4 PAWR GRM5 VIM TENT4B SOX4 OTUD6B RPUSD4 IRS1 ALG10B IRS2 YBX3 TUT7 GRB10 PER2 CCL19 SLC6A9 MEX3D DIO2 SELENOS
0.0618685	14	99	2.22538	GO:0060840 artery development	http://amigo.geneontology.org/amigo/term/GO:0060840	ADAMTS6 PRDM1 HOXA13 LOX SOX4 SIX1 DLL4 PRICKLE1 NOTCH1 EDNRA CHD7 NF1 PDGFRB ADAMTS9
0.0621056	17	131	2.04215	GO:0002040 sprouting angiogenesis	http://amigo.geneontology.org/amigo/term/GO:0002040	ADGRA2 RNF213 SEMA6A DLL4 NOTCH1 ABL1 VSTM4 E2F7 MEOX2 HDAC9 PIK3CB HDAC5 PDCD10 MIA3 SMAD1 CEACAM1 ADAMTS9
0.0630816	13	89	2.2986	GO:0019319 hexose biosynthetic process	http://amigo.geneontology.org/amigo/term/GO:0019319	SIRT1 PPARGC1A NR3C1 GCG LEPR RANBP2 PTPN2 PGP SLC35B4 PER2 SOGA1 PGM1 SELENOS
0.0630816	68	772	1.38612	GO:0043632 modification-dependent macromolecule catabolic process	http://amigo.geneontology.org/amigo/term/GO:0043632	HECW1 UBE3C NEDD4L NEDD4 KLHL20 HACE1 PSMD7 UBE2R2 CUL2 FBXL20 EDEM3 RAD23B WWP1 SELENOS GID4 SKP2 FBXL17 RMND5A TRIP12 SH3RF1 UBE2J2 WDR26 RCHY1 KCTD5 FBXL14 RNF213 FBXO45 MAN1B1 YOD1 UBE2J1 TRIM13 ASCC3 CSNK1A1 XPO1 CHMP2B TRIM9 MIB1 ERLIN1 UBE2D3 PNPT1 PRICKLE1 RNF168 GCLC USP2 USP48 USP46 USP45 USP22 CLOCK USP15 USP37 USP44 USP47 TBL1XR1 ZNRF1 LRRK2 CD2AP HIPK2 ARAF SIRT1 TENT4B RNF122 STT3B …
0.0630816	134	1687	1.24997	GO:0051240 positive regulation of multicellular organismal process	http://amigo.geneontology.org/amigo/term/GO:0051240	PLXNA2 PLXNA1 SOX9 TNFSF9 TICAM1 PLXNC1 VIP AFAP1L2 MAP6 ADRA1D BDNF ZCCHC3 ARID4A ARID4B SERPINE1 SMARCD2 PDE4D ARID1A TET1 TTBK1 PBRM1 SAP30 ENPP4 HIPK2 MAVS SIRT1 IL1A ACVR1 STAT1 PLCG1 IRF4 GATA6 GOLGA4 MTDH ADRA2A NLGN1 MYD88 MRTFB HOXA11 KPNA6 ATG5 YBX3 CBFB ATP2B1 MAP3K13 RFX3 RAB21 ABL1 SIX4 FZD3 GRB10 PPARGC1A TENT5A PRLR GNAI2 CBLB KDM3A LEPR CNR1 SNAI1 SOX4 RUNX2 NKX2-2 BECN1 SIX1 ZBTB…
0.0635156	12	79	2.39037	GO:0051057 positive regulation of small GTPase mediated signal transduction	http://amigo.geneontology.org/amigo/term/GO:0051057	RTN4R SHOC2 MCF2L ARHGEF3 ALS2 NOTCH1 RASGEF1A PIK3CB PDGFRB SOS1 KRAS MAP4K4
0.0640779	7	33	3.33806	GO:0071875 adrenergic receptor signaling pathway	http://amigo.geneontology.org/amigo/term/GO:0071875	ADRA2A ADRB2 ADRA1D PDE4D RAPGEF2 GNAI2 ZDHHC21
0.0652658	57	627	1.4306	GO:0005975 carbohydrate metabolic process	http://amigo.geneontology.org/amigo/term/GO:0005975	PDK4 PDK3 PGM1 ST8SIA1 ST8SIA4 PPIP5K2 FUCA1 SIRT1 PPARGC1A ST6GAL2 ABHD10 CSGALNACT1 CHST1 PGP AP2A1 GCLC PGM3 RORA GNPDA1 NR3C1 GCG EDEM3 LEPR B4GALT6 B4GALT4 IDH1 RANBP2 B4GALT5 PGM2L1 DDIT4 MGAT2 MECP2 PGM2 P2RY1 CHST2 PTPN2 MAN1B1 PPP1R2 GM2A MAN1A2 DMD SLC35B4 GANC IRS1 ZBTB7A IRS2 RUBCNL GRB10 PER2 SOGA1 PRKAA2 ME1 GALNT3 NAGPA GALNT7 ALDH2 SELENOS
0.0652658	31	295	1.65368	GO:0043543 protein acylation	http://amigo.geneontology.org/amigo/term/GO:0043543	PHF20 NAA25 NAA35 ESCO1 ZDHHC21 ZDHHC20 ZDHHC17 SF3B1 EPC1 USP22 EPC2 DLD SIRT1 BRD1 JADE3 SOX4 CLOCK MAP3K7 SNAI2 ATG5 KMT2A NCOA3 IRF4 PRKAA2 SETD5 MECP2 NAP1L2 RPS6KA5 DSCC1 TAOK1 PPARGC1A
0.0655078	34	332	1.61158	GO:0071496 cellular response to external stimulus	http://amigo.geneontology.org/amigo/term/GO:0071496	VPS41 RRAGD ATG5 SEH1L BECN1 XPR1 PIEZO2 PRKAA2 PDK4 SNAI2 PLIN3 MAPK8 CHKA NR4A2 BMT2 MAP3K5 GCLC ATP2B1 SIRT1 SLC1A2 SOX9 SLC38A2 KLF10 LYN ITGB3 MAP3K1 TNFRSF10B BCL10 MAP3K2 MYD88 ITGA4 LRRK2 CPEB4 CYP24A1
0.0657527	26	235	1.74107	GO:0043542 endothelial cell migration	http://amigo.geneontology.org/amigo/term/GO:0043542	FAP SIRT1 PLCG1 DLL4 CCN3 NOTCH1 STC1 MECP2 SNAI2 ADGRA2 PIK3CB ABL1 VSTM4 MEOX2 PIK3CD HDAC9 HDAC5 PDCD10 RHOB NUS1 MIA3 NF1 ITGB3 CEACAM1 ADAMTS9 NRP2
0.0663283	14	100	2.20312	GO:0034766 negative regulation of ion transmembrane transport	http://amigo.geneontology.org/amigo/term/GO:0034766	HECW1 NEDD4L NEDD4 TCAF2 PPP3CB PPP3CA PPP3R1 CAMK2D STK39 EPHB2 RRAD ADRA2A SLC6A9 TRDN
0.0664836	23	200	1.80971	GO:0045664 regulation of neuron differentiation	http://amigo.geneontology.org/amigo/term/GO:0045664	BDNF MMD NLGN1 MAP3K13 GLI2 DPYSL2 MIB1 BCL6 SOX9 NKX2-2 SIX1 BCL11B FOXA1 LIN28A EFNA3 NOTCH1 DIXDC1 POU4F2 NEUROD1 FOXG1 NAP1L2 DMD LRRK2
0.0667788	13	90	2.27306	GO:0000281 mitotic cytokinesis	http://amigo.geneontology.org/amigo/term/GO:0000281	ANLN EXOC4 EXOC6 MYH10 POLDIP2 ZFYVE26 CHMP2B SNX33 SPAST RHOB SON SNX18 RASA1
0.0667788	3	6	7.86829	GO:0003415 chondrocyte hypertrophy	http://amigo.geneontology.org/amigo/term/GO:0003415	SOX9 RARG MEX3C
0.0667788	11	70	2.47289	GO:0015807 L-amino acid transport	http://amigo.geneontology.org/amigo/term/GO:0015807	SLC1A2 SLC36A1 SLC36A4 SFXN1 SLC38A7 SLC7A6 SLC38A1 SLC7A10 SLC38A2 SLC7A11 PER2
0.0667788	13	90	2.27306	GO:0019217 regulation of fatty acid metabolic process	http://amigo.geneontology.org/amigo/term/GO:0019217	ABCD2 PDK4 SIRT1 CNR1 SOX9 ELOVL5 PDK3 ERLIN1 LPGAT1 IRS1 IRS2 CEACAM1 PPARGC1A
0.0667788	52	563	1.45347	GO:0030335 positive regulation of cell migration	http://amigo.geneontology.org/amigo/term/GO:0030335	SEMA3A SEMA6A PTP4A1 PDGFRB PLCG1 SEMA6D SEMA6B SIRT1 PDCD10 CAPN7 MIA3 JAM2 TCAF2 CCL19 ADGRA2 PIK3CB ABL1 GNAI2 IL1A ITGA4 SNAI1 ATP8A1 SOX9 RRAS2 SSH2 NOTCH1 CRK IRS2 LYN ITGB3 ACVR1 EPHB2 PIK3CD SNAI2 HDAC9 MAP4K4 ITGA6 EPB41L4B CRKL RAB11A SERPINE1 DOCK7 DOCK4 ADAM10 PPP3CA RHOB ADRA2A NUS1 STK39 RAPGEF2 ABL2 NRP2
0.0667788	3	6	7.86829	GO:0033591 response to L-ascorbic acid	http://amigo.geneontology.org/amigo/term/GO:0033591	IL1A CAT RUNX2
0.0667788	48	511	1.47819	GO:0034765 regulation of ion transmembrane transport	http://amigo.geneontology.org/amigo/term/GO:0034765	HECW1 NEDD4L NEDD4 STIM2 STAC CACNB2 TCAF2 KCNJ12 TRDN WNK3 STIMATE PIRT PPP3CB PPP3CA CAMK2D HCN1 GRIN2A PPP3R1 EDNRA NLGN1 STK39 ATG5 ABCC9 ABL1 EPHB2 SCN2A SCN1A SCN3A CACNA1D RRAD SCN9A CHD7 KCNA4 SCN8A DMD LYN ITGB3 CALCR GRM5 ADRB2 PLCG1 ALG10B NDUFA4 PDE4D PER2 ADRA2A SLC6A9 JPH4
0.0667788	3	6	7.86829	GO:0035022 positive regulation of Rac protein signal transduction	http://amigo.geneontology.org/amigo/term/GO:0035022	ALS2 PIK3CB KRAS
0.0667788	35	345	1.59647	GO:0062012 regulation of small molecule metabolic process	http://amigo.geneontology.org/amigo/term/GO:0062012	PDK4 PDK3 SNAI2 SIRT1 ERLIN1 SNAI1 ABCD2 RORA PPARGC1A NR3C1 GCG LEPR CNR1 SOX9 SLC7A11 NDUFC2 RANBP2 DDIT4 P2RY1 PTPN2 PGP SLC35B4 ELOVL5 LPGAT1 IRS1 ZBTB7A IRS2 PPTC7 CEACAM1 RUBCNL GRB10 SOGA1 PRKAA2 MBTPS2 SELENOS
0.0667788	3	6	7.86829	GO:0070345 negative regulation of fat cell proliferation	http://amigo.geneontology.org/amigo/term/GO:0070345	E2F3 TFDP1 PER2
0.0667788	8	42	2.99745	GO:0071364 cellular response to epidermal growth factor stimulus	http://amigo.geneontology.org/amigo/term/GO:0071364	GAREM1 SNAI2 PLCG1 ZFP36L2 EEF1A1 ERRFI1 SOX9 BECN1
0.0667788	3	6	7.86829	GO:0071440 regulation of histone H3-K14 acetylation	http://amigo.geneontology.org/amigo/term/GO:0071440	KMT2A NAP1L2 SIRT1
0.0667788	9	51	2.77705	GO:0090102 cochlea development	http://amigo.geneontology.org/amigo/term/GO:0090102	GLI2 CECR2 RPGRIP1L SOX9 SIX1 ADAM10 FRZB CTHRC1 GABRA5
0.0667788	5	18	4.37127	GO:1901387 positive regulation of voltage-gated calcium channel activity	http://amigo.geneontology.org/amigo/term/GO:1901387	STAC PPP3CB PPP3CA PPP3R1 CACNB2
0.0667788	3	6	7.86829	GO:2000302 positive regulation of synaptic vesicle exocytosis	http://amigo.geneontology.org/amigo/term/GO:2000302	CNR1 CACNB2 NLGN1
0.0667788	3	6	7.86829	GO:2000481 positive regulation of cAMP-dependent protein kinase activity	http://amigo.geneontology.org/amigo/term/GO:2000481	RAPGEF2 SIRT1 ADRB2
0.0672058	12	80	2.36049	GO:0043502 regulation of muscle adaptation	http://amigo.geneontology.org/amigo/term/GO:0043502	JARID2 ERRFI1 BECN1 GATA5 PDE5A PPP3CA NOTCH1 TWF1 FBXO32 ATP2A2 DMD CAMK2D
0.0674036	19	155	1.929	GO:0007612 learning	http://amigo.geneontology.org/amigo/term/GO:0007612	DDHD2 JPH4 ABL1 KMT2A ATP8A1 EPHB2 KRAS SLC7A11 SORCS3 ELAVL4 ARF4 GRM5 MECP2 GRIN2A GABRA5 NF1 NRXN3 ATXN1 PPP3CB
0.0674547	35	346	1.59185	GO:0140014 mitotic nuclear division	http://amigo.geneontology.org/amigo/term/GO:0140014	PDS5B PHF13 NSL1 MAU2 DSCC1 KIF11 NDEL1 MIS12 TOGARAM1 MZT1 SMARCD2 ARID1A PBRM1 MAPRE1 POLDIP2 CHMP2B MYBL2 HOXA13 USP44 TASOR TTN SPAST SEH1L STAG2 RAB11A IL1A SLF2 BECN1 EML4 REEP3 TNKS PDGFRB PHIP ANLN UBE2I
0.0676962	16	122	2.06381	GO:0038127 ERBB signaling pathway	http://amigo.geneontology.org/amigo/term/GO:0038127	CBLB ERRFI1 GAREM1 AFAP1L2 SH3TC2 ADRA2A NRG3 ABL1 SOS1 SOX9 KIF16B PLCG1 CNOT9 PTPN2 CEACAM1 NCK2
0.0678505	18	144	1.96707	GO:0071456 cellular response to hypoxia	http://amigo.geneontology.org/amigo/term/GO:0071456	CPEB2 GATA6 SUV39H2 DDAH1 BACH1 ADO PIK3CB MPL DNMT3A NOTCH1 STC1 MDM4 BNIP3L PDK3 RORA SIRT1 SCN2A HIPK2
0.067955	17	133	2.01144	GO:0018210 peptidyl-threonine modification	http://amigo.geneontology.org/amigo/term/GO:0018210	HIPK2 SBK1 MAPK8 ACVR1 GALNT3 GALNT1 GALNT2 GALNT13 CAMK2D TTBK1 TNKS LRRK2 WNK3 STK39 GCG MAP3K12 DDIT4
0.0716065	19	156	1.91664	GO:0001678 cellular glucose homeostasis	http://amigo.geneontology.org/amigo/term/GO:0001678	GCG GCLC NUCKS1 SIRT1 PIK3R2 PPP3CB SOX4 LIN28A PPP3CA SLC12A6 ABCA12 ADRA2A PRKAA2 NEUROD1 LRRC8D IRS2 RFX6 PDK3 PPARGC1A
0.0717514	30	286	1.65069	GO:0001894 tissue homeostasis	http://amigo.geneontology.org/amigo/term/GO:0001894	PROM1 RAB3D PDK4 SNX10 HOXA13 KMT2A USP45 SOX9 KRAS CRB1 WDR36 ILDR2 ABCA12 NOTCH1 CDHR1 PPARGC1B NEUROD1 VSTM4 ADRB2 NF1 STK39 GIGYF2 ITGB3 CLRN1 IQCB1 SLC22A5 WNK3 GJA1 JAM2 DMD
0.0717514	13	91	2.24808	GO:0022406 membrane docking	http://amigo.geneontology.org/amigo/term/GO:0022406	RAB10 RAB3D STX2 STX12 STX16 STX17 USO1 RAB15 RAB8A GRAMD2A EXOC4 EXOC6 ATP2A2
0.0717514	100	1218	1.292	GO:0034220 ion transmembrane transport	http://amigo.geneontology.org/amigo/term/GO:0034220	HECW1 NEDD4L NEDD4 SLC6A15 TRPM7 SLC25A14 SLC30A4 STIM2 SLC1A2 SLC36A1 SLC6A6 SCN2A SLC12A6 SCN1A STAC SLC25A37 SCN3A CACNA1D SLC30A2 GABRB1 SFXN1 CACNB2 SCN9A TCAF2 ANO5 ATP2A2 KCNA4 KCNJ12 GABRA5 TRDN RHD SLC6A9 WNK3 SCN8A SLC39A10 SLC9A8 NALF1 STIMATE PIRT PPP3CB PPP3CA CAMK2D HCN1 SLC25A21 GRIN2A PPP3R1 ATP2B1 EDNRA GJA1 NLGN1 LRRC8C LRRC8D CCL19 STK39 SLC35B4 SLC4A7 ATG5 ABCC9 ABL1 SLC38A7 T…
0.0717514	58	645	1.41507	GO:0048232 male gamete generation	http://amigo.geneontology.org/amigo/term/GO:0048232	M1AP CFAP97 C14orf39 TDRP ZPBP2 CCNY HOXA11 PGM3 TBPL1 ARID4A RAI14 ARID4B YBX3 FOXJ2 ZFY AFF4 RFX2 DLD SIRT1 CATSPERG CRKL SBF1 FNDC3A QKI BCL6 IL1A GALNT3 KDM3A GORASP2 CNR1 RAD23B DNMT3A EPC1 WIPF3 SOX9 CLOCK SKIL TAF4B NOTCH1 POU4F2 BCL2L11 CELF3 SUN1 PAFAH1B2 AR BNC1 OVOL1 LRRK2 IGF2R UBE2J1 GARIN1A JAG2 GJA1 JAM2 EIF5A2 ADAM28 SPA17 CCNA1
0.0717514	30	286	1.65069	GO:0051146 striated muscle cell differentiation	http://amigo.geneontology.org/amigo/term/GO:0051146	WDR1 NEBL SIX1 TMOD2 CCN3 ATG5 RARB SIX4 NFATC2 PPP3CB BCL9 KRAS PTGFRN PPP3CA GATA6 NOTCH1 ACTC1 SGCB CFL2 MYOZ2 DMD HDAC5 ACVR1 TTN HDAC9 PDGFRB SORBS2 JAM2 BDNF ADAM12
0.0717514	30	286	1.65069	GO:0051924 regulation of calcium ion transport	http://amigo.geneontology.org/amigo/term/GO:0051924	STIM2 STAC CACNB2 GRAMD2A TRDN WNK3 STIMATE PPP3CB PPP3CA CAMK2D PPP3R1 CACNA1D STC1 ATG5 ATP2B1 JPH4 ABL1 GNAI2 GCG RRAD CHD7 DMD LYN ITGB3 CALCR PLCG1 PDE4D PDGFRB ADRA2A EPB41
0.0719203	11	71	2.43806	GO:0008333 endosome to lysosome transport	http://amigo.geneontology.org/amigo/term/GO:0008333	SNX16 RNF157 SNAPIN CHMP2B RHOB SNX27 VPS41 LYST EPG5 HOOK3 ADRB2
0.0719203	11	71	2.43806	GO:0046579 positive regulation of Ras protein signal transduction	http://amigo.geneontology.org/amigo/term/GO:0046579	RTN4R SHOC2 MCF2L ARHGEF3 ALS2 NOTCH1 RASGEF1A PIK3CB PDGFRB KRAS MAP4K4
0.0719203	11	71	2.43806	GO:0048663 neuron fate commitment	http://amigo.geneontology.org/amigo/term/GO:0048663	GLI2 SOX9 NKX2-2 SIX1 BCL11B FOXA1 NOTCH1 FOXG1 JAG2 ZNF521 DLL4
0.0719203	11	71	2.43806	GO:0048844 artery morphogenesis	http://amigo.geneontology.org/amigo/term/GO:0048844	PRDM1 HOXA13 SOX4 SIX1 DLL4 NOTCH1 EDNRA CHD7 NF1 PDGFRB ADAMTS9
0.0719203	12	81	2.33135	GO:0050772 positive regulation of axonogenesis	http://amigo.geneontology.org/amigo/term/GO:0050772	PLXNA2 PLXNA1 PLXNC1 MAP6 BDNF GOLGA4 MAP3K13 SKIL DIXDC1 POU4F2 NDEL1 NEFL
0.0719203	24	214	1.76485	GO:0051260 protein homooligomerization	http://amigo.geneontology.org/amigo/term/GO:0051260	ATL2 ALS2 SPAST ME1 SAMHD1 TRPA1 SLC1A2 PNPT1 BCL10 NACC2 HCN1 ZNF746 KCNJ12 KCTD9 KCTD3 KCTD5 SCARA5 KCNA4 KCTD16 KCTD8 KCTD7 G3BP2 CTH PEG10
0.0720065	6	26	3.63152	GO:0001783 B cell apoptotic process	http://amigo.geneontology.org/amigo/term/GO:0001783	LYN BCL10 CRKL IRS2 SLC39A10 BCL6
0.0731841	9	52	2.72364	GO:0001754 eye photoreceptor cell differentiation	http://amigo.geneontology.org/amigo/term/GO:0001754	PROM1 RPGRIP1L PRDM1 SDK2 SOX9 CRB1 NOTCH1 HCN1 TTC8
0.0740022	8	43	2.92774	GO:0038084 vascular endothelial growth factor signaling pathway	http://amigo.geneontology.org/amigo/term/GO:0038084	SEMA6A PDGFRB ADAMTS3 ADGRA2 NRP2 PIK3CB PIK3CD NUS1
0.0744501	19	157	1.90443	GO:0035148 tube formation	http://amigo.geneontology.org/amigo/term/GO:0035148	TMED2 ABL1 CECR2 SIX4 SALL4 MIB1 FZD3 SOX4 SOX9 SIX1 EDAR BCL10 NFIB BCL2L11 CTHRC1 RARG PIK3CD PRICKLE1 NOTCH1
0.0745827	26	239	1.71193	GO:0000082 G1/S transition of mitotic cell cycle	http://amigo.geneontology.org/amigo/term/GO:0000082	CDK17 USP37 NACC2 LATS2 CCNE2 SMARCD2 ARID1A PBRM1 E2F3 CDC73 DACT1 E2F7 KLF11 TFDP1 BID PPP3CA SKP2 GIGYF2 DGKZ ACVR1 ANKRD17 BACH1 DCUN1D3 DBF4 CDC7 CUL2
0.0745827	18	146	1.94013	GO:0001508 action potential	http://amigo.geneontology.org/amigo/term/GO:0001508	SCN2A SCN1A SCN3A GNAQ SCN9A SCN8A CAMK2D CACNA1D HCN1 KCNMB2 CNR1 DMD DSG2 DSP CACNB2 NEDD4L ATP2A2 GJA1
0.0745827	4	12	5.24553	GO:0006534 cysteine metabolic process	http://amigo.geneontology.org/amigo/term/GO:0006534	CTH GCLC SLC7A11 CSAD
0.0745827	4	12	5.24553	GO:0032329 serine transport	http://amigo.geneontology.org/amigo/term/GO:0032329	SLC7A10 SFXN1 SLC38A7 SLC38A2
0.0745827	4	12	5.24553	GO:0034086 maintenance of sister chromatid cohesion	http://amigo.geneontology.org/amigo/term/GO:0034086	MAU2 DSCC1 SLF2 TNKS
0.0745827	4	12	5.24553	GO:0034088 maintenance of mitotic sister chromatid cohesion	http://amigo.geneontology.org/amigo/term/GO:0034088	MAU2 DSCC1 SLF2 TNKS
0.0745827	4	12	5.24553	GO:0042532 negative regulation of tyrosine phosphorylation of STAT protein	http://amigo.geneontology.org/amigo/term/GO:0042532	PTPN2 SH2B3 SOCS1 SOCS3
0.0745827	103	1263	1.28335	GO:0044265 cellular macromolecule catabolic process	http://amigo.geneontology.org/amigo/term/GO:0044265	HECW1 UBE3C SAMD4A NEDD4L NEDD4 KLHL20 TNRC6C HACE1 TNRC6B PSMD7 UBE2R2 CUL2 FBXL20 TENT5A CNOT6 FXR1 EDEM3 RAD23B IDE WWP1 SELENOS SYNCRIP PNPT1 GID4 SKP2 FBXL17 PELO RMND5A TRIP12 SH3RF1 UBE2J2 WDR26 RCHY1 KCTD5 FBXL14 RNF213 FBXO45 MAN1B1 EDC3 YOD1 YTHDF3 UBE2J1 TRIM13 YBX3 ASCC3 CSNK1A1 CNOT9 FAP XPO1 CHMP2B TRIM9 MIB1 POP1 ERLIN1 CPEB3 UBE2D3 TENT4B PRICKLE1 A1CF ELAVL4 RNF168 WDR82 TENT2 MY…
0.0745827	26	239	1.71193	GO:0045137 development of primary sexual characteristics	http://amigo.geneontology.org/amigo/term/GO:0045137	COL9A3 AR SOX9 HOXA11 ARID4A ARID4B YBX3 ZFY SIRT1 CRKL SIX4 FNDC3A PDGFRB IL1A DACH2 IDH1 LHX9 LHFPL2 GAS2 ARID5B BCL2L11 LHX8 NHLH2 NRIP1 GATA6 CBX2
0.0745827	43	451	1.50038	GO:0048608 reproductive structure development	http://amigo.geneontology.org/amigo/term/GO:0048608	COL9A3 AR SOX9 HOXA11 ARID4A ARID4B PRDM1 YBX3 ZFY GLI2 TMED2 SIRT1 CRKL RTCB SIX4 FNDC3A HOXA13 PRLR PDGFRB IL1A SNAI1 FOXA1 TTPA IDH1 LHX9 NOTCH1 GAS2 ARID5B BCL2L11 STC1 LHX8 RBM15 E2F7 JUNB CHD7 RARG NHLH2 NRIP1 PLAG1 SOCS3 ADAM19 GATA6 STOX2
0.0745827	4	12	5.24553	GO:0060736 prostate gland growth	http://amigo.geneontology.org/amigo/term/GO:0060736	PRLR SOX9 AR PLAG1
0.0745827	15	113	2.08893	GO:0061387 regulation of extent of cell growth	http://amigo.geneontology.org/amigo/term/GO:0061387	SEMA3A SEMA6A SEMA6D SEMA6B BDNF GOLGA4 RTN4R MAP3K13 RAB21 DPYSL2 SPART WDR36 POU4F2 NDEL1 ABL1
0.0745827	4	12	5.24553	GO:1901535 regulation of DNA demethylation	http://amigo.geneontology.org/amigo/term/GO:1901535	SYNCRIP A1CF OTUD4 TOX
0.0746076	16	124	2.03053	GO:0031123 RNA 3-prime-end processing	http://amigo.geneontology.org/amigo/term/GO:0031123	TUT7 PAPOLA INTS6 INTS2 CPSF6 TENT4B CDC73 PNPT1 RPRD1A TENT2 ERI2 PAPOLB TRMT10C LIN28A LIN28B CPEB3
0.0753544	20	169	1.86232	GO:0021915 neural tube development	http://amigo.geneontology.org/amigo/term/GO:0021915	GLI2 PLXNA2 TMED2 ABL1 CECR2 SALL4 MIB1 RPGRIP1L FZD3 GORAB SOX4 FOXA1 BCL10 NOTCH1 CTHRC1 RARG RNF220 NF1 PRICKLE1 DACT1
0.0753544	20	169	1.86232	GO:0071453 cellular response to oxygen levels	http://amigo.geneontology.org/amigo/term/GO:0071453	CPEB2 GATA6 SUV39H2 DDAH1 BACH1 ADO PIK3CB MPL DNMT3A NOTCH1 POU4F2 STC1 MDM4 BNIP3L PDK3 RORA SIRT1 CPEB4 SCN2A HIPK2
0.0761451	29	276	1.65348	GO:0021537 telencephalon development	http://amigo.geneontology.org/amigo/term/GO:0021537	RTN4R RARB DCX CRKL RPGRIP1L SLC1A2 BCL11B EPHB2 SLC38A2 NFIB DIXDC1 SLC7A11 NEUROD1 TENT2 NEUROD6 SUN1 TTC8 NDEL1 CRK SEMA6B CHD7 FBXO45 FOXG1 NRG3 LRRK2 NF1 DMD NEFL SEMA3A
0.0761451	84	1001	1.32055	GO:0046903 secretion	http://amigo.geneontology.org/amigo/term/GO:0046903	RAB27B PTGER3 RIMS1 RAB10 NAGPA RAB11A RAB3D STX2 GCG RAP1B EXOC4 STX17 EXOC6 RAB15 SNAPIN VIP LIN7C MIA3 CADPS STXBP5 RAB8A TVP23B LYN C9orf72 ADRA2A NEUROD1 WDR41 CEACAM1 RAB21 MTTP STC1 ARFIP1 IRS1 NRXN3 ATG5 PFN2 RFX3 SNX10 RAPGEF4 PPP3CB FBXL20 GLP1R PRLR SEC24A GNAI2 IL1A CNR1 PLA2G12A SOX4 SYNGR3 PNKD CLOCK MICAL1 CCN3 PPP3CA ILDR2 ABCA12 NOTCH1 DOC2A FRMD4A CACNB2 PRRT2 MECP2 P2RY1 ATP2A2…
0.076481	28	264	1.66903	GO:0032984 protein-containing complex disassembly	http://amigo.geneontology.org/amigo/term/GO:0032984	WDR1 RUBCNL ZFAND1 CAPZA1 TWF1 EPG5 SCAF4 FYCO1 CFL2 SMARCD2 ARID1A BECN1 MICAL2 MICAL1 STX17 ADRB2 ATP2A2 SPAST NCK2 CHMP2B TMOD2 SNAPIN EIF5A2 DDIT4 ATG5 NAV3 ATG12 TAOK1
0.076481	28	264	1.66903	GO:1903522 regulation of blood circulation	http://amigo.geneontology.org/amigo/term/GO:1903522	PDE4D ASB3 ADRA1D ATP2A2 CAMK2D HCN1 STC1 ATP2B1 ABL1 GLP1R PDE5A ADRA2A EDNRA CYSLTR1 ZDHHC21 DMD DSG2 ABCC9 DSP DOCK4 CACNA1D CACNB2 PER2 TRDN GJA1 ATP2B2 KCNJ12 KCNMB2
0.0766567	27	252	1.68606	GO:0006473 protein acetylation	http://amigo.geneontology.org/amigo/term/GO:0006473	PHF20 NAA25 NAA35 ESCO1 SF3B1 EPC1 USP22 EPC2 SIRT1 BRD1 JADE3 SOX4 CLOCK MAP3K7 SNAI2 ATG5 KMT2A NCOA3 IRF4 PRKAA2 SETD5 MECP2 NAP1L2 RPS6KA5 DSCC1 TAOK1 PPARGC1A
0.0766567	19	158	1.89237	GO:0050770 regulation of axonogenesis	http://amigo.geneontology.org/amigo/term/GO:0050770	SEMA3A PLXNA2 SEMA6A PLXNA1 PLXNC1 SEMA6D SEMA6B MAP6 BDNF GOLGA4 RTN4R MAP3K13 SPART EPHB2 SKIL DIXDC1 POU4F2 NDEL1 NEFL
0.0766878	21	181	1.82579	GO:0010594 regulation of endothelial cell migration	http://amigo.geneontology.org/amigo/term/GO:0010594	SIRT1 PLCG1 DLL4 NOTCH1 STC1 MECP2 ADGRA2 PIK3CB ABL1 MEOX2 PIK3CD HDAC9 HDAC5 PDCD10 RHOB NUS1 NF1 ITGB3 CEACAM1 ADAMTS9 NRP2
0.0766878	76	892	1.34079	GO:0032880 regulation of protein localization	http://amigo.geneontology.org/amigo/term/GO:0032880	UBE2D3 UBE2J2 GCG TMEM35A STAC VIP CNST STXBP5 SH3TC2 TCAF2 NEUROD1 NEDD4L PICALM MAVS MAPK8 MMD AAK1 RAB14 RABGAP1L ARFIP1 IRS1 AR SNX33 LRRK2 WNK3 RFX3 XPO1 CRKL SIX4 BNIP3L PIK3R2 PPP3CB SEC24A CNR1 SOX4 SIX1 CLOCK CCN3 ADAM10 PPP3CA ABCA12 C9orf72 LATS2 ADRA2A SLC7A11 FRMD4A EDNRA PRKAA2 TTC8 RAB8A CCNE2 SLC35D3 RFX6 IRS2 NF1 CD2AP ITGB3 TTN CENPQ ZFAND1 RAB23 PDCD10 IL1A PPFIA1 MYH10 MFHAS1 …
0.0775005	5	19	4.14121	GO:0036124 histone H3-K9 trimethylation	http://amigo.geneontology.org/amigo/term/GO:0036124	ARID4A ARID4B SIRT1 MECP2 SUV39H2
0.0776195	18	147	1.92693	GO:0006865 amino acid transport	http://amigo.geneontology.org/amigo/term/GO:0006865	SLC6A15 SLC38A7 SLC1A2 SLC38A1 SLC36A1 SLC7A10 SLC38A2 SFXN1 SLC36A4 SLC6A6 SLC7A6 SLC7A11 LRRC8C SLC6A9 NF1 LRRC8D PER2 GJA1
0.0779883	22	193	1.79381	GO:2001257 regulation of cation channel activity	http://amigo.geneontology.org/amigo/term/GO:2001257	STIM2 STAC CACNB2 TRDN STIMATE PIRT PPP3CB PPP3CA HCN1 PPP3R1 EDNRA NLGN1 ABCC9 EPHB2 RRAD DMD ADRB2 ALG10B PDE4D SLC6A9 JPH4 CAMK2D
0.0784456	7	35	3.14732	GO:0035137 hindlimb morphogenesis	http://amigo.geneontology.org/amigo/term/GO:0035137	PITX1 RARB RPGRIP1L AFF3 NOTCH1 CHD7 RARG
0.0784456	7	35	3.14732	GO:0048009 insulin-like growth factor receptor signaling pathway	http://amigo.geneontology.org/amigo/term/GO:0048009	GIGYF1 GIGYF2 GRB10 AR IGF2R IRS1 PHIP
0.0794875	13	93	2.19974	GO:0046364 monosaccharide biosynthetic process	http://amigo.geneontology.org/amigo/term/GO:0046364	SIRT1 PPARGC1A NR3C1 GCG LEPR RANBP2 PTPN2 PGP SLC35B4 PER2 SOGA1 PGM1 SELENOS
0.0794875	13	93	2.19974	GO:1904063 negative regulation of cation transmembrane transport	http://amigo.geneontology.org/amigo/term/GO:1904063	HECW1 NEDD4L NEDD4 PPP3CB PPP3CA PPP3R1 CAMK2D STK39 EPHB2 RRAD ADRA2A SLC6A9 TRDN
0.0801133	8	44	2.8612	GO:0034661 ncRNA catabolic process	http://amigo.geneontology.org/amigo/term/GO:0034661	PELO POP1 TENT4B PNPT1 WDR82 TENT2 LIN28A LIN28B
0.0801133	33	327	1.5881	GO:0048638 regulation of developmental growth	http://amigo.geneontology.org/amigo/term/GO:0048638	SEMA3A SEMA6A SEMA6D LATS2 SEMA6B BDNF NEDD4L RIMS1 GOLGA4 JARID2 RTN4R YBX3 MAP3K13 RAB21 ATRN DPYSL2 TLL2 SIX4 SIX1 SPART WDR36 GATA6 NOTCH1 POU4F2 BCL2L11 FLVCR1 NDEL1 AR ADRB2 CHD7 ABL1 RNF157 RUNX1
0.0801133	74	867	1.34315	GO:0055082 cellular chemical homeostasis	http://amigo.geneontology.org/amigo/term/GO:0055082	CALCR SLC4A7 PTGER3 ATP2B1 DMXL2 SLC30A4 STIM2 GCG ATP2B2 CACNA1D SLC30A2 STC1 ADRA1D ATP2A2 TRDN SLC39A10 SLC9A8 NALF1 PPP3CB PPP3CA CAMK2D PPP3R1 TRPA1 GLP1R EDNRA CCL19 GRIN2A GCLC CYB561 PIK3CB ATG5 NUCKS1 TRPM7 SIRT1 ABL1 PIK3R2 IL1A CNR1 GNA13 SOX4 LIN28A SLC12A6 SNAPIN ABCA12 ADRA2A PRKAA2 NEUROD1 CACNB2 GALR1 SCARA5 GRM5 P2RY1 CHD7 LRRC8D IRS2 MAFG STK39 DMD KCTD7 LYN ITGB3 RAB38 PLCG1 AB…
0.0801133	19	159	1.88047	GO:0098732 macromolecule deacylation	http://amigo.geneontology.org/amigo/term/GO:0098732	HDAC9 RCOR1 SIRT1 TBL1X MIER2 HDAC5 RCOR3 LYPLAL1 ABHD10 TBL1XR1 MTA1 SAP30BP MAPK8 BCL6 JDP2 PRKAA2 LRRK2 PER2 CAMK2D
0.0808916	14	104	2.11839	GO:0007173 epidermal growth factor receptor signaling pathway	http://amigo.geneontology.org/amigo/term/GO:0007173	CBLB ERRFI1 GAREM1 AFAP1L2 ADRA2A ABL1 SOS1 SOX9 KIF16B PLCG1 CNOT9 PTPN2 CEACAM1 NCK2
0.0808916	32	315	1.59864	GO:0021700 developmental maturation	http://amigo.geneontology.org/amigo/term/GO:0021700	NLGN1 CBFB RPS6KA2 MAP3K13 PICALM RFX3 SNX10 DLD BRD1 B4GALT6 PTBP3 FAM210B RUNX2 FOXA1 ANKRD17 SNAPIN EDNRA NR4A2 B4GALT5 NFIA FLVCR1 MECP2 ZBTB7A NF1 NEFL MBTPS2 RAB32 RAB38 BNC1 LRRK2 TUT7 CCL19
0.0808916	6	27	3.49702	GO:0021952 central nervous system projection neuron axonogenesis	http://amigo.geneontology.org/amigo/term/GO:0021952	EPHB2 GLI2 DCX NFIB NR4A2 FBXO45
0.0808916	10	63	2.49787	GO:0035924 cellular response to vascular endothelial growth factor stimulus	http://amigo.geneontology.org/amigo/term/GO:0035924	SEMA6A PDGFRB NOTCH1 ADAMTS3 ADGRA2 NRP2 PIK3CB PIK3CD DLL4 NUS1
0.0808916	52	572	1.4306	GO:0048871 multicellular organismal homeostasis	http://amigo.geneontology.org/amigo/term/GO:0048871	PROM1 RAB3D PDK4 SNX10 HOXA13 GRB10 PPARGC1A PRLR IL1A KDM3A LEPR KMT2A CNR1 USP45 SOX9 KRAS GRHL1 CRB1 WDR36 IRF4 NOVA1 ILDR2 ABCA12 NOTCH1 CDHR1 PPARGC1B NEUROD1 ABHD6 VSTM4 ADRB2 GATM MEX3C PNPLA1 SLC35D3 NF1 STK39 GIGYF2 DIO2 EBF2 ITGB3 SIRT1 CLRN1 IQCB1 SLC22A5 PTGER3 DOCK7 PER2 GJA1 PRKAA2 WNK3 JAM2 DMD
0.0808916	12	83	2.27517	GO:0072091 regulation of stem cell proliferation	http://amigo.geneontology.org/amigo/term/GO:0072091	SNAI2 GLI2 RARB RUNX2 SOX9 NFIB NOTCH1 OVOL1 RARG IRS2 NF1 GJA1
0.0808916	10	63	2.49787	GO:0072348 sulfur compound transport	http://amigo.geneontology.org/amigo/term/GO:0072348	SLC25A14 SLC6A6 SLC35F3 SLC36A1 SLC38A7 SLC1A2 SLC7A11 GJA1 LRRC8C LRRC8D
0.0808916	6	27	3.49702	GO:1900151 regulation of nuclear-transcribed mRNA catabolic process deadenylation-dependent decay	http://amigo.geneontology.org/amigo/term/GO:1900151	TNRC6C CPEB3 SYNCRIP ZFP36L2 TNRC6B TENT4B
0.0814572	43	455	1.48719	GO:0061458 reproductive system development	http://amigo.geneontology.org/amigo/term/GO:0061458	COL9A3 AR SOX9 HOXA11 ARID4A ARID4B PRDM1 YBX3 ZFY GLI2 TMED2 SIRT1 CRKL RTCB SIX4 FNDC3A HOXA13 PRLR PDGFRB IL1A SNAI1 FOXA1 TTPA IDH1 LHX9 NOTCH1 GAS2 ARID5B BCL2L11 STC1 LHX8 RBM15 E2F7 JUNB CHD7 RARG NHLH2 NRIP1 PLAG1 SOCS3 ADAM19 GATA6 STOX2
0.0815031	31	303	1.61001	GO:0072659 protein localization to plasma membrane	http://amigo.geneontology.org/amigo/term/GO:0072659	RAB10 RAB11A RAB3D ASB3 FAM126A EFR3A RAB15 STAC FAM126B TSPAN33 CNST RAB8A TMED2 GORASP2 ABCA12 GOLGA4 AR WNK3 SEC23A PIK3R2 TTC8 NSG1 P2RY1 PICALM RAPGEF2 PPFIA1 TNIK EPB41L3 EPHB2 CACNB2 MYO5A
0.0816959	15	115	2.0526	GO:0010522 regulation of calcium ion transport into cytosol	http://amigo.geneontology.org/amigo/term/GO:0010522	TRDN PPP3CB PPP3CA CAMK2D PPP3R1 ATG5 ABL1 CHD7 DMD LYN ITGB3 CALCR PLCG1 PDE4D JPH4
0.0816959	26	242	1.69071	GO:0014706 striated muscle tissue development	http://amigo.geneontology.org/amigo/term/GO:0014706	NEBL GATA5 DIPK2A MRTFB JARID2 ATG5 EYA2 RARB DSP LOX DLL4 GATA6 NOTCH1 EDNRA ACTC1 SGCB SMAD1 CHD7 DSG2 ACVR1 TTN PDGFRB SORBS2 RUNX1 ADAMTS9 GJA1
0.0816959	17	137	1.95272	GO:0032874 positive regulation of stress-activated MAPK cascade	http://amigo.geneontology.org/amigo/term/GO:0032874	TRAF3 EDAR SH3RF1 RELL1 PDCD10 TNIK TAOK1 CCL19 IL1A DIXDC1 CRK MYD88 MAP3K5 STK39 HIPK2 MFHAS1 SEMA3A
0.0824168	74	869	1.34005	GO:0061024 membrane organization	http://amigo.geneontology.org/amigo/term/GO:0061024	VPS41 PICALM HACE1 SEC23A RUBCNL BNIP3L STX2 CERT1 SEC24A STX12 STX16 ATP8A1 SPIRE1 STX17 USO1 ATP8B2 SEC24D ASAP1 SUN1 RAB8A NLGN1 TMCC1 SNX33 SNX18 CHMP2B EXOC4 EXOC6 MICOS10 MTX3 AP3S1 TRAPPC2B REEP1 NUP93 AR GCLC BID EYA2 ATG2B TMED2 LPCAT2 PITPNM2 OSBPL8 CRKL BECN1 EPHB2 VAV3 CRB1 TTPA ABCG5 MTTP SNAPIN ABCA12 PIP4K2A SLC7A11 BCL2L11 NDEL1 PRRT2 SH3TC2 ABCD2 ATP2A2 PITPNB SPAST EEA1 ATL2 MIA…
0.0834004	19	160	1.86872	GO:0007189 adenylate cyclase-activating G protein-coupled receptor signaling pathway	http://amigo.geneontology.org/amigo/term/GO:0007189	CALCR PTGER3 CNR1 GNA13 VIP ADGRL3 ADRA2A GPR26 GNAQ ADRB2 ADRA1D PDE4D RAPGEF2 GLP1R RAPGEF4 GNAI2 GCG ADGRF1 GALR1
0.0837631	13	94	2.17634	GO:0032092 positive regulation of protein binding	http://amigo.geneontology.org/amigo/term/GO:0032092	IDE EPB41 BDNF LRRK2 POLDIP2 HIPK2 MAPRE1 GCG TICAM1 CTHRC1 DACT1 ABL1 RAPGEF2
0.0837631	53	587	1.42085	GO:0051640 organelle localization	http://amigo.geneontology.org/amigo/term/GO:0051640	RAB27B PICALM XPO1 RAB10 RAB11A RAB3D KXD1 STX2 STX12 STX16 SPIRE1 STX17 AP1AR USO1 RAB15 SNAPIN FYCO1 NDEL1 RAB8A GRAMD2A FAM91A1 LRRK2 MYO5A SDAD1 LYN EXOC4 EXOC6 AP3S1 TRAPPC2B MAPRE1 NLGN1 ATP2A2 SPAST CHMP2B ITGA4 MARK1 PCDH17 SUN1 HOOK3 DMD CENPQ SEH1L PDCD10 BECN1 PPFIA2 EML4 GJA1 MIS12 MAP6 NEFL DOCK7 TMED2 PIK3CD
0.0837631	13	94	2.17634	GO:1903312 negative regulation of mRNA metabolic process	http://amigo.geneontology.org/amigo/term/GO:1903312	TENT5A SYNCRIP YBX3 SRSF7 A1CF ELAVL4 MYD88 SRSF10 CELF4 HNRNPA2B1 HNRNPC TENT4B VIP
0.0839329	35	354	1.55588	GO:1902105 regulation of leukocyte differentiation	http://amigo.geneontology.org/amigo/term/GO:1902105	TNFSF9 SMARCD2 ARID1A PBRM1 JUNB HMGB3 PRDM1 CBFB ABL1 BCL6 SOS1 SLC46A2 SOX4 LRRC17 ZBTB46 PPP3CA SOX13 POU4F2 ZFP36L2 KLF10 PPARGC1B PTPN2 SOX12 SOCS1 NF1 TOX LYN RUNX1 GLI2 CEACAM1 SH3RF1 CCL19 CD80 IRF4 CAMK4
0.0848532	18	149	1.90106	GO:0046546 development of primary male sexual characteristics	http://amigo.geneontology.org/amigo/term/GO:0046546	COL9A3 AR SOX9 HOXA11 ARID4A ARID4B YBX3 CRKL SIX4 FNDC3A PDGFRB IL1A LHX9 LHFPL2 ARID5B BCL2L11 NHLH2 GATA6
0.0851762	9	54	2.62276	GO:0010611 regulation of cardiac muscle hypertrophy	http://amigo.geneontology.org/amigo/term/GO:0010611	JARID2 ERRFI1 BECN1 GATA5 PDE5A PPP3CA NOTCH1 TWF1 CAMK2D
0.0851804	30	292	1.61677	GO:0051962 positive regulation of nervous system development	http://amigo.geneontology.org/amigo/term/GO:0051962	PLXNA2 PLXNA1 PLXNC1 MAP6 BDNF TTBK1 GOLGA4 NLGN1 MAP3K13 RAB21 FZD3 NKX2-2 EPHB2 KRAS SKIL LRRTM2 NOTCH1 DIXDC1 POU4F2 NDEL1 GRM5 MECP2 CLCF1 FOXG1 PLAG1 THBS2 RASSF10 LYN NEFL SPEN
0.0855973	14	105	2.09821	GO:0046330 positive regulation of JNK cascade	http://amigo.geneontology.org/amigo/term/GO:0046330	TRAF3 EDAR SH3RF1 TNIK TAOK1 CCL19 IL1A DIXDC1 CRK MYD88 MAP3K5 HIPK2 MFHAS1 SEMA3A
0.0855973	14	105	2.09821	GO:0050773 regulation of dendrite development	http://amigo.geneontology.org/amigo/term/GO:0050773	HECW1 NEDD4L NEDD4 RAPGEF2 TNIK RAB21 ABL1 CRKL MARK1 EPHB2 PPP3CA ELAVL4 CRK RTN4IP1
0.0860148	12	84	2.24808	GO:0031060 regulation of histone methylation	http://amigo.geneontology.org/amigo/term/GO:0031060	PHF20 JARID2 SIRT1 GCG KDM3A KMT2A MTF2 SETD7 MECP2 TET1 NSD1 BCOR
0.0860148	12	84	2.24808	GO:0033555 multicellular organismal response to stress	http://amigo.geneontology.org/amigo/term/GO:0033555	ALS2 TRPA1 FBXL20 USP46 EPHB2 PPP3CA ADRA2A NR4A2 MECP2 SCN9A GABRA5 PIRT
0.0867619	7	36	3.05989	GO:0032743 positive regulation of interleukin-2 production	http://amigo.geneontology.org/amigo/term/GO:0032743	IRF4 ABL1 IL1A PDE4D MAP3K7 RUNX1 CD80
0.0867619	7	36	3.05989	GO:0046320 regulation of fatty acid oxidation	http://amigo.geneontology.org/amigo/term/GO:0046320	ABCD2 PDK4 CNR1 SOX9 IRS1 IRS2 PPARGC1A
0.0867619	7	36	3.05989	GO:0086010 membrane depolarization during action potential	http://amigo.geneontology.org/amigo/term/GO:0086010	SCN2A SCN1A SCN3A SCN9A SCN8A CACNA1D CACNB2
0.0873746	8	45	2.79762	GO:0000289 nuclear-transcribed mRNA poly(A) tail shortening	http://amigo.geneontology.org/amigo/term/GO:0000289	SAMD4A TNRC6C TNRC6B CNOT6 CNOT9 CPEB3 TENT4B TUT7
0.0873746	8	45	2.79762	GO:0016266 O-glycan processing	http://amigo.geneontology.org/amigo/term/GO:0016266	GXYLT1 GALNT2 GALNT7 GALNT3 GALNT1 GALNT13 B4GALT5 B3GNT5
0.0877742	30	293	1.61125	GO:0008654 phospholipid biosynthetic process	http://amigo.geneontology.org/amigo/term/GO:0008654	ABHD5 PI4K2B PIK3CB PIK3R2 PIP5K1B CHKA FAM126A PIP4K2A FAM126B IP6K3 PIGA SOCS6 PIK3CD SOCS3 SOCS1 BECN1 DGKZ NUS1 INPP4A LPCAT2 LPGAT1 RAB38 IDH1 SAMD8 MBOAT1 LCLAT1 DGKH PITPNM2 EFR3A DOLPP1
0.0877742	23	208	1.7401	GO:0046578 regulation of Ras protein signal transduction	http://amigo.geneontology.org/amigo/term/GO:0046578	RTN4R SHOC2 MCF2L ARHGEF3 DENND4A ALS2 RALGPS1 NOTCH1 RASGEF1A PIK3CB PDGFRB BCL6 SSX2IP EPHB2 KRAS RASA1 RASA2 PSD3 CRK NF1 ABL1 MAP4K4 ABL2
0.0885908	65	751	1.36202	GO:0006511 ubiquitin-dependent protein catabolic process	http://amigo.geneontology.org/amigo/term/GO:0006511	HECW1 UBE3C NEDD4L NEDD4 KLHL20 HACE1 PSMD7 UBE2R2 CUL2 FBXL20 EDEM3 RAD23B WWP1 SELENOS GID4 SKP2 FBXL17 RMND5A TRIP12 SH3RF1 UBE2J2 WDR26 RCHY1 KCTD5 FBXL14 RNF213 FBXO45 MAN1B1 YOD1 UBE2J1 TRIM13 ASCC3 CSNK1A1 XPO1 CHMP2B TRIM9 MIB1 ERLIN1 UBE2D3 PRICKLE1 RNF168 GCLC USP2 USP48 USP46 USP45 USP22 CLOCK USP15 USP37 USP44 USP47 TBL1XR1 ZNRF1 LRRK2 CD2AP HIPK2 ARAF SIRT1 RNF122 STT3B MTA1 PELI1 TB…
0.0885908	120	1516	1.24564	GO:0006629 lipid metabolic process	http://amigo.geneontology.org/amigo/term/GO:0006629	ABHD5 ELOVL5 CYP24A1 PI4K2B PIK3CB ALG6 HAO1 DGKH PIK3R2 PIP5K1B CHKA B4GALT6 FAM126A LPGAT1 GPCPD1 PDSS1 DGKZ PIP4K2A NUS1 FAM126B SAMD8 IP6K3 ABHD6 ELOVL7 PIGA DOLPP1 SOCS6 PIK3CD MBOAT1 CERS6 SPTLC3 LCLAT1 ABCD2 PNPLA1 SOCS3 SOCS1 GM2A ELOVL2 PLPP6 AGPS SNAI2 LPCAT2 CYP3A5 ERLIN1 ST8SIA4 PDGFRB B4GALT4 SNAI1 BECN1 ASXL3 ABCA12 CCL19 RNF213 PGP PDK4 GDE1 MBTPS2 INPP4A RORA DDHD2 SIRT1 CRKL PLCB…
0.0885908	3	7	6.74425	GO:0007442 hindgut morphogenesis	http://amigo.geneontology.org/amigo/term/GO:0007442	GLI2 HOXA13 DACT1
0.0885908	36	369	1.53528	GO:0009306 protein secretion	http://amigo.geneontology.org/amigo/term/GO:0009306	RAB10 NAGPA RAB3D GCG RAB15 MIA3 STXBP5 RAB8A TVP23B NEUROD1 MTTP ARFIP1 IRS1 RFX3 RAPGEF4 PPP3CB SEC24A CNR1 SOX4 CLOCK CCN3 PPP3CA ILDR2 ABCA12 ADRA2A FRMD4A RFX6 IRS2 TTN IL1A MYH10 GLUD1 PPID CD2AP PER2 VIP
0.0885908	4	13	4.84203	GO:0010452 histone H3-K36 methylation	http://amigo.geneontology.org/amigo/term/GO:0010452	SETD5 NSD1 BCOR SETD3
0.0885908	6	28	3.37213	GO:0010586 miRNA metabolic process	http://amigo.geneontology.org/amigo/term/GO:0010586	TUT7 TENT4B PNPT1 TENT2 LIN28A LIN28B
0.0885908	4	13	4.84203	GO:0010663 positive regulation of striated muscle cell apoptotic process	http://amigo.geneontology.org/amigo/term/GO:0010663	GATA6 POU4F2 MAP3K5 CAMK2D
0.0885908	4	13	4.84203	GO:0010666 positive regulation of cardiac muscle cell apoptotic process	http://amigo.geneontology.org/amigo/term/GO:0010666	GATA6 POU4F2 MAP3K5 CAMK2D
0.0885908	3	7	6.74425	GO:0019367 fatty acid elongation saturated fatty acid	http://amigo.geneontology.org/amigo/term/GO:0019367	ELOVL5 ELOVL7 ELOVL2
0.0885908	3	7	6.74425	GO:0019368 fatty acid elongation unsaturated fatty acid	http://amigo.geneontology.org/amigo/term/GO:0019368	ELOVL5 ELOVL7 ELOVL2
0.0885908	46	498	1.45358	GO:0023061 signal release	http://amigo.geneontology.org/amigo/term/GO:0023061	RIMS1 STX2 GCG RAP1B SNAPIN LIN7C NEUROD1 IRS1 NRXN3 PFN2 RFX3 RAPGEF4 PPP3CB FBXL20 GLP1R IL1A CNR1 SOX4 PNKD CLOCK CCN3 PPP3CA ILDR2 ABCA12 DOC2A ADRA2A CADPS STXBP5 CACNB2 PRRT2 P2RY1 ATP2A2 RFX6 IRS2 ERC2 NF1 FOXD1 LYN GLUD1 GJA1 GALR1 NLGN1 CHD7 LRRK2 PER2 VIP
0.0885908	23	209	1.73178	GO:0031032 actomyosin structure organization	http://amigo.geneontology.org/amigo/term/GO:0031032	ANLN LIMCH1 WDR1 NEBL EPB41L3 EPB41L4B TMOD2 FRMD6 EPB41 PPM1E PFN2 TRPM7 SIX4 PIK3R2 PPFIA1 ACTC1 CFL2 TTC8 MYOZ2 ABL1 MYH10 TTN PDGFRB
0.0885908	4	13	4.84203	GO:0032486 Rap protein signal transduction	http://amigo.geneontology.org/amigo/term/GO:0032486	RAP2C RAP1B RAP2B RAPGEF2
0.0885908	9	55	2.57508	GO:0033173 calcineurin-NFAT signaling cascade	http://amigo.geneontology.org/amigo/term/GO:0033173	NFATC3 NFATC2 NFAT5 PPP3CA PPP3CB PPP3R1 STIMATE MYOZ2 CAMTA1
0.0885908	3	7	6.74425	GO:0034625 fatty acid elongation monounsaturated fatty acid	http://amigo.geneontology.org/amigo/term/GO:0034625	ELOVL5 ELOVL7 ELOVL2
0.0885908	3	7	6.74425	GO:0034626 fatty acid elongation polyunsaturated fatty acid	http://amigo.geneontology.org/amigo/term/GO:0034626	ELOVL5 ELOVL7 ELOVL2
0.0885908	36	370	1.53113	GO:0035592 establishment of protein localization to extracellular region	http://amigo.geneontology.org/amigo/term/GO:0035592	RAB10 NAGPA RAB3D GCG RAB15 MIA3 STXBP5 RAB8A TVP23B NEUROD1 MTTP ARFIP1 IRS1 RFX3 RAPGEF4 PPP3CB SEC24A CNR1 SOX4 CLOCK CCN3 PPP3CA ILDR2 ABCA12 ADRA2A FRMD4A RFX6 IRS2 TTN IL1A MYH10 GLUD1 PPID CD2AP PER2 VIP
0.0885908	3	7	6.74425	GO:0036089 cleavage furrow formation	http://amigo.geneontology.org/amigo/term/GO:0036089	SPIRE1 SNX33 SNX18
0.0885908	3	7	6.74425	GO:0036492 eiF2alpha phosphorylation in response to endoplasmic reticulum stress	http://amigo.geneontology.org/amigo/term/GO:0036492	NCK2 TMED2 DNAJC3
0.0885908	4	13	4.84203	GO:0042921 glucocorticoid receptor signaling pathway	http://amigo.geneontology.org/amigo/term/GO:0042921	NEDD4 ARID1A NR3C1 CLOCK
0.0885908	35	357	1.5428	GO:0043010 camera-type eye development	http://amigo.geneontology.org/amigo/term/GO:0043010	PROM1 SDK2 DCX RPGRIP1L NHS VIM LAMC3 HIPK2 ATP2B1 CELF4 SOS1 SOX9 BCL11B DLL4 EPHB2 CRB1 SKIL COL8A1 NOTCH1 SLC7A11 POU4F2 ATP2B2 PKNOX1 NEUROD1 TENT2 HCN1 TTC8 VSTM4 CHD7 RARG MAB21L1 NF1 TENM3 PDGFRB USP45
0.0885908	15	117	2.01751	GO:0050779 RNA destabilization	http://amigo.geneontology.org/amigo/term/GO:0050779	SAMD4A TNRC6C TNRC6B CNOT6 YTHDF3 CNOT9 CPEB3 SYNCRIP PNPT1 LIN28B GIGYF2 ZFP36L2 TENT4B TUT7 MEX3D
0.0885908	9	55	2.57508	GO:0050885 neuromuscular process controlling balance	http://amigo.geneontology.org/amigo/term/GO:0050885	CLRN1 RBFOX1 JPH4 ABL1 POU4F2 CAMTA1 GM2A GIGYF2 NEFL
0.0885908	3	7	6.74425	GO:0050904 diapedesis	http://amigo.geneontology.org/amigo/term/GO:0050904	CRKL ITGA4 CRK
0.0885908	19	162	1.84565	GO:0050905 neuromuscular process	http://amigo.geneontology.org/amigo/term/GO:0050905	STAC CLRN1 HIPK2 RBFOX1 JPH4 ABL1 PNKD SPART SCN1A POU4F2 EDNRA MECP2 CAMTA1 GRIN2A GM2A DMD GIGYF2 NEFL PRRT2
0.0885908	29	282	1.6183	GO:0051259 protein complex oligomerization	http://amigo.geneontology.org/amigo/term/GO:0051259	ATL2 ALS2 SPAST ME1 SAMHD1 TRPA1 SLC1A2 CPSF6 PNPT1 BCL10 NACC2 HCN1 MAT2A LRRC8D ZNF746 KCNJ12 TRPM7 KCTD9 KCTD3 KCTD5 SCARA5 LRRC8C KCNA4 KCTD16 KCTD8 KCTD7 G3BP2 CTH PEG10
0.0885908	3	7	6.74425	GO:0060405 regulation of penile erection	http://amigo.geneontology.org/amigo/term/GO:0060405	VIP CNR1 P2RY1
0.0885908	6	28	3.37213	GO:0060479 lung cell differentiation	http://amigo.geneontology.org/amigo/term/GO:0060479	SOX9 FOXA1 KRAS GATA6 NFIB PPP3R1
0.0885908	6	28	3.37213	GO:0060487 lung epithelial cell differentiation	http://amigo.geneontology.org/amigo/term/GO:0060487	SOX9 FOXA1 KRAS GATA6 NFIB PPP3R1
0.0885908	3	7	6.74425	GO:0060729 intestinal epithelial structure maintenance	http://amigo.geneontology.org/amigo/term/GO:0060729	SOX9 NEUROD1 SLC22A5
0.0885908	6	28	3.37213	GO:0071880 adenylate cyclase-activating adrenergic receptor signaling pathway	http://amigo.geneontology.org/amigo/term/GO:0071880	ADRA2A ADRB2 ADRA1D PDE4D RAPGEF2 GNAI2
0.0885908	33	331	1.5689	GO:0072001 renal system development	http://amigo.geneontology.org/amigo/term/GO:0072001	HOXA11 ADAMTS6 PRDM1 GLI2 RARB ITGA8 SIX4 RPGRIP1L PDGFRB NID1 CAT SOX4 SOX9 GZF1 SIX1 LIN28A PPP3CA NOTCH1 ARID5B EDNRA BCL2L11 NFIA TTC8 SMAD1 OVOL1 AMER1 LRRK2 NF1 FOXD1 ITGB3 PROM1 STAT1 MAGI2
0.0885908	3	7	6.74425	GO:0080144 amino acid homeostasis	http://amigo.geneontology.org/amigo/term/GO:0080144	SLC7A11 TPP2 KCTD7
0.0885908	4	13	4.84203	GO:0090481 pyrimidine nucleotide-sugar transmembrane transport	http://amigo.geneontology.org/amigo/term/GO:0090481	SLC35B4 SLC35A5 SLC35D3
0.0885908	20	173	1.81926	GO:0097553 calcium ion transmembrane import into cytosol	http://amigo.geneontology.org/amigo/term/GO:0097553	CACNA1D TRDN NALF1 PPP3CB PPP3CA CAMK2D PPP3R1 CCL19 GRIN2A ATG5 ABL1 TRPA1 CHD7 DMD LYN ITGB3 CALCR PLCG1 PDE4D JPH4
0.0885908	4	13	4.84203	GO:1905664 regulation of calcium ion import across plasma membrane	http://amigo.geneontology.org/amigo/term/GO:1905664	PPP3CB PPP3CA PPP3R1 CALCR
0.0885908	3	7	6.74425	GO:1905691 lipid droplet disassembly	http://amigo.geneontology.org/amigo/term/GO:1905691	PLIN3 CHKA PRKAA2
0.0885908	3	7	6.74425	GO:1990791 dorsal root ganglion development	http://amigo.geneontology.org/amigo/term/GO:1990791	UNC5C NRP2 POU4F2
0.0885908	17	139	1.92462	GO:2000027 regulation of animal organ morphogenesis	http://amigo.geneontology.org/amigo/term/GO:2000027	DACT1 HOXA11 SNAI2 ABL1 SIX4 FZD3 RUNX2 SOX9 SIX1 GATA5 CTHRC1 AR ROR1 PAX9 CELSR3 PRICKLE1 MAGI2
0.0897608	34	345	1.55085	GO:0042063 gliogenesis	http://amigo.geneontology.org/amigo/term/GO:0042063	SOX9 TTBK1 ADAM22 VIM LAMC3 WDR1 DCX ABL1 LEPR B4GALT6 SOX4 NKX2-2 LIN28A KRAS RRAS2 TSPAN2 CRB1 SOX13 NFIB NOTCH1 B4GALT5 SUN1 MECP2 SH3TC2 P2RY1 CLCF1 FOXG1 PLAG1 ROR1 NF1 DMD PPP3R1 LYN CRKL
0.0898092	11	75	2.30803	GO:0001736 establishment of planar polarity	http://amigo.geneontology.org/amigo/term/GO:0001736	DACT1 WDR1 ABL1 RPGRIP1L FZD3 CTHRC1 TTC8 ROR1 CELSR3 PRICKLE1 MAGI2
0.0898092	11	75	2.30803	GO:0007164 establishment of tissue polarity	http://amigo.geneontology.org/amigo/term/GO:0007164	DACT1 WDR1 ABL1 RPGRIP1L FZD3 CTHRC1 TTC8 ROR1 CELSR3 PRICKLE1 MAGI2
0.0898092	11	75	2.30803	GO:0071260 cellular response to mechanical stimulus	http://amigo.geneontology.org/amigo/term/GO:0071260	PIEZO2 GCLC SOX9 SLC38A2 ITGB3 MAP3K1 MAPK8 TNFRSF10B BCL10 MAP3K2 MYD88
0.0901486	10	65	2.42101	GO:0033059 cellular pigmentation	http://amigo.geneontology.org/amigo/term/GO:0033059	RAB27B RAB11A RAB32 RAB38 SNAPIN AP1S3 AP3S1 LYST ZEB2 MYO5A
0.0901486	10	65	2.42101	GO:0046626 regulation of insulin receptor signaling pathway	http://amigo.geneontology.org/amigo/term/GO:0046626	GRB10 SIRT1 IRS1 NUCKS1 OSBPL8 GNAI2 PTPN2 SOCS3 SOCS1 PIP4K2A
0.0905058	13	96	2.131	GO:0007032 endosome organization	http://amigo.geneontology.org/amigo/term/GO:0007032	PI4K2B WASHC4 TMCC1 PHETA1 CHMP2B DNAJC13 RAB22A ALS2 SNX10 RAB11A HOOK3 SNX33 EEA1
0.0912704	19	163	1.83433	GO:0030856 regulation of epithelial cell differentiation	http://amigo.geneontology.org/amigo/term/GO:0030856	ERRFI1 MAFG FOXJ2 SERPINE1 RFX3 PRLR IL1A SOX9 NKX2-2 KRAS GRHL1 ABCA12 NOTCH1 FRZB ZDHHC21 PROM1 NCOA3 CEACAM1 STAT1
0.0920484	8	46	2.7368	GO:0021879 forebrain neuron differentiation	http://amigo.geneontology.org/amigo/term/GO:0021879	LHX8 DCX PLXNA1 NRP2 BCL11B FOXG1 NHLH2 RAPGEF2
0.0920484	8	46	2.7368	GO:0070849 response to epidermal growth factor	http://amigo.geneontology.org/amigo/term/GO:0070849	GAREM1 SNAI2 PLCG1 ZFP36L2 EEF1A1 ERRFI1 SOX9 BECN1
0.0920484	8	46	2.7368	GO:1901021 positive regulation of calcium ion transmembrane transporter activity	http://amigo.geneontology.org/amigo/term/GO:1901021	STIM2 STAC TRDN STIMATE PPP3CB PPP3CA PPP3R1 CACNB2
0.0920958	15	118	2.00041	GO:0061640 cytoskeleton-dependent cytokinesis	http://amigo.geneontology.org/amigo/term/GO:0061640	ANLN SPIRE1 SNX33 SNX18 EXOC4 EXOC6 MYH10 POLDIP2 ZFYVE26 CHMP2B SPAST RHOB SON RASA1 CECR2
0.092322	7	37	2.97719	GO:0001569 branching involved in blood vessel morphogenesis	http://amigo.geneontology.org/amigo/term/GO:0001569	ABL1 ACVR1 GNA13 DLL4 EDNRA RBM15 PPP3R1
0.092322	7	37	2.97719	GO:0006688 glycosphingolipid biosynthetic process	http://amigo.geneontology.org/amigo/term/GO:0006688	B4GALT6 ST8SIA4 B4GALT4 B4GALT5 UGT8 ST8SIA1 LARGE1
0.092322	7	37	2.97719	GO:0035459 vesicle cargo loading	http://amigo.geneontology.org/amigo/term/GO:0035459	SEC23A SEC24A SEC24D MIA3 AP3S1 PICALM TMED2
0.0923568	32	321	1.56876	GO:0051091 positive regulation of DNA-binding transcription factor activity	http://amigo.geneontology.org/amigo/term/GO:0051091	MBTPS2 PPARGC1A TICAM1 PPARGC1B TRIM13 MAP3K13 MAVS BCL10 MTDH ARID5B NEUROD1 RHEBL1 ZBTB7A TFDP1 HIPK2 CTH CAT CLOCK PPP3CA ADGRF1 MYD88 RNF220 MID2 RPS6KA5 HDAC5 FOXA1 AR RTKN2 ROR1 UBE2V1 MAP3K7 NHLH2
0.0930299	18	152	1.86354	GO:0046328 regulation of JNK cascade	http://amigo.geneontology.org/amigo/term/GO:0046328	TRAF3 EDAR SH3RF1 DACT1 MAP4K4 TNIK TAOK1 CCL19 AIDA MAGI3 IL1A DIXDC1 CRK MYD88 MAP3K5 HIPK2 MFHAS1 SEMA3A
0.0938557	62	715	1.36457	GO:0051668 localization within membrane	http://amigo.geneontology.org/amigo/term/GO:0051668	SEC61A2 RAB10 RAB11A RAB3D ASB3 FAM126A EXOC4 EFR3A EXOC6 RAB15 STAC LIN7C FAM126B TSPAN33 CNST RAB8A TCAF2 ZDHHC21 ZDHHC20 MAGI2 DENND1B SRPRA BID REEP1 TMED2 GORASP2 RAB14 ABCA12 GOLGA4 AR NLGN1 WNK3 ADAM22 CRKL SEC23A PIK3R2 LGI1 GLP1R SSR3 ADAM10 SLC7A11 EPG5 TTC8 CRK NSG1 P2RY1 GRIN2A FRMPD1 PICALM RAPGEF2 ITGA4 RAB32 RAB38 PPFIA1 SNX27 TNIK EPB41L3 ACAP2 EPHB2 CACNB2 MYO5A MAPK8
0.0964509	13	97	2.10903	GO:0008593 regulation of Notch signaling pathway	http://amigo.geneontology.org/amigo/term/GO:0008593	AAK1 DLL4 TCIM CCN3 BCL6 GATA5 ADAM10 NOTCH1 GAS2 ZBTB7A SLC35C1 JAG2 PDCD10
0.0964509	9	56	2.52909	GO:0019933 cAMP-mediated signaling	http://amigo.geneontology.org/amigo/term/GO:0019933	PDE4D RNF157 PDE7A RAPGEF2 GLP1R ATF1 SOX9 KSR1 PEX5L
0.0964509	11	76	2.27766	GO:0061035 regulation of cartilage development	http://amigo.geneontology.org/amigo/term/GO:0061035	SOX9 HOXA11 GLI2 RARB RUNX2 LNPK FRZB SMAD1 RARG SNAI2 TRPS1
0.0964509	9	56	2.52909	GO:0072132 mesenchyme morphogenesis	http://amigo.geneontology.org/amigo/term/GO:0072132	SNAI2 ACVR1 SNAI1 SOX9 GATA5 EXOC4 NOTCH1 ACTC1 MDM4
0.097133	20	176	1.78825	GO:0034767 positive regulation of ion transmembrane transport	http://amigo.geneontology.org/amigo/term/GO:0034767	STIM2 STAC TRDN WNK3 STIMATE PIRT PPP3CB PPP3CA PPP3R1 EDNRA ABL1 EPHB2 STK39 DMD CALCR ADRB2 PLCG1 ALG10B NDUFA4 CACNB2
0.097348	10	66	2.38433	GO:0017156 calcium-ion regulated exocytosis	http://amigo.geneontology.org/amigo/term/GO:0017156	RIMS1 ADRA2A RAPGEF4 PPP3CB GNAI2 RAP1B NOTCH1 DOC2A CADPS ATP2A2
0.097348	14	108	2.03993	GO:0061157 mRNA destabilization	http://amigo.geneontology.org/amigo/term/GO:0061157	SAMD4A TNRC6C TNRC6B CNOT6 YTHDF3 CNOT9 CPEB3 SYNCRIP PNPT1 GIGYF2 ZFP36L2 TENT4B TUT7 MEX3D
0.097348	10	66	2.38433	GO:0071384 cellular response to corticosteroid stimulus	http://amigo.geneontology.org/amigo/term/GO:0071384	NR3C1 KLF9 ZFP36L2 ATP2B1 ACVR1 ERRFI1 FBXO32 STC1 DDIT4 BCL2L11
0.10168	5	21	3.74681	GO:0000083 regulation of transcription involved in G1/S transition of mitotic cell cycle	http://amigo.geneontology.org/amigo/term/GO:0000083	CDK17 E2F7 KLF11 TFDP1 BACH1
0.10168	5	21	3.74681	GO:0002902 regulation of B cell apoptotic process	http://amigo.geneontology.org/amigo/term/GO:0002902	LYN BCL10 IRS2 SLC39A10 BCL6
0.10168	5	21	3.74681	GO:0006488 dolichol-linked oligosaccharide biosynthetic process	http://amigo.geneontology.org/amigo/term/GO:0006488	NUS1 ALG6 ALG10 ALG10B DOLPP1
0.10168	41	439	1.4697	GO:0006644 phospholipid metabolic process	http://amigo.geneontology.org/amigo/term/GO:0006644	ABHD5 PI4K2B PIK3CB PIK3R2 PIP5K1B CHKA FAM126A LPGAT1 GPCPD1 PIP4K2A FAM126B IP6K3 PIGA SOCS6 PIK3CD LCLAT1 SOCS3 SOCS1 LPCAT2 DGKH BECN1 DGKZ NUS1 MBOAT1 PGP PLPP6 GDE1 INPP4A PLA2G12A RAB38 PLCG1 IDH1 GATA6 SAMD8 ABHD6 MECP2 PDGFRB PITPNM2 OSBPL8 EFR3A DOLPP1
0.102404	134	1729	1.21961	GO:0007155 cell adhesion	http://amigo.geneontology.org/amigo/term/GO:0007155	CELSR3 TENM1 DSG2 LAMC3 LIMCH1 SDK2 PLXNA2 PAG1 ITGA8 ATRN ITGA6 DSP CDH20 ATRNL1 PLXNA1 IL1A ITGA4 PCDH17 CD80 TNFSF9 CRB1 PLXNC1 CCN3 PCDH10 LPP CDHR1 ADGRL3 JAM2 NTNG1 NLGN1 CTNND2 COL13A1 TENM3 LYN ITGB3 PCDH20 SMARCD2 NID1 ARID1A FOXA1 PBRM1 SNAI2 PPP1R12A CEACAM1 SERPINE1 ADAM19 NT5E ADAM10 ILDR2 RASA1 NOTCH1 MIA3 UNC5D RAP2B POLDIP2 ADAM22 NRXN3 PIK3CB TRO CBFB FAP RAB10 CCDC80 TRPM7 ABL1 …
0.102934	79	952	1.30587	GO:0019953 sexual reproduction	http://amigo.geneontology.org/amigo/term/GO:0019953	CECR2 SPIRE1 M1AP CFAP97 C14orf39 TDRP ZPBP2 CCNY RIMS1 HOXA11 PGM3 TBPL1 ARID4A RAI14 ARID4B PRDM1 YBX3 SPA17 FOXJ2 ZFY RPS6KA2 AFF4 RFX2 DLD SIRT1 CATSPERG CRKL SBF1 FNDC3A STX2 QKI BCL6 IL1A ACVR1 GALNT3 KDM3A GORASP2 SOS1 LEPR CNR1 RAD23B DNMT3A EPC1 WIPF3 SOX9 LIN28A CLOCK SKIL PDE5A TAF4B LHFPL2 NR6A1 NOTCH1 GAS2 POU4F2 EDNRA BCL2L11 CELF3 ZNF148 SUN1 PAFAH1B2 AR BNC1 SMAD1 OVOL1 NRIP1 LRRK…
0.103125	13	98	2.08751	GO:0030516 regulation of axon extension	http://amigo.geneontology.org/amigo/term/GO:0030516	SEMA3A SEMA6A SEMA6D SEMA6B GOLGA4 RTN4R MAP3K13 RAB21 DPYSL2 WDR36 POU4F2 NDEL1 ABL1
0.103361	18	154	1.83934	GO:0030010 establishment of cell polarity	http://amigo.geneontology.org/amigo/term/GO:0030010	AMOTL2 AMOTL1 NDEL1 MAPRE1 CCL19 ABL1 CRKL CRB1 FRMD4A TTC8 CRK DOCK7 RAP1B GJA1 RAB10 ABL2 SNX27 MPP7
0.103437	7	38	2.89885	GO:0003203 endocardial cushion morphogenesis	http://amigo.geneontology.org/amigo/term/GO:0003203	SNAI2 ACVR1 SNAI1 SOX9 GATA5 NOTCH1 MDM4
0.103437	11	77	2.24808	GO:0006487 protein N-linked glycosylation	http://amigo.geneontology.org/amigo/term/GO:0006487	ALG6 GFPT2 ALG10 STT3B DOLPP1 MGAT2 ALG10B NUS1 PGM3 TUSC3 UBE2J1
0.103437	7	38	2.89885	GO:0038179 neurotrophin signaling pathway	http://amigo.geneontology.org/amigo/term/GO:0038179	BDNF SOS1 ZDHHC17 DOK5 RAPGEF2 DDIT4 MAGI2
0.103437	11	77	2.24808	GO:0086001 cardiac muscle cell action potential	http://amigo.geneontology.org/amigo/term/GO:0086001	CAMK2D CACNA1D HCN1 DMD DSG2 DSP SCN1A CACNB2 NEDD4L ATP2A2 GJA1
0.103437	7	38	2.89885	GO:1903539 protein localization to postsynaptic membrane	http://amigo.geneontology.org/amigo/term/GO:1903539	RAB11A RAB8A ADAM22 LGI1 ADAM10 NSG1 GRIN2A
0.103437	7	38	2.89885	GO:1905332 positive regulation of morphogenesis of an epithelium	http://amigo.geneontology.org/amigo/term/GO:1905332	ABL1 SIX4 SOX9 SIX1 AR PIK3CD GJA1
0.104918	9	57	2.48472	GO:0014743 regulation of muscle hypertrophy	http://amigo.geneontology.org/amigo/term/GO:0014743	JARID2 ERRFI1 BECN1 GATA5 PDE5A PPP3CA NOTCH1 TWF1 CAMK2D
0.104918	65	761	1.34412	GO:0019941 modification-dependent protein catabolic process	http://amigo.geneontology.org/amigo/term/GO:0019941	HECW1 UBE3C NEDD4L NEDD4 KLHL20 HACE1 PSMD7 UBE2R2 CUL2 FBXL20 EDEM3 RAD23B WWP1 SELENOS GID4 SKP2 FBXL17 RMND5A TRIP12 SH3RF1 UBE2J2 WDR26 RCHY1 KCTD5 FBXL14 RNF213 FBXO45 MAN1B1 YOD1 UBE2J1 TRIM13 ASCC3 CSNK1A1 XPO1 CHMP2B TRIM9 MIB1 ERLIN1 UBE2D3 PRICKLE1 RNF168 GCLC USP2 USP48 USP46 USP45 USP22 CLOCK USP15 USP37 USP44 USP47 TBL1XR1 ZNRF1 LRRK2 CD2AP HIPK2 ARAF SIRT1 RNF122 STT3B MTA1 PELI1 TB…
0.104918	9	57	2.48472	GO:0032330 regulation of chondrocyte differentiation	http://amigo.geneontology.org/amigo/term/GO:0032330	SOX9 HOXA11 GLI2 RARB RUNX2 LNPK RARG SNAI2 TRPS1
0.105179	17	143	1.87078	GO:0051928 positive regulation of calcium ion transport	http://amigo.geneontology.org/amigo/term/GO:0051928	STIM2 STAC TRDN WNK3 STIMATE PPP3CB PPP3CA PPP3R1 CACNA1D STC1 CACNB2 ATP2B1 ABL1 GCG CALCR PLCG1 PDGFRB
0.105457	55	626	1.38261	GO:0072657 protein localization to membrane	http://amigo.geneontology.org/amigo/term/GO:0072657	SEC61A2 RAB10 RAB11A RAB3D ASB3 FAM126A EFR3A RAB15 STAC LIN7C FAM126B TSPAN33 CNST RAB8A TCAF2 ZDHHC21 ZDHHC20 MAGI2 SRPRA BID REEP1 TMED2 GORASP2 ABCA12 GOLGA4 AR NLGN1 WNK3 ADAM22 CRKL SEC23A PIK3R2 LGI1 GLP1R SSR3 ADAM10 SLC7A11 TTC8 CRK NSG1 P2RY1 GRIN2A FRMPD1 PICALM RAPGEF2 ITGA4 RAB32 RAB38 PPFIA1 TNIK EPB41L3 EPHB2 CACNB2 MYO5A MAPK8
0.105835	20	178	1.76816	GO:0007034 vacuolar transport	http://amigo.geneontology.org/amigo/term/GO:0007034	VPS41 CHMP2B SNX16 BECN1 VPS13C RNF157 SNAPIN ALS2 NEDD4 RHOB SNX27 C9orf72 AP3S1 IGF2R LYST EPG5 HOOK3 NAGPA ADRB2 LRRK2
0.106898	23	214	1.69132	GO:2000113 negative regulation of cellular macromolecule biosynthetic process	http://amigo.geneontology.org/amigo/term/GO:2000113	SAMD4A TNRC6C TNRC6B CPEB3 CNOT6 CPEB4 FXR1 CPEB2 CNOT9 YTHDF3 SYNCRIP PNPT1 GIGYF2 CELF4 TIA1 LIN28A ZFP36L2 TENT4B OTUD6B TUT7 GRB10 MEX3D SELENOS
0.107545	4	14	4.49617	GO:0001833 inner cell mass cell proliferation	http://amigo.geneontology.org/amigo/term/GO:0001833	SALL4 PELO COPS2 NDEL1
0.107545	4	14	4.49617	GO:0002903 negative regulation of B cell apoptotic process	http://amigo.geneontology.org/amigo/term/GO:0002903	BCL10 IRS2 SLC39A10 BCL6
0.107545	4	14	4.49617	GO:0010832 negative regulation of myotube differentiation	http://amigo.geneontology.org/amigo/term/GO:0010832	CCN3 NOTCH1 HDAC5 BDNF
0.107545	4	14	4.49617	GO:0031958 corticosteroid receptor signaling pathway	http://amigo.geneontology.org/amigo/term/GO:0031958	NEDD4 ARID1A NR3C1 CLOCK
0.107545	4	14	4.49617	GO:1902287 semaphorin-plexin signaling pathway involved in axon guidance	http://amigo.geneontology.org/amigo/term/GO:1902287	PLXNA2 PLXNA1 PLXNC1 EDNRA
0.108316	15	121	1.95082	GO:0010927 cellular component assembly involved in morphogenesis	http://amigo.geneontology.org/amigo/term/GO:0010927	WDR1 NEBL TMOD2 ZPBP2 TBPL1 RFX2 SIX4 ACTC1 CFL2 MYOZ2 UGT8 GARIN1A TTN EPB41L3 PDGFRB
0.108316	36	377	1.5027	GO:0071692 protein localization to extracellular region	http://amigo.geneontology.org/amigo/term/GO:0071692	RAB10 NAGPA RAB3D GCG RAB15 MIA3 STXBP5 RAB8A TVP23B NEUROD1 MTTP ARFIP1 IRS1 RFX3 RAPGEF4 PPP3CB SEC24A CNR1 SOX4 CLOCK CCN3 PPP3CA ILDR2 ABCA12 ADRA2A FRMD4A RFX6 IRS2 TTN IL1A MYH10 GLUD1 PPID CD2AP PER2 VIP
0.109867	53	601	1.38775	GO:0010608 post-transcriptional regulation of gene expression	http://amigo.geneontology.org/amigo/term/GO:0010608	SAMD4A NCK2 TNRC6C TNRC6B CPEB3 TENT5A CNOT6 CPEB4 FXR1 SYNCRIP CPEB2 CNOT9 LARP4 EIF5A2 TRMT10C YTHDF3 HELZ YBX3 TUT7 EIF5 HNRNPA2B1 METTL8 PNPT1 ELAVL4 TENT2 MYD88 LIN28B GIGYF2 CALCR TMED2 CELF4 DNAJC3 HBS1L QKI TIA1 LIN28A PPP3CA A1CF LSM14B ZFP36L2 PELO GRM5 VIM HNRNPC TENT4B SOX4 OTUD6B RPUSD4 PER2 VIP MEX3D DIO2 SMAD1
0.111027	52	588	1.39167	GO:2000147 positive regulation of cell motility	http://amigo.geneontology.org/amigo/term/GO:2000147	SEMA3A SEMA6A PTP4A1 PDGFRB PLCG1 SEMA6D SEMA6B SIRT1 PDCD10 CAPN7 MIA3 JAM2 TCAF2 CCL19 ADGRA2 PIK3CB ABL1 GNAI2 IL1A ITGA4 SNAI1 ATP8A1 SOX9 RRAS2 SSH2 NOTCH1 CRK IRS2 LYN ITGB3 ACVR1 EPHB2 PIK3CD SNAI2 HDAC9 MAP4K4 ITGA6 EPB41L4B CRKL RAB11A SERPINE1 DOCK7 DOCK4 ADAM10 PPP3CA RHOB ADRA2A NUS1 STK39 RAPGEF2 ABL2 NRP2
0.112943	47	522	1.4169	GO:0016049 cell growth	http://amigo.geneontology.org/amigo/term/GO:0016049	SEMA3A SEMA6A SEMA6D SEMA6B BDNF NEDD4L RIMS1 BCL6 GOLGA4 FRZB CRK RTN4R MAP3K13 DCX RAB21 EPB41L3 DPYSL2 CRKL PLXNA1 ITGA4 NRP2 SOX9 SPART CDC73 WDR36 C9orf72 POU4F2 EDNRA NDEL1 RARG RAPH1 MEX3C SIRT1 ABL1 LGI1 CCN3 ADAM10 USP47 DCUN1D3 CEACAM1 RNF157 GJA1 SORBS2 CAMK2D NRG3 SGK3 PPP3CB
0.11299	6	30	3.14732	GO:0006359 regulation of transcription by RNA polymerase III	http://amigo.geneontology.org/amigo/term/GO:0006359	ICE2 SF3B1 AR ELL TENM1 POLR3G
0.11299	18	156	1.81576	GO:0044272 sulfur compound biosynthetic process	http://amigo.geneontology.org/amigo/term/GO:0044272	GCLC MRI1 CTH CSGALNACT1 MAT2A DLD B4GALT4 CHST1 PDK4 ELOVL5 SLC1A2 GLCE CSAD SLC7A11 ELOVL7 PDK3 CHST2 ELOVL2
0.11299	6	30	3.14732	GO:0048873 homeostasis of number of cells within a tissue	http://amigo.geneontology.org/amigo/term/GO:0048873	KMT2A SOX9 KRAS ILDR2 NOTCH1 GIGYF2
0.11299	6	30	3.14732	GO:0051150 regulation of smooth muscle cell differentiation	http://amigo.geneontology.org/amigo/term/GO:0051150	NFATC3 NFATC2 SIRT1 ANKRD17 MECP2 CTH
0.11299	6	30	3.14732	GO:2000765 regulation of cytoplasmic translation	http://amigo.geneontology.org/amigo/term/GO:2000765	CPEB3 CPEB4 CPEB2 SYNCRIP LIN28A YBX3
0.113529	2	3	10.4911	GO:0002051 osteoblast fate commitment	http://amigo.geneontology.org/amigo/term/GO:0002051	RUNX2 SMAD1
0.113529	3	8	5.90122	GO:0003344 pericardium morphogenesis	http://amigo.geneontology.org/amigo/term/GO:0003344	SOS1 DLL4 NOTCH1
0.113529	2	3	10.4911	GO:0003365 establishment of cell polarity involved in ameboidal cell migration	http://amigo.geneontology.org/amigo/term/GO:0003365	AMOTL2 AMOTL1
0.113529	2	3	10.4911	GO:0003430 growth plate cartilage chondrocyte growth	http://amigo.geneontology.org/amigo/term/GO:0003430	SOX9 RARG
0.113529	2	3	10.4911	GO:0006041 glucosamine metabolic process	http://amigo.geneontology.org/amigo/term/GO:0006041	GNPDA1 PGM3
0.113529	8	49	2.56924	GO:0006378 mRNA polyadenylation	http://amigo.geneontology.org/amigo/term/GO:0006378	PAPOLA CPSF6 TENT2 PAPOLB TENT4B CDC73 PNPT1 CPEB3
0.113529	5	22	3.5765	GO:0006490 oligosaccharide-lipid intermediate biosynthetic process	http://amigo.geneontology.org/amigo/term/GO:0006490	ALG6 NUS1 ALG10 ALG10B DOLPP1
0.113529	5	22	3.5765	GO:0006491 N-glycan processing	http://amigo.geneontology.org/amigo/term/GO:0006491	ST8SIA1 ST8SIA4 MAN1B1 MAN1A2 GANC
0.113529	34	353	1.51571	GO:0006650 glycerophospholipid metabolic process	http://amigo.geneontology.org/amigo/term/GO:0006650	ABHD5 PI4K2B PIK3CB PIK3R2 PIP5K1B CHKA FAM126A LPGAT1 GPCPD1 PIP4K2A FAM126B IP6K3 PIGA SOCS6 PIK3CD LCLAT1 SOCS3 SOCS1 LPCAT2 DGKH BECN1 DGKZ MBOAT1 PGP INPP4A RAB38 ABHD6 MECP2 PDGFRB PLCG1 GDE1 PITPNM2 OSBPL8 EFR3A
0.113529	17	145	1.84498	GO:0006661 phosphatidylinositol biosynthetic process	http://amigo.geneontology.org/amigo/term/GO:0006661	PI4K2B PIK3CB PIK3R2 PIP5K1B FAM126A PIP4K2A FAM126B IP6K3 PIGA SOCS6 PIK3CD SOCS3 SOCS1 BECN1 INPP4A PITPNM2 EFR3A
0.113529	29	292	1.56288	GO:0007548 sex differentiation	http://amigo.geneontology.org/amigo/term/GO:0007548	COL9A3 AR SOX9 HOXA11 ARID4A ARID4B YBX3 ZFY SIRT1 CRKL SIX4 FNDC3A HOXA13 PDGFRB IL1A DACH2 IDH1 LHX9 LHFPL2 GAS2 ARID5B BCL2L11 LHX8 CHD7 CBX2 NHLH2 NRIP1 GATA6 CNOT9
0.113529	3	8	5.90122	GO:0008063 Toll signaling pathway	http://amigo.geneontology.org/amigo/term/GO:0008063	MYD88 TRAF3 PELI1
0.113529	2	3	10.4911	GO:0010609 mRNA localization resulting in post-transcriptional regulation of gene expression	http://amigo.geneontology.org/amigo/term/GO:0010609	A1CF MEX3D
0.113529	7	39	2.82452	GO:0010737 protein kinase A signaling	http://amigo.geneontology.org/amigo/term/GO:0010737	GCG EDNRA TCIM ADRB2 LRRK2 CALCR TTN
0.113529	25	241	1.63243	GO:0015931 nucleobase-containing compound transport	http://amigo.geneontology.org/amigo/term/GO:0015931	NUP93 SLC25A36 SLC35C1 SLC28A3 HNRNPA2B1 PNPT1 LRRC8C SLC35B4 XPO1 SEH1L QKI SRSF7 SLC35A5 G3BP2 RANBP2 RFTN2 EIF5A2 TNKS SLC35D3 SLC29A3 CPSF6 EPG5 PEG10 RBFOX1
0.113529	2	3	10.4911	GO:0019276 UDP-N-acetylgalactosamine metabolic process	http://amigo.geneontology.org/amigo/term/GO:0019276	CSGALNACT1 EXTL2
0.113529	33	342	1.51844	GO:0019932 second-messenger-mediated signaling	http://amigo.geneontology.org/amigo/term/GO:0019932	NFATC3 NFATC2 NFAT5 NCALD PPP3CB CAMKK2 PDE4D PPP3CA RNF157 PPP1R9A ATP2A2 LRRK2 PDE7A STIMATE CAMK2D PPP3R1 RAPGEF2 GLP1R ATF1 SOX9 NEUROD1 RASD1 NR5A2 PDE5A KSR1 GRM5 MYOZ2 GRIN2A DMD PLCG1 CAMTA1 PEX5L DDAH1
0.113529	3	8	5.90122	GO:0021553 olfactory nerve development	http://amigo.geneontology.org/amigo/term/GO:0021553	PLXNA1 CHD7 DMD
0.113529	2	3	10.4911	GO:0021627 olfactory nerve morphogenesis	http://amigo.geneontology.org/amigo/term/GO:0021627	PLXNA1 DMD
0.113529	3	8	5.90122	GO:0021886 hypothalamus gonadotrophin-releasing hormone neuron differentiation	http://amigo.geneontology.org/amigo/term/GO:0021886	PLXNA1 NRP2 NHLH2
0.113529	3	8	5.90122	GO:0021888 hypothalamus gonadotrophin-releasing hormone neuron development	http://amigo.geneontology.org/amigo/term/GO:0021888	PLXNA1 NRP2 NHLH2
0.113529	17	146	1.83234	GO:0030177 positive regulation of Wnt signaling pathway	http://amigo.geneontology.org/amigo/term/GO:0030177	ADGRA2 CSNK1G1 TNKS GSKIP CDC73 DACT1 ABL1 SOX4 DIXDC1 LRRK2 TBL1X SCEL ZEB2 USP47 TBL1XR1 AMER1 RNF220
0.113529	2	3	10.4911	GO:0030910 olfactory placode formation	http://amigo.geneontology.org/amigo/term/GO:0030910	SIX4 SIX1
0.113529	7	39	2.82452	GO:0032438 melanosome organization	http://amigo.geneontology.org/amigo/term/GO:0032438	RAB32 RAB38 SNAPIN AP1S3 AP3S1 LYST ZEB2
0.113529	26	253	1.6172	GO:0033500 carbohydrate homeostasis	http://amigo.geneontology.org/amigo/term/GO:0033500	GCG GCLC PDK4 NUCKS1 SIRT1 PIK3R2 PPP3CB LEPR CNR1 SOX4 FOXA1 LIN28A PPP3CA SLC12A6 ABCA12 ADRA2A PRKAA2 NEUROD1 LRRC8D PTPN2 RFX6 IRS2 TENT4B PDK3 PPARGC1A IRS1
0.113529	2	3	10.4911	GO:0033693 neurofilament bundle assembly	http://amigo.geneontology.org/amigo/term/GO:0033693	NEFM NEFL
0.113529	2	3	10.4911	GO:0034421 post-translational protein acetylation	http://amigo.geneontology.org/amigo/term/GO:0034421	ESCO1 DSCC1
0.113529	2	3	10.4911	GO:0035684 helper T cell extravasation	http://amigo.geneontology.org/amigo/term/GO:0035684	CRKL CRK
0.113529	2	3	10.4911	GO:0035702 monocyte homeostasis	http://amigo.geneontology.org/amigo/term/GO:0035702	SH2B3 MPL
0.113529	3	8	5.90122	GO:0036491 regulation of translation initiation in response to endoplasmic reticulum stress	http://amigo.geneontology.org/amigo/term/GO:0036491	NCK2 TMED2 DNAJC3
0.113529	28	279	1.5793	GO:0043122 regulation of I-kappaB kinase/NF-kappaB signaling	http://amigo.geneontology.org/amigo/term/GO:0043122	MAVS TICAM1 GJA1 ZDHHC17 TRIM13 TRAF3 MAP3K7 EDAR TNIP1 TAB3 ROR1 MID2 SIRT1 ANKRD17 BCL10 MTDH CCL19 ABL1 UBE2I IL1A CTH MYD88 PELI1 TNFRSF10B RORA STAT1 TANK UBE2V1
0.113529	3	8	5.90122	GO:0043376 regulation of CD8-positive alpha-beta T cell differentiation	http://amigo.geneontology.org/amigo/term/GO:0043376	CBFB SOCS1 RUNX1
0.113529	2	3	10.4911	GO:0045196 establishment or maintenance of neuroblast polarity	http://amigo.geneontology.org/amigo/term/GO:0045196	DOCK7 RAB10
0.113529	2	3	10.4911	GO:0045200 establishment of neuroblast polarity	http://amigo.geneontology.org/amigo/term/GO:0045200	DOCK7 RAB10
0.113529	26	253	1.6172	GO:0045444 fat cell differentiation	http://amigo.geneontology.org/amigo/term/GO:0045444	OSBPL8 FRZB SNAI2 TRIO RORA SIRT1 ARL4A SIX1 JDP2 SOX13 ARID5B ZFP36L2 NR4A2 TTC8 ADRB2 LRRC8C MEX3C TBL1XR1 SOCS1 GRK5 DIO2 EBF2 ZBTB7A PER2 CCDC71L PPARGC1A
0.113529	5	22	3.5765	GO:0046426 negative regulation of receptor signaling pathway via JAK-STAT	http://amigo.geneontology.org/amigo/term/GO:0046426	PTPN2 SH2B3 NEUROD1 SOCS1 SOCS3
0.113529	5	22	3.5765	GO:0046628 positive regulation of insulin receptor signaling pathway	http://amigo.geneontology.org/amigo/term/GO:0046628	SIRT1 IRS1 NUCKS1 OSBPL8 GNAI2
0.113529	2	3	10.4911	GO:0048560 establishment of anatomical structure orientation	http://amigo.geneontology.org/amigo/term/GO:0048560	IRX4 TTC8
0.113529	2	3	10.4911	GO:0048619 embryonic hindgut morphogenesis	http://amigo.geneontology.org/amigo/term/GO:0048619	HOXA13 DACT1
0.113529	17	146	1.83234	GO:0048813 dendrite morphogenesis	http://amigo.geneontology.org/amigo/term/GO:0048813	HECW1 NEDD4L NEDD4 CTNND2 MAP6 LRRK2 RAPGEF2 TNIK PICALM DCX RAB21 EPHB2 PPP3CA ELAVL4 NLGN1 PPFIA2 SEMA3A
0.113529	5	22	3.5765	GO:0060008 Sertoli cell differentiation	http://amigo.geneontology.org/amigo/term/GO:0060008	ARID4A ARID4B FNDC3A IL1A SOX9
0.113529	3	8	5.90122	GO:0060385 axonogenesis involved in innervation	http://amigo.geneontology.org/amigo/term/GO:0060385	ITGA4 EDNRA SEMA3A
0.113529	3	8	5.90122	GO:0060509 type I pneumocyte differentiation	http://amigo.geneontology.org/amigo/term/GO:0060509	SOX9 KRAS NFIB
0.113529	2	3	10.4911	GO:0060528 secretory columnal luminar epithelial cell differentiation involved in prostate glandular acinus development	http://amigo.geneontology.org/amigo/term/GO:0060528	FOXA1 NOTCH1
0.113529	14	112	1.96707	GO:0061014 positive regulation of mRNA catabolic process	http://amigo.geneontology.org/amigo/term/GO:0061014	SAMD4A TNRC6C TNRC6B CNOT6 YTHDF3 CNOT9 CPEB3 SYNCRIP PNPT1 GIGYF2 ZFP36L2 TENT4B TUT7 MEX3D
0.113529	13	100	2.04576	GO:0061337 cardiac conduction	http://amigo.geneontology.org/amigo/term/GO:0061337	PDE4D CAMK2D HCN1 DSG2 ABCC9 DSP CACNA1D CACNB2 TRDN GJA1 ATP2B1 ATP2B2 ATP2A2
0.113529	3	8	5.90122	GO:0061525 hindgut development	http://amigo.geneontology.org/amigo/term/GO:0061525	GLI2 HOXA13 DACT1
0.113529	7	39	2.82452	GO:0062237 protein localization to postsynapse	http://amigo.geneontology.org/amigo/term/GO:0062237	RAB11A RAB8A ADAM22 LGI1 ADAM10 NSG1 GRIN2A
0.113529	33	341	1.5229	GO:0070588 calcium ion transmembrane transport	http://amigo.geneontology.org/amigo/term/GO:0070588	STIM2 STAC CACNA1D CACNB2 ATP2A2 TRDN NALF1 STIMATE PPP3CB PPP3CA CAMK2D PPP3R1 ATP2B1 CCL19 GRIN2A ATG5 TRPM7 ABL1 TRPA1 EDNRA ATP2B2 CACHD1 RRAD CHD7 DMD LYN ITGB3 CALCR PLCG1 PDE4D ADRA2A JPH4
0.113529	2	3	10.4911	GO:0070966 nuclear-transcribed mRNA catabolic process no-go decay	http://amigo.geneontology.org/amigo/term/GO:0070966	PELO CNOT6
0.113529	54	618	1.37504	GO:0071407 cellular response to organic cyclic compound	http://amigo.geneontology.org/amigo/term/GO:0071407	GNAO1 NR3C1 RAP1B HTR4 AR HTR1F NRIP1 LRRK2 ZCCHC3 SNAI2 RORA NEDD4 SSH1 RAPGEF2 PDE4D KDM3A ARID1A KLF9 FAM210B NCOA3 POU4F2 ZFP36L2 PPARGC1B HCN1 IFIT1 LCOR GCLC ATP2B1 GLI2 SLC1A2 ACVR1 STAT1 ERRFI1 DNMT3A SIX1 CLOCK SKP2 BCL2L11 FBXO32 STC1 GABRB1 DDIT4 NSG1 P2RY1 SMAD1 MAVS SIRT1 FOXA1 CNOT9 EPG5 ZBTB7A RGS8 CYP24A1 ABL1
0.113529	2	3	10.4911	GO:0071698 olfactory placode development	http://amigo.geneontology.org/amigo/term/GO:0071698	SIX4 SIX1
0.113529	2	3	10.4911	GO:0071699 olfactory placode morphogenesis	http://amigo.geneontology.org/amigo/term/GO:0071699	SIX4 SIX1
0.113529	66	782	1.32815	GO:0080135 regulation of cellular response to stress	http://amigo.geneontology.org/amigo/term/GO:0080135	MBTPS2 EYA2 NCK2 FXR1 SLF2 TRAF3 EDAR TRIP12 SH3RF1 DACT1 RELL1 SMARCD2 ARID1A EPC1 USP22 EPC2 PBRM1 MAP4K4 SIRT1 ABL1 PDCD10 AUNIP NACC2 DDAH1 TNIK TAOK1 RNF168 RNF169 UBE2V2 CCL19 AIDA LYN BID RTN4R PIK3CB MAGI3 TMED2 IL1A SKIL DIXDC1 SLC7A11 OXR1 NDEL1 CRK USP47 MYD88 PTPN2 ATAD5 PAWR MAP3K5 STK39 SNAI2 YBX3 HIPK2 SNAI1 SOX4 VPS13C SELENOS SPIRE1 SLC38A2 MFHAS1 CCDC117 LRRK2 SEMA3A BCL2L11 UBE…
0.113529	7	39	2.82452	GO:0090049 regulation of cell migration involved in sprouting angiogenesis	http://amigo.geneontology.org/amigo/term/GO:0090049	DLL4 NOTCH1 ABL1 MEOX2 HDAC9 HDAC5 PDCD10
0.113529	14	111	1.98479	GO:0090263 positive regulation of canonical Wnt signaling pathway	http://amigo.geneontology.org/amigo/term/GO:0090263	ADGRA2 CSNK1G1 TNKS GSKIP SOX4 LRRK2 TBL1X SCEL DACT1 ZEB2 USP47 TBL1XR1 AMER1 RNF220
0.113529	2	3	10.4911	GO:0097037 heme export	http://amigo.geneontology.org/amigo/term/GO:0097037	FLVCR2 FLVCR1
0.113529	2	3	10.4911	GO:0097355 protein localization to heterochromatin	http://amigo.geneontology.org/amigo/term/GO:0097355	TASOR JARID2
0.113529	80	972	1.29519	GO:0098655 cation transmembrane transport	http://amigo.geneontology.org/amigo/term/GO:0098655	HECW1 NEDD4L NEDD4 SLC6A15 TRPM7 SLC30A4 STIM2 SLC36A1 SLC6A6 SCN2A SLC12A6 SCN1A STAC SLC25A37 SCN3A CACNA1D SLC30A2 SFXN1 CACNB2 SCN9A ATP2A2 KCNA4 KCNJ12 TRDN RHD SLC6A9 WNK3 SCN8A SLC39A10 SLC9A8 NALF1 STIMATE PIRT PPP3CB PPP3CA CAMK2D HCN1 GRIN2A PPP3R1 ATP2B1 EDNRA NLGN1 CCL19 STK39 SLC4A7 ATG5 ABCC9 ABL1 SLC38A7 TRPA1 TUSC3 SLC1A2 PEX5L ATP8A1 EPHB2 SLC41A2 PIEZO2 ATP2B2 CACHD1 RRAD SCARA5…
0.113529	2	3	10.4911	GO:0098749 cerebellar neuron development	http://amigo.geneontology.org/amigo/term/GO:0098749	CRKL CRK
0.113529	2	3	10.4911	GO:0099533 positive regulation of presynaptic cytosolic calcium concentration	http://amigo.geneontology.org/amigo/term/GO:0099533	CNR1 CACNB2
0.113529	2	3	10.4911	GO:0099552 trans-synaptic signaling by lipid modulating synaptic transmission	http://amigo.geneontology.org/amigo/term/GO:0099552	GRM5 CNR1
0.113529	2	3	10.4911	GO:0099553 trans-synaptic signaling by endocannabinoid modulating synaptic transmission	http://amigo.geneontology.org/amigo/term/GO:0099553	GRM5 CNR1
0.113529	2	3	10.4911	GO:0099703 induction of synaptic vesicle exocytosis by positive regulation of presynaptic cytosolic calcium ion concentration	http://amigo.geneontology.org/amigo/term/GO:0099703	CNR1 CACNB2
0.113529	2	3	10.4911	GO:0110077 vesicle-mediated intercellular transport	http://amigo.geneontology.org/amigo/term/GO:0110077	EPHB2 PEG10
0.113529	2	3	10.4911	GO:1901143 insulin catabolic process	http://amigo.geneontology.org/amigo/term/GO:1901143	IDE CEACAM1
0.113529	2	3	10.4911	GO:1902232 regulation of positive thymic T cell selection	http://amigo.geneontology.org/amigo/term/GO:1902232	PTPN2 TOX
0.113529	2	3	10.4911	GO:1902263 apoptotic process involved in embryonic digit morphogenesis	http://amigo.geneontology.org/amigo/term/GO:1902263	NOTCH1 BCL2L11
0.113529	2	3	10.4911	GO:1902499 positive regulation of protein autoubiquitination	http://amigo.geneontology.org/amigo/term/GO:1902499	MTA1 LRRK2
0.113529	2	3	10.4911	GO:1902822 regulation of late endosome to lysosome transport	http://amigo.geneontology.org/amigo/term/GO:1902822	SNAPIN LRRK2
0.113529	2	3	10.4911	GO:1903335 regulation of vacuolar transport	http://amigo.geneontology.org/amigo/term/GO:1903335	SNAPIN LRRK2
0.113529	2	3	10.4911	GO:1903385 regulation of homophilic cell adhesion	http://amigo.geneontology.org/amigo/term/GO:1903385	CEACAM1 TENM3
0.113529	2	3	10.4911	GO:1904529 regulation of actin filament binding	http://amigo.geneontology.org/amigo/term/GO:1904529	POLDIP2 ABL1
0.113529	2	3	10.4911	GO:1904693 midbrain morphogenesis	http://amigo.geneontology.org/amigo/term/GO:1904693	SOS1 FZD3
0.113529	2	3	10.4911	GO:1904837 beta-catenin-TCF complex assembly	http://amigo.geneontology.org/amigo/term/GO:1904837	DACT1 SOX9
0.113529	2	3	10.4911	GO:1904971 regulation of viral translation	http://amigo.geneontology.org/amigo/term/GO:1904971	ATG5 ATG12
0.113529	2	3	10.4911	GO:1904973 positive regulation of viral translation	http://amigo.geneontology.org/amigo/term/GO:1904973	ATG5 ATG12
0.113529	15	123	1.9191	GO:1905037 autophagosome organization	http://amigo.geneontology.org/amigo/term/GO:1905037	ATG5 ATG2B RAB23 BECN1 ATG12 TP53INP1 LRRK2 ZFYVE26 STX17 ATP2A2 STX12 C9orf72 SNX30 PIP4K2A SNX18
0.113529	2	3	10.4911	GO:1990654 sebum secreting cell proliferation	http://amigo.geneontology.org/amigo/term/GO:1990654	GATA6 PRDM1
0.113529	9	58	2.44188	GO:2000179 positive regulation of neural precursor cell proliferation	http://amigo.geneontology.org/amigo/term/GO:2000179	GLI2 FZD3 GNAI2 DLL4 NOTCH1 FOXG1 RASSF10 TOX LYN
0.113529	2	3	10.4911	GO:2000619 negative regulation of histone H4-K16 acetylation	http://amigo.geneontology.org/amigo/term/GO:2000619	ATG5 SIRT1
0.113852	9	59	2.4005	GO:0043551 regulation of phosphatidylinositol 3-kinase activity	http://amigo.geneontology.org/amigo/term/GO:0043551	PIK3R2 PDGFRB CCL19 VAV3 SOCS6 SOCS3 SOCS1 LYN IRS1
0.113852	9	59	2.4005	GO:0051148 negative regulation of muscle cell differentiation	http://amigo.geneontology.org/amigo/term/GO:0051148	NFATC3 NFATC2 CCN3 ANKRD17 NOTCH1 MECP2 SMAD1 HDAC5 BDNF
0.113852	60	701	1.34693	GO:1901137 carbohydrate derivative biosynthetic process	http://amigo.geneontology.org/amigo/term/GO:1901137	PGM3 GUCY2C ALG6 ST8SIA1 ST8SIA4 B4GALT6 GFPT2 LARGE1 GLCE ALG10 CSGALNACT1 GXYLT1 NUS1 B4GALT5 STT3B PIGA DOLPP1 MGAT2 PGM2 DPY19L1 ALG10B DPY19L3 SLC35C1 DLD NDUFC2 GALNT3 B4GALT4 GALNT1 GALNT2 GALNT13 TNIP1 CHST1 POGLUT3 AP2A1 PDK4 ELOVL5 TBPL1 NAGPA TUSC3 GALNT7 PPARGC1A PDGFRB EDEM3 NT5E ST6GAL2 EXTL2 ELOVL7 UGT8 B3GNT5 MAN1B1 PAWR MAN1A2 PDK3 GNPDA1 UBE2J1 TET1 CCL19 OGA CHST2 ELOVL2
0.115091	23	218	1.66028	GO:0018394 peptidyl-lysine acetylation	http://amigo.geneontology.org/amigo/term/GO:0018394	PHF20 SF3B1 EPC1 USP22 EPC2 SIRT1 BRD1 JADE3 SOX4 MAP3K7 ESCO1 SNAI2 ATG5 KMT2A NCOA3 CLOCK IRF4 PRKAA2 SETD5 MECP2 NAP1L2 RPS6KA5 PPARGC1A
0.115367	19	170	1.7588	GO:0035637 multicellular organismal signaling	http://amigo.geneontology.org/amigo/term/GO:0035637	SCN2A SCN1A SCN3A SCN9A SCN8A PDE4D CAMK2D HCN1 KCNMB2 DSG2 ABCC9 DSP CACNA1D CACNB2 TRDN GJA1 ATP2B1 ATP2B2 ATP2A2
0.115715	22	206	1.68061	GO:0070302 regulation of stress-activated protein kinase signaling cascade	http://amigo.geneontology.org/amigo/term/GO:0070302	TRAF3 EDAR SH3RF1 DACT1 RELL1 MAP4K4 PDCD10 TNIK TAOK1 CCL19 AIDA LYN MAGI3 IL1A DIXDC1 CRK MYD88 MAP3K5 STK39 HIPK2 MFHAS1 SEMA3A
0.116009	21	194	1.70345	GO:0017148 negative regulation of translation	http://amigo.geneontology.org/amigo/term/GO:0017148	SAMD4A TNRC6C TNRC6B CPEB3 CNOT6 CPEB4 FXR1 CPEB2 CNOT9 YTHDF3 SYNCRIP PNPT1 GIGYF2 CELF4 TIA1 LIN28A ZFP36L2 TENT4B OTUD6B TUT7 MEX3D
0.116931	32	331	1.52136	GO:0007162 negative regulation of cell adhesion	http://amigo.geneontology.org/amigo/term/GO:0007162	PLXNA2 PAG1 PLXNA1 CD80 PLXNC1 SNAI2 CEACAM1 SERPINE1 ADAM10 ILDR2 RASA1 NOTCH1 MIA3 CBFB ABL1 SH2B3 BCL6 CBLB AP1AR PDE5A ABCA12 SOCS6 PTPN2 PAWR SOCS1 NF1 PELI1 SEMA6A EPHB2 RUNX1 ADAM22 MAP4K4
0.116931	47	527	1.40345	GO:0051223 regulation of protein transport	http://amigo.geneontology.org/amigo/term/GO:0051223	UBE2D3 UBE2J2 GCG CNST STXBP5 SH3TC2 TCAF2 NEUROD1 MAVS ARFIP1 IRS1 LRRK2 RFX3 XPO1 BNIP3L PIK3R2 PPP3CB SEC24A CNR1 SOX4 CLOCK CCN3 PPP3CA ABCA12 ADRA2A SLC7A11 FRMD4A RAB8A SLC35D3 RFX6 IRS2 NF1 TTN ZFAND1 RAB23 PDCD10 IL1A MYH10 GLUD1 NDEL1 PPID YOD1 CD2AP UBE2J1 TENM1 PER2 MAPK8
0.116984	7	40	2.7539	GO:0045740 positive regulation of DNA replication	http://amigo.geneontology.org/amigo/term/GO:0045740	DBF4 GLI2 ATF1 E2F7 BAZ1A CDC7 ATAD5
0.116984	7	40	2.7539	GO:0048753 pigment granule organization	http://amigo.geneontology.org/amigo/term/GO:0048753	RAB32 RAB38 SNAPIN AP1S3 AP3S1 LYST ZEB2
0.117256	6	31	3.04579	GO:0098868 bone growth	http://amigo.geneontology.org/amigo/term/GO:0098868	STC1 RARB LEPR SOX9 RARG BNC2
0.117301	46	514	1.40833	GO:0034248 regulation of cellular amide metabolic process	http://amigo.geneontology.org/amigo/term/GO:0034248	SAMD4A NCK2 TNRC6C TNRC6B CPEB3 CNOT6 CPEB4 FXR1 CPEB2 CNOT9 LARP4 EIF5A2 TRMT10C YTHDF3 EIF5 METTL8 SYNCRIP PNPT1 SAMD8 GIGYF2 PDK4 PICALM TMED2 CELF4 DNAJC3 HBS1L QKI TIA1 LIN28A LSM14B SLC7A11 ZFP36L2 PELO ELAVL4 GRM5 VIM PDK3 TENT4B SOX4 OTUD6B RPUSD4 YBX3 TUT7 PER2 MEX3D DIO2
0.117301	17	147	1.81988	GO:1903313 positive regulation of mRNA metabolic process	http://amigo.geneontology.org/amigo/term/GO:1903313	SAMD4A TNRC6C TNRC6B CNOT6 YTHDF3 CNOT9 CELF4 CPEB3 SYNCRIP PNPT1 CELF3 GIGYF2 ZFP36L2 TENT4B CDC73 TUT7 MEX3D
0.117768	34	357	1.49872	GO:0031346 positive regulation of cell projection organization	http://amigo.geneontology.org/amigo/term/GO:0031346	PLXNA2 PLXNA1 PLXNC1 TWF1 MAP6 BDNF ROR1 NLGN1 GOLGA4 CLRN1 MAP3K13 RAB21 ABL1 CNR1 ATF1 EPHB2 SKIL DIXDC1 POU4F2 ELAVL4 NDEL1 NEGR1 TOX DMD NEFL ANLN ABL2 LYN TENM1 ITGA6 RAPGEF2 CCL19 MAGI2 TENM3
0.119246	18	159	1.7815	GO:0043271 negative regulation of ion transport	http://amigo.geneontology.org/amigo/term/GO:0043271	HECW1 NEDD4L NEDD4 VIP TCAF2 WNK3 PPP3CB PPP3CA PPP3R1 CAMK2D STC1 STK39 CNR1 EPHB2 RRAD ADRA2A SLC6A9 TRDN
0.119426	22	207	1.67249	GO:0006006 glucose metabolic process	http://amigo.geneontology.org/amigo/term/GO:0006006	PDK4 PDK3 PGM1 SIRT1 PPARGC1A RORA NR3C1 GCG LEPR RANBP2 PGM2L1 PGM2 PTPN2 PGP SLC35B4 IRS1 IRS2 RUBCNL GRB10 PER2 SOGA1 SELENOS
0.119426	13	102	2.00564	GO:0021510 spinal cord development	http://amigo.geneontology.org/amigo/term/GO:0021510	SCYL3 GLI2 EED HOXB8 SOX4 NKX2-2 SOX13 NOTCH1 SOX12 NF1 GIGYF2 NEFL DLL4
0.119426	4	15	4.19642	GO:0021859 pyramidal neuron differentiation	http://amigo.geneontology.org/amigo/term/GO:0021859	DCX BCL6 UNC5D FOXG1
0.119426	4	15	4.19642	GO:0035791 platelet-derived growth factor receptor-beta signaling pathway	http://amigo.geneontology.org/amigo/term/GO:0035791	LOX PTPN2 ABL1 PDGFRB
0.119426	22	207	1.67249	GO:0043123 positive regulation of I-kappaB kinase/NF-kappaB signaling	http://amigo.geneontology.org/amigo/term/GO:0043123	MAVS TICAM1 GJA1 ZDHHC17 TRIM13 MAP3K7 EDAR TAB3 ROR1 MID2 ANKRD17 BCL10 MTDH CCL19 ABL1 UBE2I IL1A CTH MYD88 PELI1 TNFRSF10B UBE2V1
0.119426	19	171	1.74851	GO:0046661 male sex differentiation	http://amigo.geneontology.org/amigo/term/GO:0046661	COL9A3 AR SOX9 HOXA11 ARID4A ARID4B YBX3 CRKL SIX4 FNDC3A HOXA13 PDGFRB IL1A LHX9 LHFPL2 ARID5B BCL2L11 NHLH2 GATA6
0.119426	4	15	4.19642	GO:0051036 regulation of endosome size	http://amigo.geneontology.org/amigo/term/GO:0051036	KXD1 SNAPIN ALS2 RAB11A
0.119426	4	15	4.19642	GO:0072075 metanephric mesenchyme development	http://amigo.geneontology.org/amigo/term/GO:0072075	SIX4 PDGFRB SIX1 STAT1
0.119426	4	15	4.19642	GO:0090110 COPII-coated vesicle cargo loading	http://amigo.geneontology.org/amigo/term/GO:0090110	SEC23A SEC24A SEC24D MIA3
0.119994	41	449	1.43697	GO:0006417 regulation of translation	http://amigo.geneontology.org/amigo/term/GO:0006417	SAMD4A NCK2 TNRC6C TNRC6B CPEB3 CNOT6 CPEB4 FXR1 CPEB2 CNOT9 LARP4 EIF5A2 TRMT10C YTHDF3 EIF5 METTL8 SYNCRIP PNPT1 GIGYF2 TMED2 CELF4 DNAJC3 HBS1L QKI TIA1 LIN28A LSM14B ZFP36L2 PELO ELAVL4 GRM5 VIM TENT4B SOX4 OTUD6B RPUSD4 YBX3 TUT7 PER2 MEX3D DIO2
0.120941	129	1677	1.21051	GO:0006811 ion transport	http://amigo.geneontology.org/amigo/term/GO:0006811	HECW1 SLC4A7 NEDD4L NEDD4 SLC6A15 TRPM7 SLC25A14 SLC30A4 STIM2 SLC1A2 SLC38A1 FLVCR2 SLC36A1 SLC7A10 SLC6A6 SLC38A2 SCN2A SLC12A6 XPR1 SCN1A STAC VIP SLC25A37 SCN3A CACNA1D SLC30A2 FLVCR1 SLC16A14 GABRB1 SFXN1 CACNB2 SCN9A TCAF2 ANO5 ATP2A2 GRAMD2A SLC36A4 HEPHL1 KCNA4 SLC35F3 KCNJ12 GABRA5 TRDN RHD SLC6A9 WNK3 SCN8A SLC39A10 SLC9A8 NALF1 SLCO6A1 STIMATE PIRT PPP3CB PPP3CA CAMK2D HCN1 SLC25A21 GR…
0.120941	8	50	2.51785	GO:0006984 ER-nucleus signaling pathway	http://amigo.geneontology.org/amigo/term/GO:0006984	NCK2 ERLIN1 SELENOS TMED2 BCL2L11 ATP2A2 PTPN2 MBTPS2
0.120941	8	50	2.51785	GO:0031018 endocrine pancreas development	http://amigo.geneontology.org/amigo/term/GO:0031018	RFX3 SOX4 SOX9 NKX2-2 CLOCK GATA6 NEUROD1 RFX6
0.120941	8	50	2.51785	GO:0043631 RNA polyadenylation	http://amigo.geneontology.org/amigo/term/GO:0043631	PAPOLA CPSF6 TENT2 PAPOLB TENT4B PNPT1 CDC73 CPEB3
0.120941	8	50	2.51785	GO:0048538 thymus development	http://amigo.geneontology.org/amigo/term/GO:0048538	JARID2 ABL1 CRKL SIX4 SLC46A2 SIX1 BCL11B BCL2L11
0.120941	8	50	2.51785	GO:0050919 negative chemotaxis	http://amigo.geneontology.org/amigo/term/GO:0050919	SEMA3A SEMA6A SEMA6D SEMA6B NRP2 UNC5C NRG3 ITGB3
0.120941	8	50	2.51785	GO:0120009 intermembrane lipid transfer	http://amigo.geneontology.org/amigo/term/GO:0120009	CERT1 ATG2B PITPNM2 OSBPL8 TTPA ABCG5 MTTP PITPNB
0.121632	17	148	1.80758	GO:0008584 male gonad development	http://amigo.geneontology.org/amigo/term/GO:0008584	COL9A3 AR SOX9 HOXA11 ARID4A ARID4B YBX3 CRKL SIX4 FNDC3A PDGFRB IL1A LHX9 ARID5B BCL2L11 NHLH2 GATA6
0.121632	17	148	1.80758	GO:0042552 myelination	http://amigo.geneontology.org/amigo/term/GO:0042552	ADAM22 ATRN QKI B4GALT6 FAM126A TSPAN2 B4GALT5 SH3TC2 RARG ABCD2 UGT8 NF1 PPP3R1 EPB41L3 SCN2A JAM2 SCN8A
0.121924	26	257	1.59203	GO:0006814 sodium ion transport	http://amigo.geneontology.org/amigo/term/GO:0006814	HECW1 NEDD4L NEDD4 SLC6A15 SLC6A6 SCN2A SCN1A SCN3A SCN9A SLC6A9 WNK3 SCN8A CAMK2D STK39 SLC4A7 SLC38A7 SLC38A1 SLC38A2 EDNRA HCN1 ADRB2 MFSD4B SLC22A5 SLC28A3 SLC9A8 DMD
0.122898	61	719	1.33509	GO:0043408 regulation of MAPK cascade	http://amigo.geneontology.org/amigo/term/GO:0043408	MAP4K4 CRKL DOK5 RAPGEF2 PDCD10 NRK TRAF3 EDAR TNIP1 TNIK SH3RF1 TAOK1 DACT1 ADRA1D CCL19 RELL1 LRRK2 SEMA6A MAP3K7 KSR1 NOTCH1 ADRA2A ADRB2 AIDA PIK3CB MAP3K13 MAGI3 ABL1 SH2B3 PDGFRB GNAI2 IL1A GCG ERRFI1 RAP1B EPHB2 PDE5A MAP3K12 DIXDC1 CRK GRM5 AR P2RY1 MYD88 PTPN2 ZDHHC17 NF1 MAP3K5 STK39 DMD LYN ITGB3 CALCR HIPK2 PIK3R2 DSTYK GAREM1 MFHAS1 TENM1 CEACAM1 SEMA3A
0.123256	18	160	1.77037	GO:1904064 positive regulation of cation transmembrane transport	http://amigo.geneontology.org/amigo/term/GO:1904064	STIM2 STAC TRDN WNK3 STIMATE PIRT PPP3CB PPP3CA PPP3R1 EDNRA ABL1 EPHB2 DMD CALCR ADRB2 PLCG1 ALG10B CACNB2
0.123344	5	23	3.421	GO:0048169 regulation of long-term neuronal synaptic plasticity	http://amigo.geneontology.org/amigo/term/GO:0048169	EPHB2 KRAS RAB8A GRM5 NF1
0.123344	11	81	2.13707	GO:2000756 regulation of peptidyl-lysine acetylation	http://amigo.geneontology.org/amigo/term/GO:2000756	SF3B1 SIRT1 SOX4 SNAI2 ATG5 KMT2A PRKAA2 SETD5 NAP1L2 RPS6KA5 PPARGC1A
0.123767	104	1321	1.23891	GO:0022402 cell cycle process	http://amigo.geneontology.org/amigo/term/GO:0022402	DBF4 ANLN CDK17 ZFYVE26 PDS5B MAPRE1 STAG2 PHF13 NSL1 AUNIP MAU2 CCNA1 SPIRE1 CCNJL USP37 DSCC1 KIF11 ESCO1 SKP2 FBXL17 NACC2 LATS2 BCL2L11 M1AP NDEL1 MIS12 AVEN SNX33 CCNE2 SNX18 C14orf39 TOGARAM1 MZT1 GOLGA8B SMARCD2 ARID1A EXOC4 EXOC6 PBRM1 SIRT1 CCNY E2F3 MYH10 CDC73 GATA6 DACT1 E2F7 KLF11 TCIM TFDP1 POLDIP2 BID SPAST FOXJ2 EML1 RPS6KA2 XPO1 CHMP2B MYBL2 HOXA13 BECN1 USP44 PPP3CA EDNRA ZFP36L…
0.123767	21	196	1.68606	GO:0048469 cell maturation	http://amigo.geneontology.org/amigo/term/GO:0048469	CBFB RPS6KA2 MAP3K13 RFX3 DLD BRD1 B4GALT6 PTBP3 FAM210B RUNX2 FOXA1 EDNRA NR4A2 B4GALT5 FLVCR1 MECP2 ZBTB7A BNC1 LRRK2 TUT7 CCL19
0.123767	19	172	1.73834	GO:0048771 tissue remodeling	http://amigo.geneontology.org/amigo/term/GO:0048771	RAB3D PDK4 ATG5 SNX10 IL1A LEPR DLL4 CRB1 PPP3CA EDNRA PPARGC1B CTHRC1 ADRB2 CHD7 NF1 ITGB3 CEACAM1 GJA1 RUNX1
0.124953	13	103	1.98617	GO:0007029 endoplasmic reticulum organization	http://amigo.geneontology.org/amigo/term/GO:0007029	REEP1 ATL2 LNPK REEP3 TMEM170A GRAMD2A LRRK2 TMED2 CERT1 RAB10 MIA3 TMCC1 TRDN
0.124953	16	137	1.83785	GO:0021782 glial cell development	http://amigo.geneontology.org/amigo/term/GO:0021782	TTBK1 ADAM22 VIM LAMC3 B4GALT6 SOX4 NKX2-2 KRAS TSPAN2 B4GALT5 SH3TC2 ROR1 NF1 DMD PPP3R1 LYN
0.1252	24	233	1.62094	GO:0045637 regulation of myeloid cell differentiation	http://amigo.geneontology.org/amigo/term/GO:0045637	CDC73 RBM15 HMGB3 RCOR1 BRD1 SMAP1 LOX MPL HOXB8 LRRC17 ZBTB46 PPP3CA POU4F2 KLF10 PPARGC1B RARG PTPN2 NF1 LYN STAT1 FAM210B RUNX1 CEACAM1 CAMK4
0.127046	38	412	1.45143	GO:0001654 eye development	http://amigo.geneontology.org/amigo/term/GO:0001654	PROM1 SDK2 DCX RPGRIP1L NHS ABCB5 VIM LAMC3 PRDM1 HIPK2 ATP2B1 RARB CELF4 SOS1 SOX9 BCL11B DLL4 EPHB2 CRB1 SKIL COL8A1 NOTCH1 SLC7A11 POU4F2 ATP2B2 PKNOX1 NEUROD1 TENT2 HCN1 TTC8 VSTM4 CHD7 RARG MAB21L1 NF1 TENM3 PDGFRB USP45
0.127413	17	149	1.79545	GO:0003158 endothelium development	http://amigo.geneontology.org/amigo/term/GO:0003158	PDCD10 FOXJ2 STC1 HOXA13 DLL4 NOTCH1 EDNRA MYD88 ZDHHC21 DMD RAP2C RAPGEF2 ACVR1 RAP1B RHOB CEACAM1 PDE4D
0.12745	7	41	2.68673	GO:0042304 regulation of fatty acid biosynthetic process	http://amigo.geneontology.org/amigo/term/GO:0042304	PDK4 SIRT1 ABCD2 ELOVL5 ERLIN1 LPGAT1 CEACAM1
0.12892	18	161	1.75937	GO:0045727 positive regulation of translation	http://amigo.geneontology.org/amigo/term/GO:0045727	NCK2 FXR1 LARP4 EIF5A2 TRMT10C SAMD4A METTL8 SYNCRIP YTHDF3 DNAJC3 LIN28A VIM TENT4B SOX4 OTUD6B RPUSD4 YBX3 CPEB3
0.129491	31	322	1.51501	GO:0001822 kidney development	http://amigo.geneontology.org/amigo/term/GO:0001822	HOXA11 ADAMTS6 PRDM1 GLI2 RARB ITGA8 SIX4 RPGRIP1L PDGFRB NID1 CAT SOX4 SOX9 GZF1 SIX1 LIN28A PPP3CA NOTCH1 ARID5B EDNRA BCL2L11 SMAD1 OVOL1 AMER1 LRRK2 NF1 FOXD1 ITGB3 PROM1 STAT1 MAGI2
0.131945	9	61	2.32179	GO:0043370 regulation of CD4-positive alpha-beta T cell differentiation	http://amigo.geneontology.org/amigo/term/GO:0043370	JUNB CBFB BCL6 SOCS1 SH3RF1 RUNX1 CCL19 CD80 IRF4
0.131945	9	61	2.32179	GO:2001244 positive regulation of intrinsic apoptotic signaling pathway	http://amigo.geneontology.org/amigo/term/GO:2001244	BID NCK2 NACC2 SIRT1 PLAGL2 BECN1 SKIL PTPN2 BCL2L11
0.132029	8	51	2.46848	GO:0007632 visual behavior	http://amigo.geneontology.org/amigo/term/GO:0007632	DDHD2 SLC1A2 KMT2A KRAS SLC7A11 MECP2 GRIN2A NF1
0.132029	52	600	1.36384	GO:0051272 positive regulation of cellular component movement	http://amigo.geneontology.org/amigo/term/GO:0051272	SEMA3A SEMA6A PTP4A1 PDGFRB PLCG1 SEMA6D SEMA6B SIRT1 PDCD10 CAPN7 MIA3 JAM2 TCAF2 CCL19 ADGRA2 PIK3CB ABL1 GNAI2 IL1A ITGA4 SNAI1 ATP8A1 SOX9 RRAS2 SSH2 NOTCH1 CRK IRS2 LYN ITGB3 ACVR1 EPHB2 PIK3CD SNAI2 HDAC9 MAP4K4 ITGA6 EPB41L4B CRKL RAB11A SERPINE1 DOCK7 DOCK4 ADAM10 PPP3CA RHOB ADRA2A NUS1 STK39 RAPGEF2 ABL2 NRP2
0.132029	8	51	2.46848	GO:0060612 adipose tissue development	http://amigo.geneontology.org/amigo/term/GO:0060612	SIRT1 PPARGC1A SPART ARID5B POU4F2 TBL1XR1 AMER1 EBF2
0.133708	17	150	1.78348	GO:0007272 ensheathment of neurons	http://amigo.geneontology.org/amigo/term/GO:0007272	ADAM22 ATRN QKI B4GALT6 FAM126A TSPAN2 B4GALT5 SH3TC2 RARG ABCD2 UGT8 NF1 PPP3R1 EPB41L3 SCN2A JAM2 SCN8A
0.133708	17	150	1.78348	GO:0008366 axon ensheathment	http://amigo.geneontology.org/amigo/term/GO:0008366	ADAM22 ATRN QKI B4GALT6 FAM126A TSPAN2 B4GALT5 SH3TC2 RARG ABCD2 UGT8 NF1 PPP3R1 EPB41L3 SCN2A JAM2 SCN8A
0.133708	17	150	1.78348	GO:0010634 positive regulation of epithelial cell migration	http://amigo.geneontology.org/amigo/term/GO:0010634	PLCG1 SIRT1 CAPN7 ADGRA2 PIK3CB ABL1 SOX9 IRS2 PIK3CD HDAC9 EPB41L4B RAB11A RHOB NUS1 ITGB3 MAP4K4 NRP2
0.13646	41	454	1.42115	GO:0050808 synapse organization	http://amigo.geneontology.org/amigo/term/GO:0050808	SDK2 NEDD4 PPFIA1 PPFIA2 ADGRL3 CACNB2 NLGN1 CTNND2 FBXO45 ERC2 LRRK2 BDNF IL1RAPL2 ALS2 NRXN3 PFN2 ACTN1 ABL1 CRKL SIX4 NRP2 PCDH17 SIX1 EPHB2 ADAM10 SNAPIN LRRTM2 CNKSR2 SLC7A11 ADGRF1 LRFN2 NFIA NTNG1 SETD5 ARF4 GRM5 MECP2 ACTBL2 NEGR1 THBS2 NEFL
0.138159	39	428	1.43394	GO:0048880 sensory system development	http://amigo.geneontology.org/amigo/term/GO:0048880	PROM1 SDK2 DCX RPGRIP1L NHS ABCB5 VIM LAMC3 PRDM1 HIPK2 ATP2B1 RARB CELF4 SOS1 SOX9 BCL11B DLL4 EPHB2 CRB1 SKIL COL8A1 NOTCH1 SLC7A11 POU4F2 ATP2B2 PKNOX1 NEUROD1 TENT2 HCN1 TTC8 VSTM4 CHD7 RARG MAB21L1 NF1 TENM3 PDGFRB USP45 SEMA3A
0.138524	10	72	2.18564	GO:0014910 regulation of smooth muscle cell migration	http://amigo.geneontology.org/amigo/term/GO:0014910	PDGFRB SERPINE1 PLXNA1 GNA13 SEMA6D CRK NF1 ITGB3 DOCK7 DOCK4
0.138524	10	72	2.18564	GO:0032922 circadian regulation of gene expression	http://amigo.geneontology.org/amigo/term/GO:0032922	PER2 CLOCK NRIP1 USP2 RORA SIRT1 PPARGC1A KMT2A MTA1 ZPBP2
0.138679	126	1644	1.20609	GO:0000003 reproduction	http://amigo.geneontology.org/amigo/term/GO:0000003	COL9A3 CECR2 STK35 SPIRE1 VIP BCL2L11 M1AP CFAP97 AR C14orf39 TDRP ZPBP2 STAG2 CCNY RIMS1 SOX9 HOXA11 PGM3 KPNA6 TBPL1 ARID4A RAI14 ARID4B PRDM1 YBX3 SPA17 FOXJ2 ZFY RPS6KA2 AFF4 GLI2 TMED2 RFX2 DLD SIRT1 CATSPERG CRKL RTCB SBF1 SIX4 FNDC3A HOXA13 SLC38A1 STX2 QKI PRLR NR3C1 PDGFRB BCL6 IL1A ACVR1 GALNT3 KDM3A GORASP2 SOS1 LEPR CNR1 RAD23B DNMT3A EPC1 WIPF3 SNAI1 DACH2 FOXA1 LIN28A SLC38A2 CLOCK …
0.138679	14	116	1.89924	GO:0000045 autophagosome assembly	http://amigo.geneontology.org/amigo/term/GO:0000045	ATG5 ATG2B RAB23 BECN1 ATG12 TP53INP1 LRRK2 STX17 ATP2A2 STX12 C9orf72 SNX30 PIP4K2A SNX18
0.138679	16	139	1.81141	GO:0060048 cardiac muscle contraction	http://amigo.geneontology.org/amigo/term/GO:0060048	PDE4D ASB3 ATP2A2 CAMK2D STC1 ABCC9 PDE5A DMD DSG2 DSP SCN1A TTN CACNA1D CACNB2 NEDD4L GJA1
0.138961	22	211	1.64078	GO:0060401 cytosolic calcium ion transport	http://amigo.geneontology.org/amigo/term/GO:0060401	CACNA1D TRDN NALF1 PPP3CB PPP3CA CAMK2D PPP3R1 ATP2B1 CCL19 ATP2A2 GRIN2A ATG5 ABL1 TRPA1 CHD7 DMD LYN ITGB3 CALCR PLCG1 PDE4D JPH4
0.140858	4	16	3.93415	GO:0001767 establishment of lymphocyte polarity	http://amigo.geneontology.org/amigo/term/GO:0001767	CCL19 ABL1 ABL2 SNX27
0.140858	3	9	5.24553	GO:0003056 regulation of vascular associated smooth muscle contraction	http://amigo.geneontology.org/amigo/term/GO:0003056	ATP2B1 ZDHHC21 DOCK4
0.140858	3	9	5.24553	GO:0006048 UDP-N-acetylglucosamine biosynthetic process	http://amigo.geneontology.org/amigo/term/GO:0006048	PGM3 GFPT2 GNPDA1
0.140858	3	9	5.24553	GO:0006538 glutamate catabolic process	http://amigo.geneontology.org/amigo/term/GO:0006538	GLUD1 GLUD2 GOT2
0.140858	3	9	5.24553	GO:0006868 glutamine transport	http://amigo.geneontology.org/amigo/term/GO:0006868	SLC38A1 SLC38A2 SLC38A7
0.140858	25	249	1.57998	GO:0010001 glial cell differentiation	http://amigo.geneontology.org/amigo/term/GO:0010001	SOX9 TTBK1 ADAM22 VIM LAMC3 WDR1 ABL1 B4GALT6 SOX4 NKX2-2 LIN28A KRAS TSPAN2 CRB1 SOX13 NFIB NOTCH1 B4GALT5 SH3TC2 CLCF1 ROR1 NF1 DMD PPP3R1 LYN
0.140858	3	9	5.24553	GO:0038026 reelin-mediated signaling pathway	http://amigo.geneontology.org/amigo/term/GO:0038026	CRKL CRK NF1
0.140858	4	16	3.93415	GO:0043374 CD8-positive alpha-beta T cell differentiation	http://amigo.geneontology.org/amigo/term/GO:0043374	CBFB SOCS1 TOX RUNX1
0.140858	4	16	3.93415	GO:0043584 nose development	http://amigo.geneontology.org/amigo/term/GO:0043584	SIX4 RPGRIP1L SIX1 CHD7
0.140858	7	42	2.62276	GO:0045022 early endosome to late endosome transport	http://amigo.geneontology.org/amigo/term/GO:0045022	SNX16 BECN1 DNAJC13 RAB21 KIF16B HOOK3 EEA1
0.140858	4	16	3.93415	GO:0045722 positive regulation of gluconeogenesis	http://amigo.geneontology.org/amigo/term/GO:0045722	SIRT1 GCG PTPN2 PPARGC1A
0.140858	4	16	3.93415	GO:0046321 positive regulation of fatty acid oxidation	http://amigo.geneontology.org/amigo/term/GO:0046321	ABCD2 IRS1 IRS2 PPARGC1A
0.140858	5	24	3.27846	GO:0048745 smooth muscle tissue development	http://amigo.geneontology.org/amigo/term/GO:0048745	ITGA8 ZFAND5 SOX9 SIX1 NF1
0.140858	4	16	3.93415	GO:0051151 negative regulation of smooth muscle cell differentiation	http://amigo.geneontology.org/amigo/term/GO:0051151	NFATC3 NFATC2 ANKRD17 MECP2
0.140858	4	16	3.93415	GO:0060211 regulation of nuclear-transcribed mRNA poly(A) tail shortening	http://amigo.geneontology.org/amigo/term/GO:0060211	TNRC6C TNRC6B CPEB3 TENT4B
0.140858	3	9	5.24553	GO:0061549 sympathetic ganglion development	http://amigo.geneontology.org/amigo/term/GO:0061549	FZD3 NRP2 SEMA3A
0.140858	3	9	5.24553	GO:0070900 mitochondrial tRNA modification	http://amigo.geneontology.org/amigo/term/GO:0070900	TRMT5 TRMT10C RPUSD4
0.140858	38	416	1.43748	GO:0150063 visual system development	http://amigo.geneontology.org/amigo/term/GO:0150063	PROM1 SDK2 DCX RPGRIP1L NHS ABCB5 VIM LAMC3 PRDM1 HIPK2 ATP2B1 RARB CELF4 SOS1 SOX9 BCL11B DLL4 EPHB2 CRB1 SKIL COL8A1 NOTCH1 SLC7A11 POU4F2 ATP2B2 PKNOX1 NEUROD1 TENT2 HCN1 TTC8 VSTM4 CHD7 RARG MAB21L1 NF1 TENM3 PDGFRB USP45
0.140858	4	16	3.93415	GO:1900153 positive regulation of nuclear-transcribed mRNA catabolic process deadenylation-dependent decay	http://amigo.geneontology.org/amigo/term/GO:1900153	TNRC6C CPEB3 ZFP36L2 TNRC6B
0.140858	3	9	5.24553	GO:1900864 mitochondrial RNA modification	http://amigo.geneontology.org/amigo/term/GO:1900864	TRMT5 TRMT10C RPUSD4
0.140858	7	42	2.62276	GO:1901385 regulation of voltage-gated calcium channel activity	http://amigo.geneontology.org/amigo/term/GO:1901385	STAC CACNB2 PPP3CB PPP3CA PPP3R1 RRAD DMD
0.140858	12	94	2.00893	GO:1901983 regulation of protein acetylation	http://amigo.geneontology.org/amigo/term/GO:1901983	SF3B1 SIRT1 SOX4 SNAI2 ATG5 KMT2A PRKAA2 SETD5 NAP1L2 RPS6KA5 TAOK1 PPARGC1A
0.140858	11	83	2.08557	GO:1904427 positive regulation of calcium ion transmembrane transport	http://amigo.geneontology.org/amigo/term/GO:1904427	STIM2 STAC TRDN STIMATE PPP3CB PPP3CA PPP3R1 ABL1 CALCR PLCG1 CACNB2
0.140858	3	9	5.24553	GO:1905276 regulation of epithelial tube formation	http://amigo.geneontology.org/amigo/term/GO:1905276	SIX4 SIX1 PIK3CD
0.140858	3	9	5.24553	GO:1905278 positive regulation of epithelial tube formation	http://amigo.geneontology.org/amigo/term/GO:1905278	SIX4 SIX1 PIK3CD
0.140858	3	9	5.24553	GO:2000766 negative regulation of cytoplasmic translation	http://amigo.geneontology.org/amigo/term/GO:2000766	CPEB3 CPEB4 CPEB2
0.140989	8	52	2.42101	GO:0021515 cell differentiation in spinal cord	http://amigo.geneontology.org/amigo/term/GO:0021515	SCYL3 GLI2 SOX4 NKX2-2 SOX13 NOTCH1 GIGYF2 DLL4
0.140989	8	52	2.42101	GO:0072583 clathrin-dependent endocytosis	http://amigo.geneontology.org/amigo/term/GO:0072583	PICALM SMAP1 AAK1 AP2A1 ITSN1 ITGA4 MAGI2 PIK3CB
0.14279	6	33	2.8612	GO:0003180 aortic valve morphogenesis	http://amigo.geneontology.org/amigo/term/GO:0003180	DLL4 SOX9 GATA5 NOTCH1 SNAI2 SNAI1
0.14279	6	33	2.8612	GO:0046627 negative regulation of insulin receptor signaling pathway	http://amigo.geneontology.org/amigo/term/GO:0046627	GRB10 PTPN2 SOCS3 SOCS1 PIP4K2A IRS1
0.14279	6	33	2.8612	GO:0061037 negative regulation of cartilage development	http://amigo.geneontology.org/amigo/term/GO:0061037	GLI2 RARB SOX9 FRZB RARG SNAI2
0.14279	6	33	2.8612	GO:1902230 negative regulation of intrinsic apoptotic signaling pathway in response to DNA damage	http://amigo.geneontology.org/amigo/term/GO:1902230	BID SIRT1 USP47 ATAD5 SNAI2 SNAI1
0.142913	14	117	1.88301	GO:0030148 sphingolipid biosynthetic process	http://amigo.geneontology.org/amigo/term/GO:0030148	ELOVL5 B4GALT6 SAMD8 ELOVL7 CERS6 SPTLC3 ELOVL2 ST8SIA4 B4GALT4 B4GALT5 UGT8 PNPLA1 ST8SIA1 LARGE1
0.143911	27	275	1.54505	GO:0044843 cell cycle G1/S phase transition	http://amigo.geneontology.org/amigo/term/GO:0044843	CDK17 USP37 NACC2 LATS2 CCNE2 SMARCD2 ARID1A PBRM1 E2F3 CDC73 DACT1 E2F7 KLF11 TCIM TFDP1 BID PPP3CA SKP2 GIGYF2 DGKZ ACVR1 ANKRD17 BACH1 DCUN1D3 DBF4 CDC7 CUL2
0.144477	52	605	1.35257	GO:0040017 positive regulation of locomotion	http://amigo.geneontology.org/amigo/term/GO:0040017	SEMA3A SEMA6A PTP4A1 PDGFRB PLCG1 SEMA6D SEMA6B SIRT1 PDCD10 CAPN7 MIA3 JAM2 TCAF2 CCL19 ADGRA2 PIK3CB ABL1 GNAI2 IL1A ITGA4 SNAI1 ATP8A1 SOX9 RRAS2 SSH2 NOTCH1 CRK IRS2 LYN ITGB3 ACVR1 EPHB2 PIK3CD SNAI2 HDAC9 MAP4K4 ITGA6 EPB41L4B CRKL RAB11A SERPINE1 DOCK7 DOCK4 ADAM10 PPP3CA RHOB ADRA2A NUS1 STK39 RAPGEF2 ABL2 NRP2
0.144489	40	444	1.41771	GO:0046486 glycerolipid metabolic process	http://amigo.geneontology.org/amigo/term/GO:0046486	ABHD5 PI4K2B PIK3CB DGKH PIK3R2 PIP5K1B CHKA FAM126A LPGAT1 GPCPD1 DGKZ PIP4K2A FAM126B IP6K3 ABHD6 PIGA SOCS6 PIK3CD LCLAT1 PNPLA1 SOCS3 SOCS1 LPCAT2 BECN1 MBOAT1 PGP INPP4A DDHD2 SIRT1 CAT RAB38 MTTP MECP2 TBL1XR1 PDGFRB PLCG1 GDE1 PITPNM2 OSBPL8 EFR3A
0.144489	23	225	1.60863	GO:0048738 cardiac muscle tissue development	http://amigo.geneontology.org/amigo/term/GO:0048738	NEBL GATA5 DIPK2A JARID2 ATG5 RARB DSP DLL4 GATA6 NOTCH1 EDNRA ACTC1 SGCB SMAD1 CHD7 DSG2 ACVR1 TTN PDGFRB SORBS2 RUNX1 ADAMTS9 GJA1
0.144622	25	250	1.57366	GO:2001234 negative regulation of apoptotic signaling pathway	http://amigo.geneontology.org/amigo/term/GO:2001234	EYA2 PHIP AR GCLC BID SNAI2 PIK3CB SIRT1 SGK3 GNAI2 CTH USP47 ATAD5 YBX3 ITGA6 SERPINE1 ACVR1 SNAI1 SELENOS NR4A2 SH3RF1 RTKN2 LRRK2 BDNF IL1A
0.14528	125	1635	1.2031	GO:0022414 reproductive process	http://amigo.geneontology.org/amigo/term/GO:0022414	COL9A3 CECR2 STK35 SPIRE1 VIP BCL2L11 M1AP CFAP97 AR C14orf39 TDRP ZPBP2 STAG2 CCNY RIMS1 SOX9 HOXA11 PGM3 KPNA6 TBPL1 ARID4A RAI14 ARID4B PRDM1 YBX3 SPA17 FOXJ2 ZFY RPS6KA2 AFF4 GLI2 TMED2 RFX2 DLD SIRT1 CATSPERG CRKL RTCB SBF1 SIX4 FNDC3A HOXA13 SLC38A1 STX2 QKI PRLR NR3C1 PDGFRB BCL6 IL1A ACVR1 GALNT3 KDM3A GORASP2 SOS1 CNR1 RAD23B DNMT3A EPC1 WIPF3 SNAI1 DACH2 FOXA1 LIN28A SLC38A2 CLOCK SKIL …
0.14528	13	106	1.92996	GO:0042100 B cell proliferation	http://amigo.geneontology.org/amigo/term/GO:0042100	CLCF1 LYN ABL1 BCL6 TICAM1 ATAD5 PAWR IRS2 SLC39A10 PELI1 NFATC2 EPHB2 VAV3
0.145961	38	418	1.4306	GO:0032970 regulation of actin filament-based process	http://amigo.geneontology.org/amigo/term/GO:0032970	LIMCH1 PFN2 WDR1 SSH1 PDE4D CAPZA1 SSH2 RHOB TWF1 ARFIP1 WASHC4 CAMK2D RASA1 STC1 CRK PPM1E NCK2 ABL1 PIK3R2 IL1A TMOD2 PPFIA1 AP1AR FRMD6 C9orf72 DIXDC1 ARPC5 TTC8 CD2AP ITGB3 DSG2 DSP CFL2 TENM1 PDGFRB TAOK1 ATP2A2 ABL2
0.146043	15	129	1.82984	GO:0014902 myotube differentiation	http://amigo.geneontology.org/amigo/term/GO:0014902	SIX1 CCN3 SIX4 NFATC2 PPP3CB BCL9 PTGFRN PPP3CA NOTCH1 DMD HDAC5 HDAC9 JAM2 BDNF ADAM12
0.146043	15	129	1.82984	GO:0022612 gland morphogenesis	http://amigo.geneontology.org/amigo/term/GO:0022612	SNAI2 GLI2 HOXA13 NR3C1 PLXNA1 SOX9 FOXA1 EDAR NFIB NOTCH1 AR RARG PLAG1 NRG3 CEACAM1
0.146635	12	95	1.98778	GO:0009953 dorsal/ventral pattern formation	http://amigo.geneontology.org/amigo/term/GO:0009953	TLL1 TLL2 ACVR1 AIDA HOXA11 GLI2 GORAB NKX2-2 FOXA1 FOXG1 RNF220 DLL4
0.148353	27	276	1.53945	GO:0003018 vascular process in circulatory system	http://amigo.geneontology.org/amigo/term/GO:0003018	ADRB2 ADRA1D DDAH1 ATG5 ATP2B1 ABL1 ADRA2A EDNRA VSTM4 P2RY1 CYSLTR1 ZDHHC21 GCLC DOCK4 CEACAM1 SLC1A2 PER2 SLC22A5 ABCC9 SLC38A1 LEPR ATP8A1 SLC6A6 SLC38A2 SLC6A9 YES1 KCNMB2
0.14862	16	141	1.78571	GO:1903322 positive regulation of protein modification by small protein conjugation or removal	http://amigo.geneontology.org/amigo/term/GO:1903322	DCUN1D1 DCUN1D3 PRICKLE1 BCL10 TNIP1 RCHY1 UBE2V2 MTA1 AMER1 LRRK2 UBE2V1 CBLB TICAM1 SKP2 PELI1 TANK
0.149314	20	189	1.66525	GO:0060402 calcium ion transport into cytosol	http://amigo.geneontology.org/amigo/term/GO:0060402	CACNA1D TRDN NALF1 PPP3CB PPP3CA CAMK2D PPP3R1 CCL19 GRIN2A ATG5 ABL1 TRPA1 CHD7 DMD LYN ITGB3 CALCR PLCG1 PDE4D JPH4
0.149657	17	153	1.74851	GO:0006275 regulation of DNA replication	http://amigo.geneontology.org/amigo/term/GO:0006275	DBF4 ZRANB3 ESCO1 GMNC GLI2 JADE3 DSCC1 ATF1 E2F7 BAZ1A NUCKS1 CDC7 ANKRD17 USP37 ATAD5 ZBTB38 BCL6
0.149657	9	63	2.24808	GO:0019229 regulation of vasoconstriction	http://amigo.geneontology.org/amigo/term/GO:0019229	ADRA1D ATP2B1 ABL1 ADRA2A CYSLTR1 ZDHHC21 DOCK4 PER2 KCNMB2
0.149657	9	63	2.24808	GO:0086065 cell communication involved in cardiac conduction	http://amigo.geneontology.org/amigo/term/GO:0086065	PDE4D CAMK2D HCN1 DSG2 DSP CACNA1D CACNB2 TRDN GJA1
0.149905	14	118	1.86705	GO:0001776 leukocyte homeostasis	http://amigo.geneontology.org/amigo/term/GO:0001776	BCL10 ABL1 PPP3CB SH2B3 SOS1 MPL SLC46A2 SKIL SLC7A11 BCL2L11 NF1 LYN PIK3CB PIK3CD
0.149905	18	165	1.71672	GO:0007030 Golgi organization	http://amigo.geneontology.org/amigo/term/GO:0007030	PI4K2B HACE1 TMED2 PDCD10 GORASP2 ARMH3 ATP8B2 GOLGA6C LRRK2 GOLGA8B USO1 RAB2A CSNK1A1 ATL2 STX16 STX17 RAB8A SEC23IP
0.150071	29	302	1.51113	GO:0044262 cellular carbohydrate metabolic process	http://amigo.geneontology.org/amigo/term/GO:0044262	PDK4 PDK3 PPIP5K2 SIRT1 ABHD10 CSGALNACT1 PGP RORA NR3C1 GCG LEPR IDH1 RANBP2 B4GALT5 DDIT4 MECP2 P2RY1 PTPN2 PPP1R2 SLC35B4 GANC IRS1 IRS2 RUBCNL GRB10 PER2 SOGA1 PPARGC1A SELENOS
0.152409	8	53	2.37533	GO:0031062 positive regulation of histone methylation	http://amigo.geneontology.org/amigo/term/GO:0031062	PHF20 JARID2 GCG KMT2A MTF2 MECP2 SIRT1 TET1
0.152409	8	53	2.37533	GO:0060071 Wnt signaling pathway planar cell polarity pathway	http://amigo.geneontology.org/amigo/term/GO:0060071	DACT1 ABL1 FZD3 CTHRC1 ROR1 CELSR3 PRICKLE1 MAGI2
0.153497	15	130	1.81576	GO:0010565 regulation of cellular ketone metabolic process	http://amigo.geneontology.org/amigo/term/GO:0010565	ABCD2 PDK4 SIRT1 CNR1 SOX9 SLC7A11 ELOVL5 PDK3 ERLIN1 LPGAT1 IRS1 IRS2 PPTC7 CEACAM1 PPARGC1A
0.154839	25	252	1.56117	GO:0042593 glucose homeostasis	http://amigo.geneontology.org/amigo/term/GO:0042593	GCG GCLC PDK4 NUCKS1 SIRT1 PIK3R2 PPP3CB LEPR CNR1 SOX4 FOXA1 LIN28A PPP3CA SLC12A6 ABCA12 ADRA2A PRKAA2 NEUROD1 LRRC8D PTPN2 RFX6 IRS2 PDK3 PPARGC1A IRS1
0.15519	20	190	1.65648	GO:0016573 histone acetylation	http://amigo.geneontology.org/amigo/term/GO:0016573	PHF20 SF3B1 EPC1 USP22 EPC2 BRD1 JADE3 MAP3K7 SNAI2 ATG5 KMT2A NCOA3 CLOCK IRF4 SETD5 MECP2 NAP1L2 SIRT1 RPS6KA5 PPARGC1A
0.15519	89	1124	1.24605	GO:0030163 protein catabolic process	http://amigo.geneontology.org/amigo/term/GO:0030163	HECW1 UBE3C TIMP2 NEDD4L NEDD4 KLHL20 HACE1 PSMD7 UBE2R2 CUL2 FBXL20 EDEM3 RAD23B IDE WWP1 SELENOS GID4 LYPLAL1 ABHD10 SKP2 FBXL17 VIP RMND5A TRIP12 SH3RF1 AZIN1 UBE2J2 WDR26 RCHY1 KCTD5 FBXL14 RNF213 FBXO45 MAN1B1 YOD1 UBE2J1 TRIM13 ASCC3 CSNK1A1 FAP XPO1 CHMP2B TRIM9 MIB1 ERLIN1 UBE2D3 PRICKLE1 ADRA2A RNF168 DACT1 SNX33 AMER1 GCLC USP2 ATG5 USP48 DNAJC3 USP46 CBLB USP45 USP22 SOX9 CLOCK USP15 U…
0.15536	16	142	1.77314	GO:0006888 endoplasmic reticulum to Golgi vesicle-mediated transport	http://amigo.geneontology.org/amigo/term/GO:0006888	TMED2 SEC23A SEC24A NRBP1 USO1 SEC24D MIA3 TRAPPC2B SPAST SEC22C SEC23IP STX17 YIPF6 LRRK2 RAB2A ARF4
0.15536	16	142	1.77314	GO:0090090 negative regulation of canonical Wnt signaling pathway	http://amigo.geneontology.org/amigo/term/GO:0090090	CSNK1A1 FRZB DACT1 MCC TMEM170B SNAI2 PRICKLE1 SOX9 LMBR1L NOTCH1 LATS2 CTHRC1 SHISA3 AMER1 SOX13 HECW1
0.155857	11	85	2.0365	GO:0051865 protein autoubiquitination	http://amigo.geneontology.org/amigo/term/GO:0051865	UBE2D3 RCHY1 RNF213 MTA1 LRRK2 TRIM13 ASB4 RNF220 RNF122 SH3RF1 RNF157
0.156261	24	240	1.57366	GO:0007163 establishment or maintenance of cell polarity	http://amigo.geneontology.org/amigo/term/GO:0007163	AMOTL2 CRB1 RHOB LIN7C AMOTL1 NDEL1 WDR1 MAPRE1 CCL19 ABL1 CRKL RPGRIP1L FRMD4A ARPC5 TTC8 CRK ARF4 DOCK7 RAP1B GJA1 RAB10 ABL2 SNX27 MPP7
0.156261	5	25	3.14732	GO:0010661 positive regulation of muscle cell apoptotic process	http://amigo.geneontology.org/amigo/term/GO:0010661	GATA6 POU4F2 MAP3K5 E2F3 CAMK2D
0.156261	5	25	3.14732	GO:0031065 positive regulation of histone deacetylation	http://amigo.geneontology.org/amigo/term/GO:0031065	SAP30BP BCL6 JDP2 LRRK2 SIRT1
0.156261	22	215	1.61026	GO:0033002 muscle cell proliferation	http://amigo.geneontology.org/amigo/term/GO:0033002	SIX1 VIP DIPK2A FOXJ2 CCN3 POLDIP2 JARID2 GNAI2 STAT1 GNA13 NAA35 GATA6 NOTCH1 SMAD1 MYD88 NF1 MAP3K5 ITGB3 PPARGC1A PDGFRB GJA1 RUNX1
0.156261	46	528	1.37099	GO:0033674 positive regulation of kinase activity	http://amigo.geneontology.org/amigo/term/GO:0033674	CAMKK2 PDGFRB PDCD10 EPHB2 ROR1 LRRK2 ALS2 ABL1 CCNY MMD RAPGEF2 PRLR MAP3K7 ADRA2A CCL19 TCIM ZFP91 MAP3K5 DBF4 MAP3K13 CCNT2 CCNK OSBPL8 SIRT1 GCG VAV3 PDE5A MAP3K12 BCL10 RANBP2 TAOK1 GRM5 AFAP1L2 SOCS1 NRG3 LYN ADRB2 DIPK2A DSTYK PARP16 TTBK1 DGKZ ITGB3 TENM1 IRS1 TNFRSF10B
0.156261	18	166	1.70638	GO:0048754 branching morphogenesis of an epithelial tube	http://amigo.geneontology.org/amigo/term/GO:0048754	HOXA11 GLI2 ABL1 SIX4 ACVR1 GNA13 SOX9 GZF1 SIX1 DLL4 FOXA1 KRAS NOTCH1 EDNRA RBM15 AR PPP3R1 FOXD1
0.156261	5	25	3.14732	GO:0060575 intestinal epithelial cell differentiation	http://amigo.geneontology.org/amigo/term/GO:0060575	GATA5 GATA6 PRDM1 SOX9 YIPF6
0.156261	5	25	3.14732	GO:0070935 3-prime-UTR-mediated mRNA stabilization	http://amigo.geneontology.org/amigo/term/GO:0070935	YBX3 ELAVL4 MYD88 HNRNPC TENT4B
0.156261	17	154	1.73716	GO:0090101 negative regulation of transmembrane receptor protein serine/threonine kinase signaling pathway	http://amigo.geneontology.org/amigo/term/GO:0090101	SPART SKIL ARID4A ARID4B TET1 SAP30 PEG10 SIRT1 ABL1 CCN3 NOTCH1 HTRA3 HIPK2 ACVR1 ZBTB7A MAGI2 UBE2D3
0.156261	5	25	3.14732	GO:0090103 cochlea morphogenesis	http://amigo.geneontology.org/amigo/term/GO:0090103	GLI2 SOX9 SIX1 FRZB CTHRC1
0.156261	5	25	3.14732	GO:1900078 positive regulation of cellular response to insulin stimulus	http://amigo.geneontology.org/amigo/term/GO:1900078	SIRT1 IRS1 NUCKS1 OSBPL8 GNAI2
0.156261	5	25	3.14732	GO:1904893 negative regulation of receptor signaling pathway via STAT	http://amigo.geneontology.org/amigo/term/GO:1904893	PTPN2 SH2B3 NEUROD1 SOCS1 SOCS3
0.156529	6	34	2.77705	GO:0080111 DNA demethylation	http://amigo.geneontology.org/amigo/term/GO:0080111	TET1 SYNCRIP A1CF OTUD4 TDG TOX
0.156529	6	34	2.77705	GO:0086004 regulation of cardiac muscle cell contraction	http://amigo.geneontology.org/amigo/term/GO:0086004	PDE4D CAMK2D STC1 DSG2 DSP ATP2A2
0.156833	75	928	1.27181	GO:0046649 lymphocyte activation	http://amigo.geneontology.org/amigo/term/GO:0046649	PAG1 IL1A CD80 TNFSF9 TICAM1 CLCF1 LYN PIK3R2 SMARCD2 ITGA4 ARID1A PBRM1 JUNB PIK3CD CEACAM1 ILDR2 IRF2BP2 CCL19 JAG2 BID HMGB3 PRDM1 ATG5 CBFB RORA NCK2 ABL1 PPP3CB BCL6 CBLB SOS1 LEPR MPL SLC46A2 SOX4 RUNX2 BCL11B DLL4 IRF4 PDE5A PPP3CA LMBR1L BCL10 SOX13 ZFP36L2 PKNOX1 SOCS6 MYD88 PTPN2 ATAD5 PAWR SOX12 ZBTB7A SOCS1 IRS2 SLC39A10 PELI1 TOX NFATC2 EPHB2 VAV3 SH3KBP1 CHD7 IKZF1 GLI2 ABL2 SH3RF1 …
0.157155	28	291	1.51417	GO:0034976 response to endoplasmic reticulum stress	http://amigo.geneontology.org/amigo/term/GO:0034976	MBTPS2 NCK2 EDEM3 SELENOS PARP16 UBE2J2 MAN1B1 YOD1 UBE2J1 TRIM13 ERLIN1 GORASP2 TNFRSF10B BCL2L11 TMED2 SIRT1 ABL1 DNAJC3 PIK3R2 CERT1 NRBF2 ELAVL4 PTPN2 MAP3K5 STT3B LRRK2 ATP2A2 CTH
0.157529	21	203	1.62792	GO:0032872 regulation of stress-activated MAPK cascade	http://amigo.geneontology.org/amigo/term/GO:0032872	TRAF3 EDAR SH3RF1 DACT1 RELL1 MAP4K4 PDCD10 TNIK TAOK1 CCL19 AIDA MAGI3 IL1A DIXDC1 CRK MYD88 MAP3K5 STK39 HIPK2 MFHAS1 SEMA3A
0.158587	30	317	1.48927	GO:0051054 positive regulation of DNA metabolic process	http://amigo.geneontology.org/amigo/term/GO:0051054	DBF4 EYA2 SLF2 TNKS SMARCD2 ARID1A SYNCRIP A1CF PBRM1 GLI2 EPC1 EPC2 DSCC1 RNF168 OTUD4 MECP2 UBE2V2 PPARGC1A ATF1 E2F7 CLCF1 ATAD5 BAZ1A TOX SIRT1 CDC7 SPIRE1 CCDC117 PDGFRB HNRNPA2B1
0.158792	31	330	1.47829	GO:0006401 RNA catabolic process	http://amigo.geneontology.org/amigo/term/GO:0006401	SAMD4A TNRC6C TNRC6B TENT5A CNOT6 FXR1 SYNCRIP PNPT1 PELO EDC3 YTHDF3 YBX3 CNOT9 POP1 CPEB3 TENT4B A1CF ELAVL4 WDR82 TENT2 MYD88 LIN28B GIGYF2 CALCR LIN28A ZFP36L2 VIM HNRNPC TUT7 VIP MEX3D
0.160724	19	179	1.67036	GO:0006665 sphingolipid metabolic process	http://amigo.geneontology.org/amigo/term/GO:0006665	ELOVL5 B4GALT6 SAMD8 ELOVL7 CERS6 SPTLC3 GM2A ELOVL2 ST8SIA4 B4GALT4 ABCA12 ST8SIA1 CERT1 B4GALT5 UGT8 PNPLA1 ZPBP2 TEX2 LARGE1
0.160724	19	179	1.67036	GO:0031503 protein-containing complex localization	http://amigo.geneontology.org/amigo/term/GO:0031503	ITGB3 XPO1 RAB11A CILK1 RAB8A SDAD1 AP2A1 NACC2 NLGN1 ADAM22 LGI1 ADAM10 SNAPIN CEP112 NSG1 MZT1 PPP3R1 SEH1L SSX2IP
0.160724	19	179	1.67036	GO:0035725 sodium ion transmembrane transport	http://amigo.geneontology.org/amigo/term/GO:0035725	HECW1 NEDD4L NEDD4 SLC6A15 SLC6A6 SCN2A SCN1A SCN3A SCN9A SLC6A9 WNK3 SCN8A CAMK2D STK39 SLC4A7 HCN1 SLC28A3 SLC9A8 DMD
0.160751	16	143	1.76074	GO:0035270 endocrine system development	http://amigo.geneontology.org/amigo/term/GO:0035270	PITX1 GLI2 RFX3 CRKL NR3C1 SOX4 SOX9 NKX2-2 SIX1 CLOCK GATA6 ARID5B EDNRA NEUROD1 RFX6 NF1
0.161997	12	97	1.94679	GO:0001738 morphogenesis of a polarized epithelium	http://amigo.geneontology.org/amigo/term/GO:0001738	DACT1 WDR1 ABL1 RPGRIP1L FZD3 CTHRC1 TTC8 ROR1 RAB10 CELSR3 PRICKLE1 MAGI2
0.161997	10	75	2.09821	GO:0001885 endothelial cell development	http://amigo.geneontology.org/amigo/term/GO:0001885	STC1 HOXA13 EDNRA MYD88 ZDHHC21 DMD RAP2C RAPGEF2 RAP1B PDE4D
0.161997	4	17	3.70273	GO:0003198 epithelial to mesenchymal transition involved in endocardial cushion formation	http://amigo.geneontology.org/amigo/term/GO:0003198	SNAI2 ACVR1 SNAI1 NOTCH1
0.161997	8	54	2.33135	GO:0009409 response to cold	http://amigo.geneontology.org/amigo/term/GO:0009409	UCP3 ATP2B1 DNAJC3 TRPA1 PLIN1 ADRB2 SCN9A DIO2
0.161997	8	54	2.33135	GO:0033028 myeloid cell apoptotic process	http://amigo.geneontology.org/amigo/term/GO:0033028	PLEKHO2 SNAI2 SIRT1 SLC7A11 NF1 PIK3CB SELENOS PIK3CD
0.161997	8	54	2.33135	GO:0043687 post-translational protein modification	http://amigo.geneontology.org/amigo/term/GO:0043687	ATG5 ESCO1 ATG12 STT3B RPS6KA5 MAP3K12 DSCC1 UBE2F
0.161997	7	44	2.50355	GO:0045920 negative regulation of exocytosis	http://amigo.geneontology.org/amigo/term/GO:0045920	RAP1B C9orf72 ADRA2A WDR41 CEACAM1 GNAI2 NOTCH1
0.161997	12	97	1.94679	GO:0048708 astrocyte differentiation	http://amigo.geneontology.org/amigo/term/GO:0048708	TTBK1 VIM LAMC3 ABL1 SOX9 NKX2-2 KRAS TSPAN2 NOTCH1 CLCF1 ROR1 NF1
0.161997	4	17	3.70273	GO:0050872 white fat cell differentiation	http://amigo.geneontology.org/amigo/term/GO:0050872	SNAI2 SIRT1 TBL1XR1 PER2
0.161997	89	1128	1.24163	GO:0051336 regulation of hydrolase activity	http://amigo.geneontology.org/amigo/term/GO:0051336	BID TIMP2 PPP1R12A EVI5 PLXNA2 RAPGEF4 SERPINE1 RAPGEF2 PLXNA1 SOS1 DOCK7 GNA13 TBC1D15 VAV3 PLXNC1 RALGPS1 ARHGAP29 RASGEF1B RGL1 RABGAP1L RALGDS TBC1D2B TBC1D10B RALGAPB CCL19 PPP1R2 RASGEF1A ALS2 HDAC9 TMED2 RGS1 PDGFRB RGS8 RGS10 BCL2L11 CRK ARF4 SNX18 RGS6 MAGI2 LRRK2 NF1 MAP3K5 POLDIP2 ABHD5 RTN4R ARAP2 PICALM CRKL SBF1 TFPI2 BCL6 GNAI2 CBLB LEPR RARRES1 MICAL1 BCL10 RASA1 ASAP1 PPARGC1B RA…
0.161997	7	44	2.50355	GO:0060428 lung epithelium development	http://amigo.geneontology.org/amigo/term/GO:0060428	ERRFI1 SOX9 FOXA1 KRAS GATA6 NFIB PPP3R1
0.161997	4	17	3.70273	GO:1901096 regulation of autophagosome maturation	http://amigo.geneontology.org/amigo/term/GO:1901096	FYCO1 ADRB2 ATG5 ATG12
0.162405	11	86	2.01282	GO:0051279 regulation of release of sequestered calcium ion into cytosol	http://amigo.geneontology.org/amigo/term/GO:0051279	TRDN CAMK2D ATG5 ABL1 CHD7 DMD LYN ITGB3 PLCG1 PDE4D JPH4
0.163454	67	819	1.28736	GO:0050801 ion homeostasis	http://amigo.geneontology.org/amigo/term/GO:0050801	CALCR SLC4A7 PTGER3 ATP2B1 TRPM7 DMXL2 SLC30A4 STIM2 SLC12A6 ATP2B2 CACNA1D SLC30A2 STC1 ADRA1D ATP2A2 HEPHL1 TRDN RHD WNK3 SLC39A10 SLC9A8 NALF1 PPP3CB PPP3CA CAMK2D PPP3R1 TRPA1 GLP1R EDNRA CCL19 GRIN2A PDK4 CYB561 PIK3CB ATG5 SNX10 ABL1 GNAI2 IL1A CNR1 GNA13 NT5E SNAPIN SLC25A37 SLC7A11 CACNB2 GALR1 SCARA5 GRM5 P2RY1 CHD7 MAFG STK39 DMD KCTD7 LYN ITGB3 PICALM RAB38 PLCG1 ABL2 XPR1 LRRK2 PDE4D …
0.164757	50	585	1.34501	GO:0010498 proteasomal protein catabolic process	http://amigo.geneontology.org/amigo/term/GO:0010498	HECW1 NEDD4L NEDD4 KLHL20 HACE1 PSMD7 CUL2 FBXL20 EDEM3 RAD23B WWP1 SELENOS GID4 SKP2 FBXL17 RMND5A TRIP12 SH3RF1 UBE2J2 WDR26 KCTD5 FBXL14 FBXO45 MAN1B1 YOD1 UBE2J1 TRIM13 ASCC3 CSNK1A1 XPO1 TRIM9 ERLIN1 UBE2D3 PRICKLE1 RCHY1 GCLC CLOCK USP44 TBL1XR1 ZNRF1 LRRK2 CD2AP ARAF SIRT1 RNF122 STT3B SOCS6 MTA1 PELI1 TBL1X
0.166175	19	180	1.66108	GO:0071772 response to BMP	http://amigo.geneontology.org/amigo/term/GO:0071772	ACVR1 SPART SKIL RNF165 SMAD1 HIVEP1 USP15 ABL1 HOXA13 RUNX2 GATA5 GATA6 NOTCH1 PELO HTRA3 FOXD1 HIPK2 SOX9 UBE2D3
0.166175	19	180	1.66108	GO:0071773 cellular response to BMP stimulus	http://amigo.geneontology.org/amigo/term/GO:0071773	ACVR1 SPART SKIL RNF165 SMAD1 HIVEP1 USP15 ABL1 HOXA13 RUNX2 GATA5 GATA6 NOTCH1 PELO HTRA3 FOXD1 HIPK2 SOX9 UBE2D3
0.16664	2	4	7.86829	GO:0000964 mitochondrial RNA 5-prime-end processing	http://amigo.geneontology.org/amigo/term/GO:0000964	TRMT10C PNPT1
0.16664	5	26	3.02627	GO:0001835 blastocyst hatching	http://amigo.geneontology.org/amigo/term/GO:0001835	PHF6 SLC25A34 SMIM14 TBL1XR1 BCOR
0.16664	3	10	4.72098	GO:0001993 regulation of systemic arterial blood pressure by norepinephrine-epinephrine	http://amigo.geneontology.org/amigo/term/GO:0001993	ADRB2 ADRA1D PDE4D
0.16664	2	4	7.86829	GO:0002175 protein localization to paranode region of axon	http://amigo.geneontology.org/amigo/term/GO:0002175	UGT8 EPB41L3
0.16664	60	724	1.30414	GO:0002694 regulation of leukocyte activation	http://amigo.geneontology.org/amigo/term/GO:0002694	PAG1 IL1A CD80 TNFSF9 TICAM1 CLCF1 LYN SMARCD2 ARID1A PBRM1 JUNB CEACAM1 ILDR2 BID HMGB3 PRDM1 CBFB RORA ABL1 BCL6 CBLB SOS1 MPL CNR1 SLC46A2 SOX4 ZBTB46 PDE5A PPP3CA BCL10 SOX13 ZFP36L2 SOCS6 MYD88 PTPN2 ATAD5 PAWR SOX12 SOCS1 IRS2 LRRK2 SLC39A10 PELI1 TOX NCK2 NFATC2 EPHB2 VAV3 TTBK1 SH3KBP1 MFHAS1 PLPP6 GLI2 ABL2 SH3RF1 RUNX1 CCL19 IRF4 CAMK4 YES1
0.16664	3	10	4.72098	GO:0003183 mitral valve morphogenesis	http://amigo.geneontology.org/amigo/term/GO:0003183	SOX4 ACVR1 NOTCH1
0.16664	2	4	7.86829	GO:0003273 cell migration involved in endocardial cushion formation	http://amigo.geneontology.org/amigo/term/GO:0003273	SNAI2 NOTCH1
0.16664	27	281	1.51206	GO:0006402 mRNA catabolic process	http://amigo.geneontology.org/amigo/term/GO:0006402	SAMD4A TNRC6C TNRC6B TENT5A CNOT6 FXR1 SYNCRIP PNPT1 PELO EDC3 YTHDF3 YBX3 CNOT9 CPEB3 A1CF ELAVL4 MYD88 GIGYF2 CALCR ZFP36L2 VIM HNRNPC TENT4B TENT2 TUT7 VIP MEX3D
0.16664	3	10	4.72098	GO:0007084 mitotic nuclear membrane reassembly	http://amigo.geneontology.org/amigo/term/GO:0007084	REEP3 SPAST UBE2I
0.16664	23	231	1.56685	GO:0009743 response to carbohydrate	http://amigo.geneontology.org/amigo/term/GO:0009743	GCG GCLC RPS6KA2 PPP3CB IL1A CAT SOX4 RUNX2 NKX2-2 LIN28A PPP3CA SLC12A6 ILDR2 ABCA12 ADRA2A PRKAA2 NEUROD1 IRS2 LYN SELENOS RFX6 PDK3 ME1
0.16664	2	4	7.86829	GO:0010510 regulation of acetyl-CoA biosynthetic process from pyruvate	http://amigo.geneontology.org/amigo/term/GO:0010510	PDK4 PDK3
0.16664	5	26	3.02627	GO:0010613 positive regulation of cardiac muscle hypertrophy	http://amigo.geneontology.org/amigo/term/GO:0010613	BECN1 PDE5A PPP3CA TWF1 CAMK2D
0.16664	3	10	4.72098	GO:0010998 regulation of translational initiation by eIF2 alpha phosphorylation	http://amigo.geneontology.org/amigo/term/GO:0010998	NCK2 TMED2 DNAJC3
0.16664	12	98	1.92693	GO:0014033 neural crest cell differentiation	http://amigo.geneontology.org/amigo/term/GO:0014033	SEMA3A SEMA6A SEMA6D SEMA6B ACVR1 NRP2 SOX9 SIX1 EDNRA FRZB SNAI2 FBXL17
0.16664	9	65	2.17891	GO:0015800 acidic amino acid transport	http://amigo.geneontology.org/amigo/term/GO:0015800	SLC1A2 SLC38A7 SLC7A11 LRRC8C NF1 LRRC8D SLC6A6 PER2 GJA1
0.16664	3	10	4.72098	GO:0015824 proline transport	http://amigo.geneontology.org/amigo/term/GO:0015824	SLC36A4 SLC6A15 SLC36A1
0.16664	17	157	1.70396	GO:0016331 morphogenesis of embryonic epithelium	http://amigo.geneontology.org/amigo/term/GO:0016331	GLI2 TMED2 ABL1 CECR2 SIX4 SALL4 MIB1 FZD3 SOX4 SOX9 SIX1 BCL10 CTHRC1 AR RARG JAG2 PRICKLE1
0.16664	14	121	1.82076	GO:0019080 viral gene expression	http://amigo.geneontology.org/amigo/term/GO:0019080	RSF1 ATG5 MID2 CCNT2 ATG12 TRIM13 NUCKS1 SPCS3 CHD1 CSNK1A1 PARP16 GALNT1 MGAT2 MAN1B1
0.16664	6	35	2.6977	GO:0019082 viral protein processing	http://amigo.geneontology.org/amigo/term/GO:0019082	SPCS3 CSNK1A1 PARP16 GALNT1 MGAT2 MAN1B1
0.16664	8	55	2.28896	GO:0021872 forebrain generation of neurons	http://amigo.geneontology.org/amigo/term/GO:0021872	LHX8 DCX PLXNA1 NRP2 BCL11B FOXG1 NHLH2 RAPGEF2
0.16664	2	4	7.86829	GO:0022027 interkinetic nuclear migration	http://amigo.geneontology.org/amigo/term/GO:0022027	HOOK3 DOCK7
0.16664	2	4	7.86829	GO:0030043 actin filament fragmentation	http://amigo.geneontology.org/amigo/term/GO:0030043	CFL2 WDR1
0.16664	5	26	3.02627	GO:0031061 negative regulation of histone methylation	http://amigo.geneontology.org/amigo/term/GO:0031061	JARID2 SIRT1 KDM3A MTF2 BCOR
0.16664	2	4	7.86829	GO:0034378 chylomicron assembly	http://amigo.geneontology.org/amigo/term/GO:0034378	PLAGL2 MTTP
0.16664	98	1259	1.22493	GO:0034645 cellular macromolecule biosynthetic process	http://amigo.geneontology.org/amigo/term/GO:0034645	SAMD4A ATG5 NCK2 TNRC6C ALG6 TNRC6B EIF5 CPEB3 ST8SIA1 HBS1L CNOT6 ST8SIA4 CPEB4 FXR1 GFPT2 LARGE1 CPEB2 GLCE ALG10 CNOT9 ATG12 CSGALNACT1 GXYLT1 NUS1 EEF1A1 B4GALT5 LARP4 STT3B EIF5A2 PIGA DOLPP1 MGAT2 DPY19L1 TRMT10C ALG10B ZDHHC21 DPY19L3 ZDHHC20 SLC35C1 YTHDF3 ZDHHC17 MRPL19 GALNT3 METTL8 SYNCRIP PNPT1 GALNT1 GALNT2 GALNT13 TNIP1 POGLUT3 GIGYF2 TMED2 CELF4 DNAJC3 NAGPA TUSC3 GALNT7 QKI TIA1 E…
0.16664	5	26	3.02627	GO:0035188 hatching	http://amigo.geneontology.org/amigo/term/GO:0035188	PHF6 SLC25A34 SMIM14 TBL1XR1 BCOR
0.16664	2	4	7.86829	GO:0036135 Schwann cell migration	http://amigo.geneontology.org/amigo/term/GO:0036135	RRAS2 NF1
0.16664	3	10	4.72098	GO:0042762 regulation of sulfur metabolic process	http://amigo.geneontology.org/amigo/term/GO:0042762	PDK4 SLC7A11 PDK3
0.16664	17	156	1.71488	GO:0043524 negative regulation of neuron apoptotic process	http://amigo.geneontology.org/amigo/term/GO:0043524	BDNF CLCF1 GCLC HIPK2 SIX4 PPARGC1A SIX1 KRAS CHL1 MAP3K12 NR4A2 OXR1 MECP2 GABRA5 NEFL CPEB4 RASA1
0.16664	89	1130	1.23943	GO:0051241 negative regulation of multicellular organismal process	http://amigo.geneontology.org/amigo/term/GO:0051241	PTGER3 SEMA3A SEMA6A SERPINE1 SEMA6D SEMA6B ADRB2 THBS2 ARID4A ARID4B FAP TET1 SAP30 HDAC9 RAPGEF2 MARK1 SOX9 DLL4 PRICKLE1 EFNA3 NOTCH1 STC1 MECP2 CALCR JARID2 SNAI2 HMGB3 RTN4R ATG5 CBFB PFN2 ATP2B1 GLI2 RARB SH2B3 BCL6 GNAI2 TIA1 ERRFI1 LRRC17 ZBTB46 GATA5 SELENOS LIN28A SPART EPHB2 IL36RN CCN3 PDE5A PPP3CA NOVA1 ATG12 NFIB ADRA2A POU4F2 FRZB ABHD6 PRTG HOOK3 RARG ABCD2 ATP2A2 PTPN2 SOCS1 NF1 …
0.16664	53	629	1.32598	GO:0051249 regulation of lymphocyte activation	http://amigo.geneontology.org/amigo/term/GO:0051249	PAG1 IL1A CD80 TNFSF9 TICAM1 CLCF1 LYN SMARCD2 ARID1A PBRM1 JUNB CEACAM1 ILDR2 BID HMGB3 PRDM1 CBFB ABL1 BCL6 CBLB SOS1 MPL SLC46A2 SOX4 PDE5A PPP3CA BCL10 SOX13 ZFP36L2 SOCS6 MYD88 PTPN2 ATAD5 PAWR SOX12 SOCS1 IRS2 SLC39A10 PELI1 TOX NCK2 NFATC2 EPHB2 VAV3 SH3KBP1 GLI2 ABL2 SH3RF1 RUNX1 CCL19 IRF4 CAMK4 YES1
0.16664	2	4	7.86829	GO:0060486 club cell differentiation	http://amigo.geneontology.org/amigo/term/GO:0060486	GATA6 NFIB
0.16664	3	10	4.72098	GO:0060536 cartilage morphogenesis	http://amigo.geneontology.org/amigo/term/GO:0060536	STC1 SNAI2 SNAI1
0.16664	2	4	7.86829	GO:0061055 myotome development	http://amigo.geneontology.org/amigo/term/GO:0061055	SIX4 SIX1
0.16664	17	157	1.70396	GO:0061351 neural precursor cell proliferation	http://amigo.geneontology.org/amigo/term/GO:0061351	EML1 RORA GLI2 FZD3 GNAI2 DLL4 NOTCH1 DIXDC1 HOOK3 FOXG1 RASSF10 NF1 TOX LYN DOCK7 LRRK2 RAB10
0.16664	2	4	7.86829	GO:0070384 Harderian gland development	http://amigo.geneontology.org/amigo/term/GO:0070384	SOX9 RARG
0.16664	2	4	7.86829	GO:0070667 negative regulation of mast cell proliferation	http://amigo.geneontology.org/amigo/term/GO:0070667	LYN NF1
0.16664	2	4	7.86829	GO:0070901 mitochondrial tRNA methylation	http://amigo.geneontology.org/amigo/term/GO:0070901	TRMT5 TRMT10C
0.16664	32	346	1.45541	GO:0071214 cellular response to abiotic stimulus	http://amigo.geneontology.org/amigo/term/GO:0071214	PIEZO2 STK39 CLOCK SLC12A6 RHOB GCLC SNAI2 SIRT1 ERRFI1 SOX9 SLC38A2 CRB1 SCN2A TENT2 TP53INP1 USP47 LRRC8C ITGB3 MAP3K1 MAPK8 TNFRSF10B BCL10 MAP3K2 MYD88 YBX3 NUCKS1 NEDD4 TANK LRRC8D PPID WNK3 NFAT5
0.16664	5	26	3.02627	GO:0071684 organism emergence from protective structure	http://amigo.geneontology.org/amigo/term/GO:0071684	PHF6 SLC25A34 SMIM14 TBL1XR1 BCOR
0.16664	2	4	7.86829	GO:0072095 regulation of branch elongation involved in ureteric bud branching	http://amigo.geneontology.org/amigo/term/GO:0072095	SIX4 SIX1
0.16664	2	4	7.86829	GO:0072106 regulation of ureteric bud formation	http://amigo.geneontology.org/amigo/term/GO:0072106	SIX4 SIX1
0.16664	2	4	7.86829	GO:0072107 positive regulation of ureteric bud formation	http://amigo.geneontology.org/amigo/term/GO:0072107	SIX4 SIX1
0.16664	2	4	7.86829	GO:0072191 ureter smooth muscle development	http://amigo.geneontology.org/amigo/term/GO:0072191	SOX9 SIX1
0.16664	2	4	7.86829	GO:0072193 ureter smooth muscle cell differentiation	http://amigo.geneontology.org/amigo/term/GO:0072193	SOX9 SIX1
0.16664	2	4	7.86829	GO:0075732 viral penetration into host nucleus	http://amigo.geneontology.org/amigo/term/GO:0075732	KPNA6 KPNA3
