# Supplementary material for: Identification of miR-30c-5p microRNA in Serum as a Candidate Biomarker to Diagnose Endometriosis
Source: Int J Mol Sci. 2024 Feb 3;25(3):1853. doi: 10.3390/ijms25031853 (PMC10855247; doi:10.3390/ijms25031853)
Supplement: Supplementary file 1 [file ijms-25-01853-s001.zip › Supplementary_Table_S3.xlsx]

## Sheet: GO CC
Enrichment FDR	nGenes	Pathway Genes	Fold Enrichment	Pathway	URL	Genes
3.92757e-08	155	1440	1.69387	GO:0043005 neuron projection	http://amigo.geneontology.org/amigo/term/GO:0043005	CALCR TENM1 VIM NEDD4 SEMA3A RPGRIP1L RAB11A NEFM CPEB3 CPEB4 FXR1 GRIA2 EXOC4 EPHB2 NAV1 SCN2A ERMN CPEB2 SCN1A CAMK2D VIP NCAM1 ADGRL3 SCN3A SORBS2 PPP1R9A GABRB1 HTR4 RAB8A ACTBL2 SCN9A MAP6 BDNF HTR1F KCNA4 SV2B GABRA5 MAGI2 LRRK2 SCN8A GIGYF2 TENM3 NEFL ALS2 PROM1 ELOVL5 SPAST DCX TRIM9 MARK1 PPP3CA PPFIA2 C9orf72 ARF4 IQCB1 ESPN NF1 ADAM22 SAMD4A SLC4A7 RTN4R RAB27B ATG5 SPA17 ATP2B1 ACTN1 …
5.36317e-08	153	1435	1.67784	GO:0045202 synapse	http://amigo.geneontology.org/amigo/term/GO:0045202	ITGB3 ADAM22 SYPL1 SDK2 NEDD4 PICALM RIMS1 DLGAP4 RAB10 RAB11A NEFM RAB3D CPEB3 STX2 CPEB4 FXR1 STX12 GRIA2 SYNGR3 EXOC4 PPFIA1 PNISR CPEB2 ADAM10 PPFIA2 RAB15 SNAPIN LIN7C ADGRL3 SORBS2 SORCS3 LRFN2 ATP2B2 PPP1R9A GABRB1 CADPS RAB8A GRM5 ACTBL2 NLGN1 CTNND2 DLGAP1 FBXO45 BDNF KCNA4 GRIN2A KCTD16 SV2B GABRA5 ERC2 NEFL ATP2B1 ACTN1 DMXL2 SLC1A2 PPP3CA LRRTM2 ARF4 IL1RAPL2 ALS2 SAMD4A NRXN3 RTN4R I…
5.32094e-07	53	343	2.4316	GO:0098978 glutamatergic synapse	http://amigo.geneontology.org/amigo/term/GO:0098978	ITGB3 DLGAP4 ADGRL3 CADPS ACTBL2 DLGAP1 NLGN1 ATP2B1 ACTN1 RAB11A ATP2B2 IL1RAPL2 ADAM22 RTN4R PFN2 PLCB4 PPP3CB LGI1 FBXL20 SLC1A2 FXR1 NRP2 CNR1 PCDH17 EPHB2 SCN2A ADAM10 PPP3CA LRRTM2 CNKSR2 ADRA2A CAMK4 TNIK SORCS3 ACTC1 ELAVL4 NTNG1 ABHD6 PRRT2 RAB8A ARF4 NSG1 GRM5 P2RY1 FBXO45 GRIN2A ERC2 LRRK2 GRM3 PPP3R1 LYN PLCG1 NRG3
1.38128e-06	83	676	1.93216	GO:0030424 axon	http://amigo.geneontology.org/amigo/term/GO:0030424	CALCR VIM SEMA3A RAB11A NEFM FXR1 EXOC4 NAV1 SCN2A ERMN SCN1A ADGRL3 SCN3A ACTBL2 SCN9A MAP6 BDNF KCNA4 LRRK2 SCN8A NEFL SPAST C9orf72 NF1 ALS2 ADAM22 RTN4R RAB27B ATG5 KLHL20 RAB21 EPB41L3 DPYSL2 ABL1 EEA1 SLC38A7 FZD3 SLC1A2 SLC38A1 CPEB4 ITGA4 STAT1 DOCK7 KIF21B NRP2 CNR1 PPFIA1 EPHB2 SLC38A2 MICAL1 CCN3 ADAM10 EXOC6 PPFIA2 MAP3K12 SLC12A6 SNAPIN CCDC120 NFIB ADRA2A DIXDC1 ELAVL4 PRKAA2 ARPC5 …
3.1077e-06	165	1695	1.53188	GO:1902494 catalytic complex	http://amigo.geneontology.org/amigo/term/GO:1902494	GCLC PHF20 DCUN1D1 HDAC9 RSF1 PIK3CB KMT2C ATG5 EED CCNT2 GNAO1 RCOR1 CCNK DLD CECR2 BRD1 TBL1X JADE3 PSMD7 POP1 TUSC3 PIK3R2 PPP3CB CUL2 CCNY FBXL20 SMARCD2 HDAC5 NAA25 HCFC2 POLR3G GNAI2 SF3B1 KDM3A RCOR3 ARID1A KMT2A YPEL5 GNA13 EPC1 BECN1 SPCS3 CCNA1 ZFC3H1 CDC73 NAA35 CCNJL EPC2 PPP2R1B PPP3CA TAF4B RPRD1A SKP2 FBXL17 ATG12 PDSS1 NDUFC2 CFDP1 NUS1 GNAQ UQCRB FBXO32 ZSWIM5 PBRM1 WDR82 SAP30 P…
3.51492e-06	102	918	1.74851	GO:1990234 transferase complex	http://amigo.geneontology.org/amigo/term/GO:1990234	PHF20 DCUN1D1 PIK3CB KMT2C ATG5 EED CCNT2 CCNK DLD BRD1 JADE3 TUSC3 PIK3R2 CUL2 CCNY FBXL20 NAA25 HCFC2 POLR3G KMT2A YPEL5 EPC1 BECN1 CCNA1 CDC73 NAA35 CCNJL EPC2 TAF4B RPRD1A SKP2 FBXL17 ATG12 PDSS1 NUS1 FBXO32 ZSWIM5 WDR82 PGGT1B PIGA CDK12 KCTD5 MAT2A ACTBL2 SOCS6 PIK3CD FBXL14 SPTLC3 CBX2 FBXO45 CCNE2 PCGF5 SOCS3 SOCS1 PCGF3 DCUN1D3 MAVS SLF2 USP22 TRAF3 TANK TENT2 ASB4 KLHL20 BRAP SIRT1 RNMT…
9.58e-06	67	533	1.97815	GO:0098793 presynapse	http://amigo.geneontology.org/amigo/term/GO:0098793	SYPL1 PICALM RIMS1 RAB10 RAB3D STX2 FXR1 STX12 SYNGR3 PPFIA1 PNISR PPFIA2 RAB15 SNAPIN RAB8A BDNF KCTD16 SV2B ERC2 DMXL2 SLC1A2 NRXN3 RTN4R RAB27B PFN2 ATP2B1 TRIM9 FZD3 FBXL20 AAK1 CNR1 PCDH17 STX16 EPHB2 MICAL1 SCN2A C9orf72 LIN7C DOC2A ADRA2A DIXDC1 TNIK ATP2B2 NTNG1 CADPS STXBP5 CACNB2 NDEL1 PRRT2 NLGN1 P2RY1 FBXO45 AP3S1 GRIN2A KCTD8 ROR1 ZNRF1 GABRA5 ZDHHC17 SRSF10 LRRK2 SLC6A9 NF1 GRM3 DMD…
1.11835e-05	138	1392	1.56009	GO:0000785 chromatin	http://amigo.geneontology.org/amigo/term/GO:0000785	HNRNPC SMARCD2 RSF1 PDS5B SIRT1 CECR2 STAG2 ELL KDM3A ARID1A ELL2 MAU2 DSCC1 CFDP1 CHD1 PBRM1 TASOR NSD1 MECP2 CHD7 CBX2 MTA1 NAP1L3 NAP1L2 ARID4A ARID4B PPARGC1A TET1 SAP30 BAZ1A ZFX SNAI2 NUCKS1 NEDD4 RFX3 TRPS1 CPSF6 STAT1 SF3B1 ORC2 DNMT3A SLF2 EPC1 NCOA3 SNAI1 BCL11B ICE2 ANKRD17 EPC2 ESCO1 NACC2 ZNF827 SUV39H2 WDR82 AR ZEB2 RARG ZBTB7A ZBTB18 NRIP1 IKZF1 AFF4 NFATC2 SALL4 RUNX2 ZBTB46 GATA5…
2.64615e-05	47	334	2.21443	GO:0019898 extrinsic component of membrane	http://amigo.geneontology.org/amigo/term/GO:0019898	TRIO PIK3CB ATG2B PICALM GNAO1 CDH20 SNX16 PIK3R2 FRK GNAI2 ERRFI1 GNA13 MCF2L BECN1 VPS13C STAC GNAQ SOCS6 PIK3CD GRAMD2A YES1 SOCS3 SOCS1 GNG10 LYN PPP3CA FCN1 SNX10 RGS1 SEC23A EEA1 KRAS NRBF2 WDFY3 TEPSIN SNX33 SNX18 RGS6 CRKL DOC2A CNKSR2 BCL2L11 STXBP5 STK39 DNAJC25-GNG10 AAK1 RGS8
0.000173704	73	653	1.75922	GO:0030425 dendrite	http://amigo.geneontology.org/amigo/term/GO:0030425	NEDD4 FXR1 GRIA2 SORBS2 PPP1R9A HTR4 RAB8A MAP6 BDNF HTR1F KCNA4 GABRA5 MAGI2 GIGYF2 ALS2 TRIM9 MARK1 PPP3CA PPFIA2 C9orf72 ARF4 LRRK2 NF1 ELOVL5 SAMD4A RTN4R ATP2B1 ACTN1 SEMA3A KLHL20 ITGA8 JPH4 DPYSL2 ABL1 BRD1 PLCB4 FZD3 CPEB3 CPEB4 GNAI2 STAT1 KIF21B BECN1 PPFIA1 EPHB2 CHL1 SLC38A2 RGS8 CCN3 ADAM10 TTLL7 ASAP1 ATP2B2 ELAVL4 PRKAA2 CAMK2N1 GABRB1 HCN1 PRRT2 NSG1 GRM5 P2RY1 CTNND2 NEGR1 UNC5C …
0.0001766	73	655	1.75385	GO:0097447 dendritic tree	http://amigo.geneontology.org/amigo/term/GO:0097447	NEDD4 FXR1 GRIA2 SORBS2 PPP1R9A HTR4 RAB8A MAP6 BDNF HTR1F KCNA4 GABRA5 MAGI2 GIGYF2 ALS2 ELOVL5 TRIM9 MARK1 PPP3CA PPFIA2 C9orf72 ARF4 LRRK2 NF1 SAMD4A RTN4R ATP2B1 ACTN1 SEMA3A KLHL20 ITGA8 JPH4 DPYSL2 ABL1 BRD1 PLCB4 FZD3 CPEB3 CPEB4 GNAI2 STAT1 KIF21B BECN1 PPFIA1 EPHB2 CHL1 SLC38A2 RGS8 CCN3 ADAM10 TTLL7 ASAP1 ATP2B2 ELAVL4 PRKAA2 CAMK2N1 GABRB1 HCN1 PRRT2 NSG1 GRM5 P2RY1 CTNND2 NEGR1 UNC5C …
0.000265276	73	664	1.73008	GO:0098794 postsynapse	http://amigo.geneontology.org/amigo/term/GO:0098794	ADAM22 NEDD4 DLGAP4 RAB11A NEFM FXR1 STX12 GRIA2 SORCS3 LRFN2 ATP2B2 PPP1R9A RAB8A GRM5 NLGN1 CTNND2 DLGAP1 KCNA4 GRIN2A KCTD16 GABRA5 NEFL PPP3CA PPFIA2 LRRTM2 ARF4 ALS2 INPP4A PFN2 ATP2B1 NCK2 ACTN1 ITGA8 CRKL PLCB4 MIB1 CPEB3 CPEB4 SOS1 NRP2 PCDH17 SLC6A6 EPHB2 ADAM10 C9orf72 LIN7C CNKSR2 ADRA2A CAMK4 ASAP1 TNIK PSD3 CAMK2N1 GABRB1 ABHD6 PRRT2 NSG1 MECP2 P2RY1 MYD88 FBXO45 KCTD8 LRRK2 SLC6A9 A…
0.000307891	91	888	1.61265	GO:0036477 somatodendritic compartment	http://amigo.geneontology.org/amigo/term/GO:0036477	NEDD4 FXR1 GRIA2 ERMN VIP SORBS2 PPP1R9A HTR4 RAB8A MAP6 BDNF HTR1F KCNA4 GABRA5 MAGI2 LRRK2 GIGYF2 ALS2 ELOVL5 PICALM TRIM9 MARK1 PPP3CA PPFIA2 TTBK1 C9orf72 ARF4 CTNND2 NF1 SAMD4A RTN4R ATP2B1 ACTN1 SEMA3A KLHL20 ITGA8 JPH4 DPYSL2 ABL1 BRD1 PLCB4 SLC38A7 FZD3 CPEB3 SLC38A1 CPEB4 GNAI2 ITGA4 STAT1 SOS1 KIF21B MPL BECN1 PPFIA1 EPHB2 CHL1 SLC38A2 RGS8 CCN3 ADAM10 TTLL7 SCN1A CNKSR2 ADRA2A DIXDC1 A…
0.00128518	9	26	5.44728	GO:0071782 endoplasmic reticulum tubular network	http://amigo.geneontology.org/amigo/term/GO:0071782	REEP1 PARP16 LNPK REEP3 STIMATE SPAST RAB10 OSBPL8 ATL2
0.00472537	24	160	2.36049	GO:0099699 integral component of synaptic membrane	http://amigo.geneontology.org/amigo/term/GO:0099699	ADAM22 SORCS3 LRFN2 NLGN1 SLC1A2 LRRTM2 ATP2B1 NRP2 CNR1 PCDH17 SLC6A6 EPHB2 SCN2A ADRA2A ATP2B2 ABHD6 PRRT2 GRM5 P2RY1 GRIN2A GABRA5 SLC6A9 GRM3 ITGB3
0.0048789	23	151	2.39696	GO:0042734 presynaptic membrane	http://amigo.geneontology.org/amigo/term/GO:0042734	PICALM RIMS1 STX2 KCTD16 SLC1A2 ATP2B1 CNR1 PCDH17 EPHB2 SCN2A ADRA2A ATP2B2 NTNG1 PRRT2 P2RY1 FBXO45 GRIN2A KCTD8 GABRA5 ZDHHC17 SLC6A9 GRM3 ERC2
0.00503422	25	172	2.28729	GO:0099240 intrinsic component of synaptic membrane	http://amigo.geneontology.org/amigo/term/GO:0099240	ADAM22 SORCS3 LRFN2 NLGN1 SLC1A2 LRRTM2 ATP2B1 NRP2 CNR1 PCDH17 SLC6A6 EPHB2 SCN2A ADRA2A ATP2B2 NTNG1 ABHD6 PRRT2 GRM5 P2RY1 GRIN2A GABRA5 SLC6A9 GRM3 ITGB3
0.00588928	23	154	2.35027	GO:0005795 Golgi stack	http://amigo.geneontology.org/amigo/term/GO:0005795	TMEM87A USO1 GOLGA6C GOLGA8B RAB27B RAB21 STX16 GALNT2 YIPF6 HACE1 TMED2 LPCAT2 NAGPA GALNT3 B4GALT6 B4GALT4 GALNT1 ST6GAL2 CSGALNACT1 B4GALT5 MGAT2 NSG1 RAB14
0.00653463	49	446	1.72891	GO:0031252 cell leading edge	http://amigo.geneontology.org/amigo/term/GO:0031252	PSD3 GABRA5 CD2AP SCYL3 ACTN1 FAP STX2 ACAP2 PLCG1 DGKZ EEF1A1 PTPN13 CLRN1 ARF4 MYO5A ITGB3 ALS2 VIM ATP2B1 ITGA8 SSH1 TRPM7 ABL1 SLC1A2 NRBP1 WIPF1 SSX2IP RAB22A ARHGEF6 MYH10 KSR1 CTTNBP2NL RASA1 TWF1 SH3RF1 SORBS2 ATP2B2 ARPC5 NDEL1 MCC RAPH1 UNC5C NHS DMD ITSN1 EPB41L3 AAK1 ACTC1 FGD6
0.00653463	16	89	2.82905	GO:0032580 Golgi cisterna membrane	http://amigo.geneontology.org/amigo/term/GO:0032580	TMEM87A GOLGA6C GOLGA8B RAB21 HACE1 TMED2 NAGPA GALNT3 B4GALT6 B4GALT4 GALNT1 GALNT2 ST6GAL2 CSGALNACT1 B4GALT5 NSG1
0.0101508	15	84	2.81011	GO:0000118 histone deacetylase complex	http://amigo.geneontology.org/amigo/term/GO:0000118	HDAC9 RCOR1 TBL1X HDAC5 KDM3A RCOR3 CFDP1 SAP30 TBL1XR1 MTA1 ARID4A ARID4B TET1 ZBTB7A NRIP1
0.0101508	39	339	1.8104	GO:0014069 postsynaptic density	http://amigo.geneontology.org/amigo/term/GO:0014069	ADAM22 FXR1 SORCS3 LRFN2 ATP2B2 PPP1R9A GRM5 CTNND2 GRIN2A ALS2 INPP4A NCK2 ITGA8 PLCB4 MIB1 CPEB3 CPEB4 SOS1 GRIA2 ADAM10 LRRTM2 LIN7C CNKSR2 ADRA2A TNIK PSD3 CAMK2N1 PRRT2 RAB8A NLGN1 P2RY1 DLGAP1 MYD88 FBXO45 SLC6A9 GRM3 DMD LYN MAGI2
0.0101508	41	362	1.78232	GO:0099572 postsynaptic specialization	http://amigo.geneontology.org/amigo/term/GO:0099572	ADAM22 DLGAP4 FXR1 SORCS3 LRFN2 ATP2B2 PPP1R9A GRM5 NLGN1 CTNND2 DLGAP1 GRIN2A LRRTM2 ALS2 INPP4A NCK2 ITGA8 PLCB4 MIB1 CPEB3 CPEB4 SOS1 GRIA2 ADAM10 LIN7C CNKSR2 ADRA2A TNIK PSD3 CAMK2N1 PRRT2 RAB8A P2RY1 MYD88 FBXO45 GABRA5 SLC6A9 GRM3 DMD LYN MAGI2
0.0103155	55	532	1.6269	GO:0015629 actin cytoskeleton	http://amigo.geneontology.org/amigo/term/GO:0015629	ANLN LIMCH1 WDR1 ACTN1 WIPF1 CAPZA1 WIPF3 CALD1 TMOD2 DCTN4 MICAL1 GAS2L3 CTTNBP2NL LPP GAS2 TWF1 ASAP1 PPP1R9A ACTC1 ARPC5 CFL2 TPM4 ACTBL2 MYOZ2 MYO5A DMD CENPQ PPP1R12A NEBL HNRNPC INTS6 SH3PXD2A CNR1 RGS22 MYH10 TTN EEF1A1 PAWR CD2AP NEURL1B STK17B ABL1 RAB22A PKNOX2 CRK MYO1H YES1 ROR1 STK38L DGKH ESPN KLHL20 ACTR1A ABL2 SORBS2
0.0103191	28	217	2.03053	GO:0098562 cytoplasmic side of membrane	http://amigo.geneontology.org/amigo/term/GO:0098562	GNAO1 PTPN4 FRK GNAI2 ERRFI1 GNA13 TRAF3 STAC GNAQ GRAMD2A YES1 GM2A GNG10 LYN KXD1 SNAPIN AP2A1 RAB21 RGS1 PTP4A1 KRAS PPP3CA SNX18 LRRK2 ATP2B1 DNAJC25-GNG10 RGS8 EEF1A1
0.0103191	47	436	1.69638	GO:0098791 Golgi apparatus subcompartment	http://amigo.geneontology.org/amigo/term/GO:0098791	PI4K2B KLHL20 TMEM87A RAB32 RAB38 ATP8A1 USO1 ATP8B2 CNST ARFIP1 GOLGA6C TEPSIN CHST2 CHST1 FAM91A1 YIPF6 IGF2R PHETA1 GOLGA8B AP4E1 AP1S3 RAB27B RBFOX1 RAB21 RAB11A STX16 GOLGA1 GALNT2 HACE1 TMED2 LPCAT2 NAGPA GALNT3 B4GALT6 RAB14 B4GALT4 BECN1 GALNT1 ST6GAL2 CSGALNACT1 B4GALT5 MGAT2 NSG1 LRRK2 RAB10 GOLGA4 RAB8A
0.0105676	16	95	2.65037	GO:0005798 Golgi-associated vesicle	http://amigo.geneontology.org/amigo/term/GO:0005798	RAB8A MAP6 DIPK2A AP1S3 RAB27B ADAM10 ZDHHC17 LRRK2 IGF2R TMED2 CLRN1 VPS41 RAB14 NCALD AP2A1 GJA1
0.0118936	39	345	1.77892	GO:0032279 asymmetric synapse	http://amigo.geneontology.org/amigo/term/GO:0032279	ADAM22 FXR1 SORCS3 LRFN2 ATP2B2 PPP1R9A GRM5 CTNND2 GRIN2A ALS2 INPP4A NCK2 ITGA8 PLCB4 MIB1 CPEB3 CPEB4 SOS1 GRIA2 ADAM10 LRRTM2 LIN7C CNKSR2 ADRA2A TNIK PSD3 CAMK2N1 PRRT2 RAB8A NLGN1 P2RY1 DLGAP1 MYD88 FBXO45 SLC6A9 GRM3 DMD LYN MAGI2
0.0121511	18	116	2.44188	GO:0031985 Golgi cisterna	http://amigo.geneontology.org/amigo/term/GO:0031985	TMEM87A GOLGA6C GOLGA8B RAB21 STX16 YIPF6 HACE1 TMED2 NAGPA GALNT3 B4GALT6 B4GALT4 GALNT1 GALNT2 ST6GAL2 CSGALNACT1 B4GALT5 NSG1
0.0124148	43	395	1.7131	GO:0097060 synaptic membrane	http://amigo.geneontology.org/amigo/term/GO:0097060	ADAM22 PICALM RIMS1 STX2 ADAM10 SORCS3 LRFN2 ATP2B2 GRM5 NLGN1 GRIN2A KCTD16 SLC1A2 LRRTM2 ATP2B1 ITGA8 CRKL NRP2 CNR1 PCDH17 GRIA2 SLC6A6 EPHB2 SCN2A LIN7C CNKSR2 ADRA2A NTNG1 GABRB1 ABHD6 PRRT2 NSG1 P2RY1 FBXO45 KCTD8 GABRA5 ZDHHC17 SLC6A9 COL13A1 GRM3 DMD ITGB3 ERC2
0.0124148	41	371	1.73908	GO:0098984 neuron to neuron synapse	http://amigo.geneontology.org/amigo/term/GO:0098984	ADAM22 FXR1 SORCS3 LRFN2 ATP2B2 PPP1R9A GRM5 CTNND2 GRIN2A NLGN1 ALS2 INPP4A NCK2 ITGA8 RAPGEF4 PLCB4 MIB1 CPEB3 CPEB4 SOS1 GRIA2 ADAM10 LRRTM2 LIN7C CNKSR2 ADRA2A TNIK PSD3 CAMK2N1 STXBP5 PRRT2 RAB8A P2RY1 DLGAP1 MYD88 FBXO45 SLC6A9 GRM3 DMD LYN MAGI2
0.0136701	24	180	2.09821	GO:0019897 extrinsic component of plasma membrane	http://amigo.geneontology.org/amigo/term/GO:0019897	PICALM GNAO1 CDH20 FRK GNAI2 ERRFI1 GNA13 STAC GNAQ GRAMD2A YES1 GNG10 LYN PPP3CA FCN1 RGS1 EEA1 KRAS SNX18 CRKL CNKSR2 DNAJC25-GNG10 AAK1 RGS8
0.0143809	24	181	2.08662	GO:0009898 cytoplasmic side of plasma membrane	http://amigo.geneontology.org/amigo/term/GO:0009898	GNAO1 PTPN4 FRK GNAI2 ERRFI1 GNA13 TRAF3 STAC GNAQ GRAMD2A YES1 GM2A GNG10 LYN AP2A1 RAB21 RGS1 PTP4A1 KRAS PPP3CA SNX18 ATP2B1 DNAJC25-GNG10 RGS8
0.0148273	154	1878	1.29043	GO:0005794 Golgi apparatus	http://amigo.geneontology.org/amigo/term/GO:0005794	RAB11A PI4K2B KLHL20 RAB10 HACE1 TMED2 TMEM87A RAB2A GALNT7 CERT1 PDCD10 GALNT3 GORASP2 B4GALT6 RAB32 B4GALT4 RAB38 ATP8A1 LARGE1 GOLGA1 SLC35A5 GLCE USO1 MTTP RAB15 XPR1 ATP8B2 GALNT2 GALNT13 GOLGA4 RAB41 TMEM87B SAMD8 B4GALT5 CNST ARFIP1 GOLGA6C TEPSIN MGAT2 MAP6 TVP23B CHST2 CHST1 ZDHHC21 B3GNT5 FAM91A1 ZDHHC20 YIPF6 DIPK2A SLC35C1 SLC35D3 ZDHHC17 LRRK2 IGF2R SLC9A8 MAN1A2 SLC29A3 PHETA1 SLC35…
0.0148273	8	31	4.06106	GO:0005942 phosphatidylinositol 3-kinase complex	http://amigo.geneontology.org/amigo/term/GO:0005942	PIK3CB PIK3R2 BECN1 SOCS6 PIK3CD SOCS3 SOCS1 NRBF2
0.0162885	84	926	1.42751	GO:0070161 anchoring junction	http://amigo.geneontology.org/amigo/term/GO:0070161	VIM PPP1R12A ACTN1 ITGA8 FAP RAB21 RAB10 ITGA6 PDGFRB ITGA4 DOCK7 GNA13 CAT STX16 KRAS RRAS2 ADAM10 RHOB LPP CAPN5 TWF1 GJA1 ACTC1 ARPC5 TPM4 YES1 IGF2R ITGB3 DSG2 MAGI3 DSP CDH20 AMOTL2 LIN7C MPP7 ADGRL3 FRMD4A JAM2 AMOTL1 CTNND2 MAGI2 COL13A1 CRB1 MAP4K4 WDR1 CEACAM1 EPB41L3 MAPRE1 RPGRIP1L RAPGEF2 RAP2C PLCG1 RAP1B PPFIA1 MTF2 TM4SF20 KLF11 RAP2B LMLN POLDIP2 EPB41L4B PIK3R2 SSX2IP UBN1 DCTN4 …
0.0169088	20	142	2.21642	GO:0070160 tight junction	http://amigo.geneontology.org/amigo/term/GO:0070160	AMOTL2 FRMD4A JAM2 AMOTL1 RAPGEF2 RAP2C MPP7 GJA1 RAP2B MAGI2 MAGI3 EPB41L4B RPGRIP1L UBN1 ILDR2 MTDH LIN7C NHS YBX3 WNK3
0.0172273	14	83	2.65436	GO:0098889 intrinsic component of presynaptic membrane	http://amigo.geneontology.org/amigo/term/GO:0098889	SLC1A2 ATP2B1 CNR1 PCDH17 EPHB2 SCN2A ADRA2A ATP2B2 NTNG1 PRRT2 P2RY1 GABRA5 SLC6A9 GRM3
0.0184615	16	103	2.44452	GO:0031234 extrinsic component of cytoplasmic side of plasma membrane	http://amigo.geneontology.org/amigo/term/GO:0031234	GNAO1 FRK GNAI2 ERRFI1 GNA13 STAC GNAQ GRAMD2A YES1 GNG10 LYN RGS1 KRAS SNX18 DNAJC25-GNG10 RGS8
0.019104	139	1685	1.29815	GO:0031984 organelle subcompartment	http://amigo.geneontology.org/amigo/term/GO:0031984	ELOVL5 PI4K2B SEC61A2 REEP1 KLHL20 ALG6 JPH4 TMEM87A TUSC3 ERLIN1 RAB32 RAB38 ATP8A1 SPCS3 SELENOS PARP16 USO1 ATP8B2 LNPK NUS1 MIA3 SAMD8 CNST ARFIP1 ELOVL7 PIGA REEP3 TMEM170A DOLPP1 GOLGA6C TEPSIN SPTLC3 CHST2 CHST1 GRAMD2A FAM91A1 YIPF6 SRPRA TRDN IGF2R ELOVL2 PHETA1 SLC35B4 STIMATE GOLGA8B AP4E1 AP1S3 STT3B ATP2A2 SPAST RAB27B RBFOX1 RAB21 RAB10 LPCAT2 OSBPL8 RAB11A GORASP2 ATL2 STX16 CALU V…
0.0195507	22	166	2.08557	GO:0001650 fibrillar center	http://amigo.geneontology.org/amigo/term/GO:0001650	SAMD4A MRI1 RAI14 FOXJ2 AFF4 SIRT1 RNMT STAG2 CILK1 SNAI1 FOXA1 RGS22 USO1 TAF4B MTDH NFIB BTBD10 CAMK4 PTPN13 PAFAH1B2 NRIP1 CD2AP
0.0205074	11	58	2.98453	GO:0008023 transcription elongation factor complex	http://amigo.geneontology.org/amigo/term/GO:0008023	AFF4 CCNT2 CCNK ELL ELL2 CDC73 AFF3 EAF1 CDK12 ICE2 SETD5
0.0205074	13	76	2.69178	GO:0099056 integral component of presynaptic membrane	http://amigo.geneontology.org/amigo/term/GO:0099056	SLC1A2 ATP2B1 CNR1 PCDH17 EPHB2 SCN2A ADRA2A ATP2B2 PRRT2 P2RY1 GABRA5 SLC6A9 GRM3
0.0225948	13	77	2.65683	GO:0098982 GABA-ergic synapse	http://amigo.geneontology.org/amigo/term/GO:0098982	NLGN1 ATP2B1 LRRTM2 ATP2B2 NRXN3 CNR1 PCDH17 SLC6A6 ADRA2A GABRB1 ABHD6 GABRA5 ERC2
0.0226149	19	137	2.18245	GO:0005923 bicellular tight junction	http://amigo.geneontology.org/amigo/term/GO:0005923	AMOTL2 FRMD4A AMOTL1 RAPGEF2 RAP2C MPP7 RAP2B MAGI2 MAGI3 EPB41L4B RPGRIP1L UBN1 ILDR2 MTDH LIN7C JAM2 NHS YBX3 WNK3
0.0261621	70	763	1.44372	GO:0000139 Golgi membrane	http://amigo.geneontology.org/amigo/term/GO:0000139	HACE1 RAB2A SLC35A5 SAMD8 MGAT2 TVP23B B3GNT5 ZDHHC17 MAN1A2 SLC35B4 PI4K2B TRIM23 GORASP2 ARMH3 B4GALT4 ABCA12 ARFIP1 DIPK2A SCYL3 RAB21 RAB10 LPCAT2 SEC23A FNDC3A TMEM87A GALNT7 ST8SIA1 ST8SIA4 PDCD10 STX12 B4GALT6 RAB14 STX16 LARGE1 RRAS2 GOLGA1 ADAM10 GLCE USO1 GALNT1 SNAPIN GALNT2 GALNT13 GOLGA4 NOTCH1 TMEM87B B4GALT5 TNKS CHST2 CHST1 ZDHHC21 ZDHHC20 PITPNB YIPF6 SLC35C1 LRRK2 IGF2R SLC9A8 C…
0.0261979	26	216	1.89422	GO:0008021 synaptic vesicle	http://amigo.geneontology.org/amigo/term/GO:0008021	SYPL1 PICALM RAB10 RAB3D STX2 STX12 SYNGR3 RAB15 SNAPIN RAB8A BDNF SV2B DMXL2 RAB27B ATP2B1 TRIM9 STX16 DOC2A STXBP5 NDEL1 PRRT2 GRIN2A ZNRF1 LRRK2 SLC6A9 DMD
0.0282731	22	173	2.00118	GO:0030426 growth cone	http://amigo.geneontology.org/amigo/term/GO:0030426	FXR1 EXOC4 C9orf72 LRRK2 ALS2 RTN4R ABL1 CPEB4 ITGA4 KIF21B CNR1 EXOC6 MAP3K12 CCDC120 ELAVL4 ARPC5 NDEL1 UNC5C NEFL ERC2 MYO5A DOCK7
0.0282731	21	162	2.03993	GO:0043296 apical junction complex	http://amigo.geneontology.org/amigo/term/GO:0043296	AMOTL2 FRMD4A AMOTL1 CRB1 RAPGEF2 RAP2C MPP7 RAP2B MAGI2 MAGI3 EPB41L4B RPGRIP1L UBN1 FRMD6 ILDR2 MTDH LIN7C JAM2 NHS YBX3 WNK3
0.0285474	4	9	6.99404	GO:0032593 insulin-responsive compartment	http://amigo.geneontology.org/amigo/term/GO:0032593	RAB10 RAB15 RAB4B MYO5A
0.0285474	23	185	1.95644	GO:0044309 neuron spine	http://amigo.geneontology.org/amigo/term/GO:0044309	NEDD4 FXR1 GRIA2 RAB8A KCNA4 PPP3CA PPFIA2 ARF4 ALS2 ATP2B1 ACTN1 ITGA8 EEA1 CPEB4 EPHB2 ASAP1 ATP2B2 PPP1R9A PRRT2 GRM5 GRIN2A GRM3 NLGN1
0.0285474	32	288	1.74851	GO:0045211 postsynaptic membrane	http://amigo.geneontology.org/amigo/term/GO:0045211	ADAM22 SORCS3 LRFN2 ATP2B2 GRM5 NLGN1 GRIN2A KCTD16 LRRTM2 CRKL NRP2 PCDH17 GRIA2 SLC6A6 EPHB2 LIN7C CNKSR2 ADRA2A GABRB1 ABHD6 PRRT2 NSG1 P2RY1 FBXO45 KCTD8 GABRA5 SLC6A9 COL13A1 GRM3 DMD ITGB3 PICALM
0.0325446	17	122	2.1928	GO:0099055 integral component of postsynaptic membrane	http://amigo.geneontology.org/amigo/term/GO:0099055	ADAM22 SORCS3 LRFN2 NLGN1 LRRTM2 NRP2 PCDH17 SLC6A6 EPHB2 ADRA2A ATP2B2 ABHD6 GRM5 GRIN2A GABRA5 SLC6A9 GRM3
0.0329955	53	553	1.50821	GO:0005667 transcription regulator complex	http://amigo.geneontology.org/amigo/term/GO:0005667	CBFB NFATC3 RCOR1 SIX4 NFATC2 NFAT5 E2F3 BCL9 NR5A2 RCOR3 ATF1 DACH2 SIX1 CLOCK SKIL TAF4B NR4A2 E2F7 SMAD1 JUNB MTA1 YY2 STAT1 USP22 JDP2 BACH1 ARID4A HDAC9 SPEN TBL1X ASCC3 ASCC1 NEUROD1 TBL1XR1 ZBTB7A TFDP1 HOXA11 TBPL1 HIPK2 PITX1 RFX3 SOX4 RUNX2 SOX9 GATA6 NR6A1 PKNOX1 RARG POU4F2 MAFG MDM4 RUNX1 NHLH2
0.0345004	51	529	1.51714	GO:0005635 nuclear envelope	http://amigo.geneontology.org/amigo/term/GO:0005635	SEH1L SIRT1 NUP93 BNIP3L PARP16 RANBP2 SUN1 DPY19L1 DPY19L3 UBE2I SPAST PHF20 INPP4A TNPO3 OSBPL3 XPO1 CHMP2B BRAP MPL EPC1 ANKRD17 PRICKLE1 GATA6 C9orf72 WDFY3 TMEM170A TEPSIN SMAD1 TNKS MTA1 GRK5 ITSN1 PLPP6 ZBED1 TRAPPC2B NAV3 OSBPL8 ABL1 RTCB INTS2 TEX2 MTDH GNAQ ELAVL4 RBM15 GABRB1 EIF5A2 NDEL1 IGF2R PTGER3 KPNA3
0.0376173	22	179	1.93411	GO:0030427 site of polarized growth	http://amigo.geneontology.org/amigo/term/GO:0030427	FXR1 EXOC4 C9orf72 LRRK2 ALS2 RTN4R ABL1 CPEB4 ITGA4 KIF21B CNR1 EXOC6 MAP3K12 CCDC120 ELAVL4 ARPC5 NDEL1 UNC5C NEFL ERC2 MYO5A DOCK7
0.0376173	27	236	1.80037	GO:0098858 actin-based cell projection	http://amigo.geneontology.org/amigo/term/GO:0098858	PROM1 FXR1 ERMN SLC6A6 CLRN1 ESPN LRRK2 MYO5A DMD ITGB3 ADGRA2 SLC4A7 OSBPL3 CEACAM1 FZD3 DOCK4 FOXA1 EXOC4 CRB1 MTTP TWF1 PPP1R9A RAPH1 UNC5C AP2A1 ACTC1 NLGN1
0.0433378	55	588	1.47196	GO:0044297 cell body	http://amigo.geneontology.org/amigo/term/GO:0044297	FXR1 ERMN VIP SORBS2 LRRK2 GIGYF2 ELOVL5 PICALM TTBK1 C9orf72 CTNND2 ALS2 RTN4R ATP2B1 ITGA8 DPYSL2 ABL1 BRD1 SLC38A7 FZD3 SLC1A2 SLC38A1 GNAI2 ITGA4 SOS1 MPL EPHB2 SLC38A2 RGS8 CCN3 TTLL7 SCN1A CNKSR2 ADRA2A DIXDC1 ATP2B2 ELAVL4 PRKAA2 WDFY3 PTPN13 NDEL1 RAB8A P2RY1 NEGR1 UNC5C ZPBP2 GABRA5 SRSF10 STK39 DMD RAPGEF2 GRIA2 SLC6A6 RNF157 ACTC1
0.0437465	25	216	1.82136	GO:0030027 lamellipodium	http://amigo.geneontology.org/amigo/term/GO:0030027	SCYL3 FAP STX2 PLCG1 DGKZ PTPN13 CLRN1 ITGB3 ALS2 SSH1 NRBP1 ARHGEF6 MYH10 CTTNBP2NL SH3RF1 SORBS2 ARPC5 MCC RAPH1 UNC5C NHS DMD ITSN1 ACTC1 FGD6
0.043998	22	182	1.90223	GO:0043197 dendritic spine	http://amigo.geneontology.org/amigo/term/GO:0043197	NEDD4 FXR1 GRIA2 RAB8A KCNA4 PPP3CA PPFIA2 ARF4 ALS2 ATP2B1 ACTN1 ITGA8 CPEB4 EPHB2 ASAP1 ATP2B2 PPP1R9A PRRT2 GRM5 GRIN2A GRM3 NLGN1
0.0473799	17	128	2.09002	GO:0098936 intrinsic component of postsynaptic membrane	http://amigo.geneontology.org/amigo/term/GO:0098936	ADAM22 SORCS3 LRFN2 NLGN1 LRRTM2 NRP2 PCDH17 SLC6A6 EPHB2 ADRA2A ATP2B2 ABHD6 GRM5 GRIN2A GABRA5 SLC6A9 GRM3
0.0506333	5	17	4.62841	GO:0001518 voltage-gated sodium channel complex	http://amigo.geneontology.org/amigo/term/GO:0001518	SCN2A SCN1A SCN3A SCN9A SCN8A
0.0541688	12	78	2.42101	GO:0048786 presynaptic active zone	http://amigo.geneontology.org/amigo/term/GO:0048786	RIMS1 STX2 PPFIA1 PNISR PPFIA2 ERC2 ATP2B1 FZD3 ADRA2A ATP2B2 NTNG1 P2RY1
0.0547734	4	11	5.7224	GO:0002116 semaphorin receptor complex	http://amigo.geneontology.org/amigo/term/GO:0002116	PLXNA2 PLXNA1 PLXNC1 NRP2
0.0552724	34	330	1.62135	GO:0031965 nuclear membrane	http://amigo.geneontology.org/amigo/term/GO:0031965	SIRT1 DPY19L1 DPY19L3 SPAST PHF20 INPP4A OSBPL3 XPO1 BRAP NUP93 MPL EPC1 ANKRD17 PRICKLE1 GATA6 C9orf72 RANBP2 SUN1 TEPSIN SMAD1 TNKS GRK5 PLPP6 ZBED1 TRAPPC2B NAV3 OSBPL8 ABL1 INTS2 TEX2 MTDH GNAQ RBM15 WDFY3
0.0577599	3	6	7.86829	GO:0005642 annulate lamellae	http://amigo.geneontology.org/amigo/term/GO:0005642	TNPO3 XPO1 RANBP2
0.0577599	3	6	7.86829	GO:0005955 calcineurin complex	http://amigo.geneontology.org/amigo/term/GO:0005955	PPP3CB PPP3CA PPP3R1
0.0577599	14	100	2.20312	GO:0030117 membrane coat	http://amigo.geneontology.org/amigo/term/GO:0030117	AP4E1 NECAP1 SEC23A SEC24A SEC24D DIPK2A AP2A1 AP1S3 AP3S1 VPS41 PICALM TEPSIN IGF2R NCALD
0.0577599	8	42	2.99745	GO:0030140 trans-Golgi network transport vesicle	http://amigo.geneontology.org/amigo/term/GO:0030140	RAB8A AP1S3 RAB27B IGF2R CLRN1 RAB14 NCALD AP2A1
0.0577599	5	18	4.37127	GO:0032433 filopodium tip	http://amigo.geneontology.org/amigo/term/GO:0032433	MYO5A OSBPL3 FZD3 AP2A1 NLGN1
0.0577599	3	6	7.86829	GO:0034274 Atg12-Atg5-Atg16 complex	http://amigo.geneontology.org/amigo/term/GO:0034274	ATG5 ATG12 WDFY3
0.0577599	14	100	2.20312	GO:0048475 coated membrane	http://amigo.geneontology.org/amigo/term/GO:0048475	AP4E1 NECAP1 SEC23A SEC24A SEC24D DIPK2A AP2A1 AP1S3 AP3S1 VPS41 PICALM TEPSIN IGF2R NCALD
0.0608255	26	237	1.72638	GO:0070382 exocytic vesicle	http://amigo.geneontology.org/amigo/term/GO:0070382	SYPL1 PICALM RAB10 RAB3D STX2 STX12 SYNGR3 RAB15 SNAPIN RAB8A BDNF SV2B DMXL2 RAB27B ATP2B1 TRIM9 STX16 DOC2A STXBP5 NDEL1 PRRT2 GRIN2A ZNRF1 LRRK2 SLC6A9 DMD
0.0611015	10	61	2.57977	GO:0031519 PcG protein complex	http://amigo.geneontology.org/amigo/term/GO:0031519	EED ASXL3 CBX2 PCGF5 PCGF3 YY2 SIRT1 SCML2 JARID2 MTF2
0.0707331	5	19	4.14121	GO:0098945 intrinsic component of presynaptic active zone membrane	http://amigo.geneontology.org/amigo/term/GO:0098945	ATP2B1 ADRA2A ATP2B2 NTNG1 P2RY1
0.0714023	9	53	2.67225	GO:0098636 protein complex involved in cell adhesion	http://amigo.geneontology.org/amigo/term/GO:0098636	ITGA8 ITGA6 ITGA4 JAM2 NID1 NLGN1 CD80 ITGB3 LYN
0.0754608	33	328	1.58325	GO:0000151 ubiquitin ligase complex	http://amigo.geneontology.org/amigo/term/GO:0000151	DCUN1D1 CUL2 FBXL20 YPEL5 SKP2 FBXL17 FBXO32 ZSWIM5 KCTD5 FBXL14 CBX2 FBXO45 PCGF5 PCGF3 DCUN1D3 MAVS TRAF3 ASB4 KLHL20 BRAP CAND1 GID4 RANBP10 RMND5A WDR26 RCHY1 RNF168 USP47 BCOR UBE2V1 UBE2J2 NEDD4 WWP1
0.075993	49	534	1.44399	GO:0005911 cell-cell junction	http://amigo.geneontology.org/amigo/term/GO:0005911	RAB10 DSG2 MAGI3 DSP CDH20 AMOTL2 LIN7C MPP7 ADGRL3 FRMD4A JAM2 AMOTL1 CTNND2 MAGI2 COL13A1 CRB1 WDR1 ACTN1 CEACAM1 EPB41L3 RPGRIP1L RAPGEF2 RAP2C PLCG1 RAP1B GJA1 RAP2B ITGB3 POLDIP2 EPB41L4B SSX2IP UBN1 SCN2A CCN3 ADAM10 PPP3CA FRMD6 ILDR2 SCN1A SH3KBP1 MTDH NOTCH1 TWF1 TSPAN33 NHS CD2AP LYN YBX3 WNK3
0.075993	80	952	1.3224	GO:0016604 nuclear body	http://amigo.geneontology.org/amigo/term/GO:0016604	HIPK2 KLHL20 SRSF7 PNISR TRIP12 SRSF10 DENND1B DBF4 HACE1 HIVEP1 SIRT1 ABL1 SBF1 BRD1 UBE2I BNIP3L ELL NUFIP2 HDAC5 CPSF6 HCFC2 POLR3G NR3C1 CSNK1A1 BCL6 SF3B1 S100PBP NSL1 UBN1 STK35 BECN1 ICE2 MAU2 TPP2 USP15 SKIL AFF3 SCN1A EAF1 MTDH DGKZ POU4F2 NR4A2 PALM2AKAP2 EPB41 SON PRKAA2 RBM15 WDFY3 E2F7 RNF169 CDK12 TEPSIN AR KLF11 RAPH1 TNKS BDNF TCIM ZBTB18 PLAG1 SATB1 AMER1 NHS PRPF40A GRK5 ZBED1 T…
0.0806473	12	85	2.22164	GO:0010494 cytoplasmic stress granule	http://amigo.geneontology.org/amigo/term/GO:0010494	ZFAND1 NUFIP2 RBFOX1 TIA1 LIN28A C9orf72 MBNL1 LARP4 YTHDF3 GIGYF2 G3BP2 PRKAA2
0.0806473	3	7	6.74425	GO:0032127 dense core granule membrane	http://amigo.geneontology.org/amigo/term/GO:0032127	VPS13C CADPS STXBP5
0.0806473	3	7	6.74425	GO:0032783 super elongation complex	http://amigo.geneontology.org/amigo/term/GO:0032783	AFF4 AFF3 EAF1
0.0806473	33	332	1.56418	GO:0061695 transferase complex transferring phosphorus-containing groups	http://amigo.geneontology.org/amigo/term/GO:0061695	PIK3CB CCNT2 CCNK PIK3R2 CCNY POLR3G BECN1 CCNA1 CDC73 CCNJL TAF4B RPRD1A CDK12 SOCS6 PIK3CD CCNE2 SOCS3 SOCS1 USP22 TRAF3 TANK TENT2 ACVR1 C9orf72 NRBF2 WDR41 MAP3K5 TBPL1 SETD5 ZBTB7A MAP3K7 PRKAA2 IRS1
0.0806473	4	13	4.84203	GO:0071203 WASH complex	http://amigo.geneontology.org/amigo/term/GO:0071203	WASHC4 CAPZA1 DNAJC13 SNX27
0.0806473	5	20	3.93415	GO:0097449 astrocyte projection	http://amigo.geneontology.org/amigo/term/GO:0097449	SLC1A2 SLC7A11 GRM5 DMD GRM3
0.0806473	118	1489	1.24709	GO:0140513 nuclear protein-containing complex	http://amigo.geneontology.org/amigo/term/GO:0140513	PHF20 HDAC9 RSF1 KMT2C CBFB AFF4 EED CCNT2 SEH1L RCOR1 CCNK CECR2 BRD1 TBL1X JADE3 INTS6 NUP93 POP1 ELL INTS2 SMARCD2 HDAC5 CPSF6 HCFC2 E2F3 POLR3G SF3B1 KDM3A ORC2 BCL9 NR5A2 RCOR3 ARID1A KMT2A ELL2 EPC1 TENT4B ATF1 MAU2 CDC73 CLOCK EPC2 ZCRB1 TAF4B RPRD1A ASXL3 AFF3 EAF1 MED12L RANBP2 CFDP1 PBRM1 WDR82 SAP30 SUN1 E2F7 COPS2 CDK12 MIS12 ACTBL2 SMAD1 CBX2 TBL1XR1 PCGF5 MTA1 PCGF3 PRPF40A YY2 PPIL…
0.0811414	10	65	2.42101	GO:0000791 euchromatin	http://amigo.geneontology.org/amigo/term/GO:0000791	ELL ELL2 SIRT1 DNMT3A ICE2 AFF4 CECR2 POU4F2 SETD5 CBX2
0.0811414	47	513	1.44175	GO:0043025 neuronal cell body	http://amigo.geneontology.org/amigo/term/GO:0043025	FXR1 ERMN VIP SORBS2 LRRK2 GIGYF2 ELOVL5 PICALM TTBK1 C9orf72 CTNND2 ALS2 RTN4R ATP2B1 ITGA8 DPYSL2 ABL1 BRD1 SLC38A7 FZD3 SLC38A1 ITGA4 SOS1 MPL EPHB2 SLC38A2 RGS8 CCN3 TTLL7 SCN1A CNKSR2 ADRA2A DIXDC1 ATP2B2 ELAVL4 PRKAA2 WDFY3 NDEL1 RAB8A NEGR1 UNC5C GABRA5 SRSF10 DMD RAPGEF2 GRIA2 SLC6A6
0.0892522	15	119	1.9836	GO:0030175 filopodium	http://amigo.geneontology.org/amigo/term/GO:0030175	FXR1 ERMN MYO5A DMD ITGB3 ADGRA2 OSBPL3 FZD3 TWF1 PPP1R9A RAPH1 UNC5C AP2A1 ACTC1 NLGN1
0.0920486	15	120	1.96707	GO:0030672 synaptic vesicle membrane	http://amigo.geneontology.org/amigo/term/GO:0030672	SYPL1 STX12 SYNGR3 SV2B RAB27B ATP2B1 DMXL2 STX16 SNAPIN DOC2A PRRT2 ZNRF1 LRRK2 SLC6A9 DMD
0.0920486	109	1373	1.2493	GO:0042175 nuclear outer membrane-endoplasmic reticulum membrane network	http://amigo.geneontology.org/amigo/term/GO:0042175	ELOVL5 SEC61A2 REEP1 ALG6 JPH4 TUSC3 ERLIN1 SPCS3 SELENOS NUS1 MIA3 SAMD8 ELOVL7 PIGA REEP3 TMEM170A DOLPP1 SPTLC3 GRAMD2A SRPRA TRDN ELOVL2 SLC35B4 STT3B ATP2A2 PI4K2B TNPO3 XPO1 RAB10 LPCAT2 GORASP2 ATL2 CALU VPS13C STX17 LMBR1L LNPK RANBP2 TM4SF20 VKORC1L1 MAP3K5 TRIM13 PLPP6 STIMATE TRAPPC2B SPAST ATG2B NAV3 GUCY2C OSBPL3 RAB21 TMED2 OSBPL8 SEC22C RTCB SEC23A RAB2A CYP3A5 STIM2 SEC24A SSR3 GR…
0.0920486	15	120	1.96707	GO:0099501 exocytic vesicle membrane	http://amigo.geneontology.org/amigo/term/GO:0099501	SYPL1 STX12 SYNGR3 SV2B RAB27B ATP2B1 DMXL2 STX16 SNAPIN DOC2A PRRT2 ZNRF1 LRRK2 SLC6A9 DMD
0.0920486	29	286	1.59567	GO:0150034 distal axon	http://amigo.geneontology.org/amigo/term/GO:0150034	FXR1 EXOC4 C9orf72 LRRK2 ALS2 RTN4R ABL1 CPEB4 ITGA4 KIF21B CNR1 MICAL1 EXOC6 MAP3K12 CCDC120 ADRA2A DIXDC1 ELAVL4 ARPC5 NDEL1 PRRT2 UNC5C ROR1 SRSF10 NEFL AAK1 ERC2 MYO5A DOCK7
0.0961056	47	520	1.42235	GO:0030133 transport vesicle	http://amigo.geneontology.org/amigo/term/GO:0030133	SYPL1 PICALM RAB10 SEC23A RAB11A RAB3D STX2 SEC24A STX12 SYNGR3 USO1 RAB15 SNAPIN SEC24D CNST RAB8A BDNF SV2B AP1S3 RAB27B DMXL2 AP1AR IGF2R ATP2B1 CEACAM1 TRIM9 SEC23IP STX16 STX17 ABCA12 DOC2A CLRN1 STXBP5 NDEL1 PRRT2 MAP6 GRIN2A ZNRF1 LRRK2 SLC6A9 DMD RAB14 NCALD AP2A1 TMED2 PLIN3 AP3S1
0.111289	3	8	5.90122	GO:0008024 cyclin/CDK positive transcription elongation factor complex	http://amigo.geneontology.org/amigo/term/GO:0008024	CCNT2 CCNK CDK12
0.113407	2	3	10.4911	GO:0016513 core-binding factor complex	http://amigo.geneontology.org/amigo/term/GO:0016513	CBFB RUNX1
0.116562	6	31	3.04579	GO:0048787 presynaptic active zone membrane	http://amigo.geneontology.org/amigo/term/GO:0048787	STX2 ATP2B1 ADRA2A ATP2B2 NTNG1 P2RY1
0.116562	7	40	2.7539	GO:1905360 GTPase complex	http://amigo.geneontology.org/amigo/term/GO:1905360	GNAO1 GNAI2 GNA13 GNAQ GNG10 DNAJC25-GNG10 SOS1
0.11872	105	1332	1.2405	GO:0098590 plasma membrane region	http://amigo.geneontology.org/amigo/term/GO:0098590	PROM1 ADAM22 SLC4A7 PICALM RIMS1 RAPGEF2 STX2 GNA13 ADAM10 MTTP LIN7C ASAP1 PSD3 SORCS3 LRFN2 ATP2B2 GRM5 NLGN1 GRIN2A KCTD16 GABRA5 AP2A1 ITSN1 CRB1 CEACAM1 RAB11A SLC1A2 PLCG1 SLC6A6 MYH10 DSTYK KATNBL1 RHOB LRRTM2 TNIK EEF1A1 TTC8 ARF4 IRS1 LRRK2 SLC6A9 SLC22A5 DMD ITGB3 RAB27B ATP2B1 ITGA8 FAP RAB21 SSH1 NECAP1 DSP CRKL MAPRE1 SLC7A6 FZD3 SLC38A1 PDE4D PDGFRB AAK1 LEPR NRP2 CNR1 PCDH17 GRIA2 …
0.122361	15	125	1.88839	GO:0005776 autophagosome	http://amigo.geneontology.org/amigo/term/GO:0005776	RUBCNL RAB23 STX17 C9orf72 FYCO1 TP53INP1 ATG5 CHMP2B ATG12 WDFY3 LRRK2 BECN1 TICAM1 NRBF2 PIP4K2A
0.123152	11	81	2.13707	GO:0000792 heterochromatin	http://amigo.geneontology.org/amigo/term/GO:0000792	SIRT1 TASOR MECP2 CBX2 BAZ1A ORC2 SNAI1 ZBTB18 IKZF1 SALL4 DNMT3A
0.124226	12	92	2.0526	GO:0098839 postsynaptic density membrane	http://amigo.geneontology.org/amigo/term/GO:0098839	ADAM22 SORCS3 LRFN2 ATP2B2 GRM5 GRIN2A GRIA2 LRRTM2 LIN7C CNKSR2 ADRA2A PRRT2
0.133922	17	150	1.78348	GO:1902911 protein kinase complex	http://amigo.geneontology.org/amigo/term/GO:1902911	CCNT2 CCNK CCNY CCNA1 CCNJL CDK12 CCNE2 TRAF3 TANK ACVR1 C9orf72 WDR41 MAP3K5 ZBTB7A MAP3K7 PRKAA2 IRS1
0.141281	3	9	5.24553	GO:0005943 phosphatidylinositol 3-kinase complex class IA	http://amigo.geneontology.org/amigo/term/GO:0005943	PIK3CB PIK3R2 PIK3CD
0.141281	7	42	2.62276	GO:0097386 glial cell projection	http://amigo.geneontology.org/amigo/term/GO:0097386	SLC1A2 CRB1 ERMN SLC7A11 GRM5 DMD GRM3
0.141281	3	9	5.24553	GO:0097651 phosphatidylinositol 3-kinase complex class I	http://amigo.geneontology.org/amigo/term/GO:0097651	PIK3CB PIK3R2 PIK3CD
0.141281	4	16	3.93415	GO:0099059 integral component of presynaptic active zone membrane	http://amigo.geneontology.org/amigo/term/GO:0099059	ATP2B1 ADRA2A ATP2B2 P2RY1
0.145324	13	106	1.92996	GO:0005811 lipid droplet	http://amigo.geneontology.org/amigo/term/GO:0005811	ABHD5 PLIN3 PNPLA1 LPCAT2 CHKA RAP1B VPS13C RNF213 SPAST ATG2B SPART PLIN1 LMLN
0.145324	43	484	1.39809	GO:0030055 cell-substrate junction	http://amigo.geneontology.org/amigo/term/GO:0030055	VIM PPP1R12A ACTN1 ITGA8 FAP RAB21 RAB10 ITGA6 PDGFRB ITGA4 DOCK7 GNA13 CAT STX16 KRAS RRAS2 ADAM10 RHOB LPP CAPN5 TWF1 GJA1 ACTC1 ARPC5 TPM4 YES1 IGF2R ITGB3 MAP4K4 MAPRE1 PPFIA1 MTF2 TM4SF20 KLF11 LMLN PIK3R2 DCTN4 ARHGAP26 SH3KBP1 DIXDC1 SORBS2 NHS DMD
0.15468	72	884	1.28171	GO:0140535 intracellular protein-containing complex	http://amigo.geneontology.org/amigo/term/GO:0140535	DBF4 PHF20 DCUN1D1 RTCB BRD1 RNMT JADE3 PSMD7 PPP3CB CUL2 FBXL20 NAA25 CNOT6 POLR3G YPEL5 EPC1 CDC73 NAA35 EPC2 PPP2R1B PPP3CA TAF4B RPRD1A CNOT9 SKP2 FBXL17 RMND5A FBXO32 ZSWIM5 WDR26 PGGT1B KCTD5 MAT2A ACTBL2 FBXL14 CBX2 FBXO45 PCGF5 PCGF3 DCUN1D3 TRAPPC2B MAVS USP22 TRAF3 TENT2 PPP3R1 ASB4 KLHL20 BRAP CPEB3 CAND1 MAP3K7 GID4 RANBP10 CAMK2D C9orf72 RCHY1 RNF168 WDR41 UBE2V2 USP47 PAAF1 BCOR UBE…
0.1629	42	475	1.39145	GO:0005925 focal adhesion	http://amigo.geneontology.org/amigo/term/GO:0005925	VIM PPP1R12A ACTN1 ITGA8 FAP RAB21 RAB10 ITGA6 PDGFRB ITGA4 DOCK7 GNA13 CAT STX16 KRAS RRAS2 ADAM10 RHOB LPP CAPN5 TWF1 GJA1 ACTC1 ARPC5 TPM4 YES1 IGF2R ITGB3 MAP4K4 MAPRE1 PPFIA1 MTF2 TM4SF20 KLF11 LMLN PIK3R2 DCTN4 ARHGAP26 SH3KBP1 DIXDC1 SORBS2 NHS
0.164886	4	17	3.70273	GO:0031083 BLOC-1 complex	http://amigo.geneontology.org/amigo/term/GO:0031083	SNAPIN STX12 WASHC4 KXD1
0.164886	4	17	3.70273	GO:0098688 parallel fiber to Purkinje cell synapse	http://amigo.geneontology.org/amigo/term/GO:0098688	PLCB4 ATP2B2 SLC6A9 PPP3R1
0.165827	14	120	1.83594	GO:0099634 postsynaptic specialization membrane	http://amigo.geneontology.org/amigo/term/GO:0099634	ADAM22 SORCS3 LRFN2 ATP2B2 GRM5 NLGN1 GRIN2A LRRTM2 GRIA2 LIN7C CNKSR2 ADRA2A PRRT2 GABRA5
0.170292	3	10	4.72098	GO:0018995 host cellular component	http://amigo.geneontology.org/amigo/term/GO:0018995	KPNA6 KPNA3 IFIT1
0.170292	2	4	7.86829	GO:0032777 Piccolo NuA4 histone acetyltransferase complex	http://amigo.geneontology.org/amigo/term/GO:0032777	EPC1 EPC2
0.170292	5	26	3.02627	GO:0034706 sodium channel complex	http://amigo.geneontology.org/amigo/term/GO:0034706	SCN2A SCN1A SCN3A SCN9A SCN8A
0.170292	13	110	1.85978	GO:0034708 methyltransferase complex	http://amigo.geneontology.org/amigo/term/GO:0034708	PHF20 KMT2C EED HCFC2 KMT2A WDR82 SIRT1 RNMT RBM15 JARID2 MTF2 TRMT10C HDAC9
0.170292	2	4	7.86829	GO:0035363 histone locus body	http://amigo.geneontology.org/amigo/term/GO:0035363	ELL ICE2
0.170292	3	10	4.72098	GO:0043657 host cell	http://amigo.geneontology.org/amigo/term/GO:0043657	KPNA6 KPNA3 IFIT1
0.170292	2	4	7.86829	GO:0099160 postsynaptic intermediate filament cytoskeleton	http://amigo.geneontology.org/amigo/term/GO:0099160	NEFM NEFL
0.170292	3	10	4.72098	GO:0099243 extrinsic component of synaptic membrane	http://amigo.geneontology.org/amigo/term/GO:0099243	PICALM CRKL CNKSR2
0.170292	3	10	4.72098	GO:0099569 presynaptic cytoskeleton	http://amigo.geneontology.org/amigo/term/GO:0099569	RIMS1 ERC2 NEFL
0.175722	9	66	2.1459	GO:0044304 main axon	http://amigo.geneontology.org/amigo/term/GO:0044304	NAV1 ERMN C9orf72 EPB41L3 SLC1A2 SCN2A SCN1A KCNA4 SCN8A
0.18179	4	18	3.49702	GO:0035098 ESC/E(Z) complex	http://amigo.geneontology.org/amigo/term/GO:0035098	EED SIRT1 JARID2 MTF2
0.18179	38	429	1.39392	GO:0043235 receptor complex	http://amigo.geneontology.org/amigo/term/GO:0043235	PLXNA2 ITGA8 ITGA6 PRLR LIFR PDGFRB PLXNA1 ACVR1 ITGA4 LEPR GRIA2 EPHB2 PLXNC1 NOTCH1 GABRB1 GRIN2A KCTD8 ROR1 GABRA5 CALCR CEACAM1 RNMT NT5DC3 PEX5L ABCG5 MTTP ADRA2A ADRB2 NLGN1 IFNLR1 ITGB3 TRAF3 ABHD6 STXBP5 KCTD16 LYN IRS1 NRP2
0.184187	110	1441	1.20127	GO:0015630 microtubule cytoskeleton	http://amigo.geneontology.org/amigo/term/GO:0015630	EML1 REEP1 ZFYVE26 KIF16B MAPRE1 CEP41 CEP85L CLIP4 KIF21B AUNIP MAP7D3 DCTN4 NAV1 CCNJL SLAIN1 LATS2 C7orf31 ACTC1 DYNLT3 REEP3 TTC8 NDEL1 HOOK3 MAP6 CCNE2 CCDC14 TOGARAM1 MZT1 KATNBL1 TTBK1 ALS2 SPAST RRAGD FNIP2 PPP1R12A MID2 CHMP2B DDHD2 SNX10 DPYSL2 CDC7 CEP76 MIB1 TBL1X STAG2 RPGRIP1L RAB11A RAB3D RAB23 CSNK1A1 GNAI2 ORC2 SSX2IP UBN1 CAPN7 SELENOS CCNA1 CEP350 ACTR1A KIF11 GAS2L3 BCL10 LYST…
0.187442	10	78	2.01751	GO:0005844 polysome	http://amigo.geneontology.org/amigo/term/GO:0005844	NUFIP2 FXR1 MSI2 VIM LIN28A NAA35 LARP4 PNPT1 ELAVL4 MYH10
0.189644	29	312	1.4627	GO:0005802 trans-Golgi network	http://amigo.geneontology.org/amigo/term/GO:0005802	PI4K2B KLHL20 RAB32 RAB38 ATP8A1 ATP8B2 CNST ARFIP1 TEPSIN CHST2 CHST1 FAM91A1 YIPF6 IGF2R PHETA1 AP4E1 AP1S3 RBFOX1 RAB21 RAB11A STX16 GOLGA1 RAB14 BECN1 NSG1 LRRK2 RAB10 GOLGA4 RAB8A
0.198015	6	37	2.55188	GO:0005834 heterotrimeric G-protein complex	http://amigo.geneontology.org/amigo/term/GO:0005834	GNAO1 GNAI2 GNA13 GNAQ GNG10 DNAJC25-GNG10
0.198015	14	125	1.7625	GO:0005884 actin filament	http://amigo.geneontology.org/amigo/term/GO:0005884	WIPF1 WIPF3 GAS2L3 GAS2 TWF1 ACTC1 TPM4 ACTBL2 ACTN1 MYO5A CD2AP YES1 PAWR ESPN
0.198015	10	79	1.99197	GO:0035097 histone methyltransferase complex	http://amigo.geneontology.org/amigo/term/GO:0035097	PHF20 KMT2C EED HCFC2 KMT2A WDR82 SIRT1 JARID2 MTF2 HDAC9
