# Supplementary material for: Identification of miR-30c-5p microRNA in Serum as a Candidate Biomarker to Diagnose Endometriosis
Source: Int J Mol Sci. 2024 Feb 3;25(3):1853. doi: 10.3390/ijms25031853 (PMC10855247; doi:10.3390/ijms25031853)
Supplement: Supplementary file 1 [file ijms-25-01853-s001.zip › Supplementary_Table_S4.xlsx]

## Sheet: GO MF
Enrichment FDR	nGenes	Pathway Genes	Fold Enrichment	Pathway	URL	Genes
6.03575e-06	132	1278	1.62538	GO:0000987 cis-regulatory region sequence-specific DNA binding	http://amigo.geneontology.org/amigo/term/GO:0000987	HOXA11 SNAI2 IKZF2 PRDM1 ZNF275 FOXJ2 ZBTB11 PITX1 RORA NFATC3 GLI2 RARB RFX3 ZNF264 RFX2 HIVEP1 SIX4 MYBL2 NFATC2 SALL4 GMEB2 KLF8 NFAT5 ELL SP4 HOXA13 MEOX2 E2F3 IRX4 NR3C1 BCL6 STAT1 NR5A2 KLF12 ELL2 KLF9 ZNF644 ATF1 SNAI1 SOX4 RUNX2 SOX9 GZF1 NKX2-2 DACH2 SIX1 BCL11B FOXA1 GATA5 GRHL1 CLOCK DMTF1 PAX3 SKIL FOXP4 IRF4 CARF JDP2 ZSCAN29 GATA6 SOX13 NFIB NR6A1 NACC2 POU4F2 VENTX NR4A2 KLF10 BACH…
6.03575e-06	88	739	1.87391	GO:0019901 protein kinase binding	http://amigo.geneontology.org/amigo/term/GO:0019901	NCK2 CEACAM1 CRKL SH2B3 PDCD10 CBLB TICAM1 FAM83F BCL10 LYST RHOB TNIP1 CAMK2N1 CAMK2N2 CRK ACTBL2 ZFYVE26 CNKSR2 PPP1R12A DPYSL2 ABL1 DNAJC3 CCNY PRLR NR3C1 TRAF3 MICAL2 MICAL1 STX17 ADAM10 TDG SLC12A6 KSR1 STRIP1 DIXDC1 BCL2L11 CDK12 RAB8A GRM5 CCNE2 IRS2 AP2A1 MAP3K5 STK39 ITGB3 PITPNM2 HDAC9 SIKE1 DCX CCNT2 MAVS CCNK MAP3K1 DSP SIRT1 GSKIP MAPRE1 PIK3R2 MAPK8 HDAC5 PDGFRB ACVR1 ERRFI1 PLCG1 S…
6.03575e-06	172	1765	1.53354	GO:0043565 sequence-specific DNA binding	http://amigo.geneontology.org/amigo/term/GO:0043565	HOXA11 SNAI2 IKZF2 ARID4A ARID4B PRDM1 ZNF275 FOXJ2 ZBTB11 ZFY CBFB PITX1 RORA NFATC3 GLI2 RARB RFX3 ZNF510 ZNF264 RFX2 HIVEP1 SIX4 MYBL2 NFATC2 SALL4 GMEB2 KLF8 NFAT5 TRPS1 ELL SP4 HOXA13 MEOX2 E2F3 IRX4 NR3C1 BCL6 STAT1 ORC2 NR5A2 KLF12 ELL2 KLF9 HOXB8 ZNF644 ATF1 SNAI1 SOX4 RUNX2 SOX9 GZF1 NKX2-2 PLAGL2 DACH2 SIX1 BCL11B FOXA1 ZBTB46 GATA5 ZNF20 PER2 GRHL1 CLOCK DMTF1 PAX3 SKIL FOXP4 IRF4 CARF…
6.03575e-06	162	1656	1.53945	GO:1990837 sequence-specific double-stranded DNA binding	http://amigo.geneontology.org/amigo/term/GO:1990837	HOXA11 SNAI2 IKZF2 ARID4A ARID4B PRDM1 ZNF275 FOXJ2 ZBTB11 PITX1 RORA NFATC3 GLI2 RARB RFX3 ZNF510 ZNF264 RFX2 HIVEP1 SIX4 MYBL2 NFATC2 SALL4 GMEB2 KLF8 NFAT5 TRPS1 ELL SP4 HOXA13 MEOX2 E2F3 IRX4 NR3C1 BCL6 STAT1 ORC2 NR5A2 KLF12 ELL2 KLF9 HOXB8 ZNF644 ATF1 SNAI1 SOX4 RUNX2 SOX9 GZF1 NKX2-2 DACH2 SIX1 BCL11B FOXA1 ZBTB46 GATA5 ZNF20 PER2 GRHL1 CLOCK DMTF1 PAX3 SKIL FOXP4 IRF4 CARF JDP2 ZSCAN29 GA…
6.55728e-06	94	824	1.79519	GO:0019900 kinase binding	http://amigo.geneontology.org/amigo/term/GO:0019900	NCK2 CEACAM1 CRKL SH2B3 PDCD10 CBLB TICAM1 FAM83F PARP16 BCL10 LYST RHOB TNIP1 CAMK2N1 CAMK2N2 CRK ACTBL2 ZFYVE26 CNKSR2 PPP1R12A DPYSL2 ABL1 DNAJC3 CCNY PRLR NR3C1 ERRFI1 TRAF3 MICAL2 MICAL1 STX17 ADAM10 TDG SLC12A6 KSR1 STRIP1 DIXDC1 BCL2L11 CDK12 RAB8A GRM5 CCNE2 JAKMIP2 IRS2 JAKMIP3 AP2A1 MAP3K5 STK39 ITGB3 PITPNM2 HDAC9 SIKE1 DCX CCNT2 MAVS CCNK MAP3K1 DSP SIRT1 GSKIP MAPRE1 DGKH PIK3R2 MAPK…
6.76123e-06	129	1258	1.61369	GO:0000978 RNA polymerase II cis-regulatory region sequence-specific DNA binding	http://amigo.geneontology.org/amigo/term/GO:0000978	HOXA11 SNAI2 IKZF2 PRDM1 ZNF275 FOXJ2 ZBTB11 PITX1 RORA NFATC3 GLI2 RARB RFX3 ZNF264 RFX2 HIVEP1 SIX4 MYBL2 NFATC2 SALL4 GMEB2 KLF8 NFAT5 SP4 HOXA13 MEOX2 E2F3 IRX4 NR3C1 BCL6 STAT1 NR5A2 KLF12 KLF9 ZNF644 ATF1 SNAI1 SOX4 RUNX2 SOX9 GZF1 NKX2-2 DACH2 SIX1 BCL11B FOXA1 GATA5 GRHL1 CLOCK DMTF1 PAX3 SKIL FOXP4 IRF4 CARF JDP2 ZSCAN29 GATA6 SOX13 NFIB NR6A1 NACC2 POU4F2 VENTX NR4A2 KLF10 BACH1 RUNX1 P…
6.76123e-06	156	1599	1.53528	GO:0001067 transcription regulatory region nucleic acid binding	http://amigo.geneontology.org/amigo/term/GO:0001067	HOXA11 SNAI2 IKZF2 ARID4A ARID4B PRDM1 ZNF275 FOXJ2 ZBTB11 PITX1 RORA NFATC3 GLI2 RARB RFX3 ZNF510 ZNF264 RFX2 HIVEP1 SIX4 MYBL2 NFATC2 SALL4 GMEB2 KLF8 NFAT5 TRPS1 ELL SP4 HOXA13 MEOX2 E2F3 IRX4 NR3C1 BCL6 STAT1 NR5A2 KLF12 ELL2 KLF9 HOXB8 ZNF644 ATF1 SNAI1 SOX4 RUNX2 SOX9 GZF1 NKX2-2 DACH2 SIX1 BCL11B FOXA1 ZBTB46 GATA5 ZNF20 PER2 GRHL1 CLOCK DMTF1 PAX3 SKIL FOXP4 IRF4 CARF JDP2 ZSCAN29 GATA6 L…
6.76123e-06	170	1776	1.50632	GO:0003690 double-stranded DNA binding	http://amigo.geneontology.org/amigo/term/GO:0003690	HOXA11 SNAI2 IKZF2 ARID4A ARID4B PRDM1 ZNF275 FOXJ2 ZBTB11 PITX1 NUCKS1 RORA NFATC3 GLI2 RARB RFX3 ZNF510 ZNF264 RFX2 HIVEP1 SIX4 MYBL2 NFATC2 SALL4 GMEB2 KLF8 NFAT5 TRPS1 ELL SP4 HOXA13 MEOX2 E2F3 IRX4 NR3C1 BCL6 STAT1 ORC2 NR5A2 KLF12 ELL2 KLF9 HOXB8 ZNF644 ATF1 SNAI1 SOX4 RUNX2 SOX9 GZF1 NKX2-2 DACH2 SIX1 BCL11B FOXA1 MAU2 ZBTB46 GATA5 ZNF20 PER2 GRHL1 CLOCK DMTF1 PAX3 SKIL FOXP4 IRF4 CARF JDP…
8.98839e-06	155	1597	1.52735	GO:0000976 transcription cis-regulatory region binding	http://amigo.geneontology.org/amigo/term/GO:0000976	HOXA11 SNAI2 IKZF2 ARID4A ARID4B PRDM1 ZNF275 FOXJ2 ZBTB11 PITX1 RORA NFATC3 GLI2 RARB RFX3 ZNF510 ZNF264 RFX2 HIVEP1 SIX4 MYBL2 NFATC2 SALL4 GMEB2 KLF8 NFAT5 TRPS1 ELL SP4 HOXA13 MEOX2 E2F3 IRX4 NR3C1 BCL6 STAT1 NR5A2 KLF12 ELL2 KLF9 HOXB8 ZNF644 ATF1 SNAI1 SOX4 RUNX2 SOX9 GZF1 NKX2-2 DACH2 SIX1 BCL11B FOXA1 ZBTB46 GATA5 ZNF20 PER2 GRHL1 CLOCK DMTF1 PAX3 SKIL FOXP4 IRF4 CARF JDP2 ZSCAN29 GATA6 L…
1.23981e-05	146	1492	1.53991	GO:0000977 RNA polymerase II transcription regulatory region sequence-specific DNA binding	http://amigo.geneontology.org/amigo/term/GO:0000977	HOXA11 SNAI2 IKZF2 PRDM1 ZNF275 FOXJ2 ZBTB11 PITX1 RORA NFATC3 GLI2 RARB RFX3 ZNF510 ZNF264 RFX2 HIVEP1 SIX4 MYBL2 NFATC2 SALL4 GMEB2 KLF8 NFAT5 TRPS1 SP4 HOXA13 MEOX2 E2F3 IRX4 NR3C1 BCL6 STAT1 NR5A2 KLF12 KLF9 HOXB8 ZNF644 ATF1 SNAI1 SOX4 RUNX2 SOX9 GZF1 NKX2-2 DACH2 SIX1 BCL11B FOXA1 ZBTB46 GATA5 ZNF20 GRHL1 CLOCK DMTF1 PAX3 SKIL FOXP4 IRF4 CARF JDP2 ZSCAN29 GATA6 LHX9 SOX13 NFIB NR6A1 NACC2 P…
2.0738e-05	62	489	1.99523	GO:0001216 DNA-binding transcription activator activity	http://amigo.geneontology.org/amigo/term/GO:0001216	SOX4 GRHL1 ZNF597 STOX2 SOX12 ZNF585A ZNF521 ZFX FOXJ2 NFATC3 MYBL2 NFAT5 MEOX2 E2F3 NR3C1 ATF1 SOX9 PLAGL2 SIX1 IRF4 NFIB POU4F2 VENTX KLF10 RUNX1 NFIA NEUROD1 AR BNC1 SMAD1 PLAG1 RFX6 TFDP1 ZBED1 YY2 PITX1 GLI2 RFX2 SIX4 NFATC2 GMEB2 HOXA13 NR5A2 RUNX2 NKX2-2 BCL11B CLOCK DMTF1 CARF NR6A1 NR4A2 BACH1 NEUROD6 JUNB NHLH2 MAFG PAX9 EBF2 FOXD1 ERG ZFY FOXA1
3.16741e-05	61	485	1.97924	GO:0001228 DNA-binding transcription activator activity RNA polymerase II-specific	http://amigo.geneontology.org/amigo/term/GO:0001228	SOX4 GRHL1 ZNF597 STOX2 SOX12 ZNF585A ZNF521 ZFX FOXJ2 NFATC3 MYBL2 NFAT5 MEOX2 E2F3 NR3C1 ATF1 SOX9 PLAGL2 SIX1 IRF4 NFIB POU4F2 VENTX KLF10 RUNX1 NFIA NEUROD1 AR SMAD1 PLAG1 RFX6 TFDP1 ZBED1 YY2 PITX1 GLI2 RFX2 SIX4 NFATC2 GMEB2 HOXA13 NR5A2 RUNX2 NKX2-2 BCL11B CLOCK DMTF1 CARF NR6A1 NR4A2 BACH1 NEUROD6 JUNB NHLH2 MAFG PAX9 EBF2 FOXD1 ERG ZFY FOXA1
0.000103949	82	748	1.72513	GO:0016773 phosphotransferase activity alcohol group as acceptor	http://amigo.geneontology.org/amigo/term/GO:0016773	PDK4 PDK3 MAP3K1 ABL1 FRK CSNK1A1 MAP3K7 YES1 LRRK2 LYN NADK PI4K2B PIK3CB HIPK2 MAST4 MAP4K4 RPS6KA2 MAP3K13 ARAF STK17B CDC7 MAST3 RPS6KA5 DGKH SGK3 PIP5K1B MAPK8 CHKA CAMKK2 CILK1 PDGFRB ACVR1 AAK1 MARK1 NRK STK35 EPHB2 MAP3K12 KSR1 ABL2 MAP3K21 CAMK2D TTBK1 DGKZ LATS2 PIP4K2A CAMK4 TNIK TAOK1 SIK3 PRKAA2 PGM2L1 CDK12 CSNK1G1 MAP3K2 PIK3CD MAP3K15 SBK1 WNK3 MAP3K5 GRK5 STK38L N4BP2 CCNK MMD TT…
0.000144161	49	376	2.05078	GO:0106310 protein serine kinase activity	http://amigo.geneontology.org/amigo/term/GO:0106310	PIK3CB TRIO CDK17 HIPK2 MAST4 MAP4K4 RPS6KA2 MAP3K13 ARAF STK17B TRPM7 MAP3K1 CDC7 MAST3 RPS6KA5 SGK3 MAPK8 CAMKK2 CILK1 CSNK1A1 AAK1 MARK1 NRK STK35 DSTYK MAP3K7 MAP3K12 KSR1 MAP3K21 CAMK2D TTBK1 LATS2 CAMK4 TNIK TTN TAOK1 SIK3 PRKAA2 CDK12 CSNK1G1 MAP3K2 MAP3K19 MAP3K15 SBK1 LRRK2 WNK3 MAP3K5 STK39 STK38L
0.000181154	71	632	1.76788	GO:0004672 protein kinase activity	http://amigo.geneontology.org/amigo/term/GO:0004672	PDK4 PDK3 MAP3K1 ABL1 FRK CSNK1A1 MAP3K7 YES1 LRRK2 LYN HIPK2 MAST4 MAP4K4 RPS6KA2 MAP3K13 ARAF STK17B CDC7 MAST3 RPS6KA5 SGK3 MAPK8 CAMKK2 CILK1 PDGFRB ACVR1 AAK1 MARK1 NRK STK35 EPHB2 MAP3K12 KSR1 ABL2 MAP3K21 CAMK2D TTBK1 LATS2 CAMK4 TNIK TAOK1 SIK3 PRKAA2 CDK12 CSNK1G1 MAP3K2 MAP3K15 SBK1 WNK3 MAP3K5 GRK5 STK38L PIK3CB CCNK MMD CHKA TTN STK39 SCYL3 TRIO CDK17 GUCY2C TRPM7 NRBP1 NRP2 DSTYK MAP…
0.000181154	10	26	6.05253	GO:0004709 MAP kinase kinase kinase activity	http://amigo.geneontology.org/amigo/term/GO:0004709	MAP3K7 MAP3K13 ARAF MAP3K12 MAP3K15 MAP3K5 LRRK2 MAP3K1 MAP3K21 MAP3K2
0.000181154	89	849	1.64965	GO:0016301 kinase activity	http://amigo.geneontology.org/amigo/term/GO:0016301	PDK4 PDK3 MAP3K1 ABL1 FRK CSNK1A1 MAP3K7 YES1 LRRK2 LYN NADK PI4K2B PIK3CB HIPK2 MAST4 MAP4K4 RPS6KA2 MAP3K13 ARAF STK17B CDC7 MAST3 RPS6KA5 DGKH SGK3 PIP5K1B MAPK8 CHKA CAMKK2 CILK1 PDGFRB ACVR1 AAK1 MARK1 NRK STK35 EPHB2 MAP3K12 KSR1 ABL2 MAP3K21 CAMK2D PPIP5K2 TTBK1 DGKZ LATS2 PIP4K2A CAMK4 TNIK TAOK1 SIK3 IP6K3 PRKAA2 PGM2L1 CDK12 CSNK1G1 MAP3K2 PIK3CD MAP3K15 HYKK SBK1 WNK3 MAP3K5 GRK5 STK38…
0.000213038	105	1053	1.56918	GO:0008092 cytoskeletal protein binding	http://amigo.geneontology.org/amigo/term/GO:0008092	LIMCH1 EML1 REEP1 PFN2 WDR1 ACTN1 NEBL SSH1 KIF16B MAPRE1 NCALD ACTR3C PHACTR2 CLIP4 CAPZA1 KIF21B TTLL2 CALD1 TMOD2 MICAL1 ERMN TTLL7 AP1AR GAS2L3 SSH2 EML4 GAS2 TWF1 PPP1R9A ACTC1 STXBP5 CFL2 REEP3 NDEL1 TPM4 HOOK3 MAP6 MYOZ2 ESPN MYO5A TOGARAM1 DMD PROM1 ANLN SPAST NAV3 MAP4K4 DCX RAB11A MAP7D3 MYH10 MICAL2 DIXDC1 GJA1 BCL2L11 TTN TAOK1 ARPC5 LRRK2 VPS41 RAI14 NCK2 KLHL20 EPB41L3 PTPN4 TRPM7 D…
0.000254415	101	1008	1.57678	GO:0016772 transferase activity transferring phosphorus-containing groups	http://amigo.geneontology.org/amigo/term/GO:0016772	PDK4 PDK3 MAP3K1 ABL1 FRK CSNK1A1 MAP3K7 YES1 LRRK2 LYN NADK PI4K2B PIK3CB HIPK2 MAST4 MAP4K4 RPS6KA2 MAP3K13 ARAF STK17B TUT7 PAPOLA CDC7 MAST3 RPS6KA5 DGKH SGK3 PIP5K1B MAPK8 CHKA CAMKK2 CILK1 TENT5A PDGFRB ACVR1 AAK1 MARK1 TENT4B NRK MOCS3 STK35 EPHB2 REV1 PNPT1 MAP3K12 KSR1 ABL2 MAP3K21 CAMK2D PPIP5K2 TTBK1 DGKZ LATS2 PIP4K2A CAMK4 TNIK SAMD8 TAOK1 SIK3 IP6K3 PRKAA2 TENT2 PGM2L1 CDK12 CSNK1G1…
0.000295855	139	1506	1.45245	GO:0003700 DNA-binding transcription factor activity	http://amigo.geneontology.org/amigo/term/GO:0003700	HOXA11 SNAI2 IKZF2 PRDM1 ZNF275 FOXJ2 ZBTB11 ZFY PITX1 RORA NFATC3 GLI2 RARB RFX3 ZNF510 ZNF264 RFX2 HIVEP1 SIX4 MYBL2 NFATC2 SALL4 KLF8 NFAT5 SP4 HOXA13 MEOX2 E2F3 IRX4 NR3C1 BCL6 STAT1 KLF12 KLF9 HOXB8 ZNF644 ATF1 SNAI1 SOX4 RUNX2 SOX9 GZF1 NKX2-2 PLAGL2 DACH2 SIX1 BCL11B FOXA1 GATA5 ZNF20 GRHL1 CLOCK DMTF1 PAX3 SKIL FOXP4 IRF4 CARF JDP2 ZSCAN29 GATA6 LHX9 SOX13 NFIB NR6A1 NACC2 POU4F2 VENTX NR…
0.000295855	56	470	1.875	GO:0004712 protein serine/threonine/tyrosine kinase activity	http://amigo.geneontology.org/amigo/term/GO:0004712	RPS6KA2 PRKAA2 TRIO CDK17 HIPK2 MAST4 MAP4K4 MAP3K13 ARAF STK17B TRPM7 MAP3K1 ABL1 CDC7 MAST3 RPS6KA5 SGK3 MAPK8 CHKA CAMKK2 FRK CILK1 CSNK1A1 PDGFRB AAK1 MARK1 NRK STK35 DSTYK EPHB2 MAP3K7 MAP3K12 KSR1 ABL2 MAP3K21 CAMK2D TTBK1 LATS2 CAMK4 TNIK TTN TAOK1 SIK3 CDK12 CSNK1G1 MAP3K2 YES1 MAP3K19 MAP3K15 SBK1 LRRK2 WNK3 MAP3K5 STK39 STK38L LYN
0.000295855	39	283	2.16865	GO:0035091 phosphatidylinositol binding	http://amigo.geneontology.org/amigo/term/GO:0035091	ATG2B ZFYVE26 PICALM PITPNM2 EEA1 RUBCNL SNX16 CERT1 TTPA SNX27 SNX33 GRAMD2A SNX18 PITPNB AMER1 AIDA DENND1B PIRT ARAP2 PFN2 KIF16B OSBPL8 PLEKHB2 MARK1 MCF2L EPB41 WDFY3 ARFIP1 SNX29 SNX10 SGK3 SNX8 SH3PXD2A ZCCHC14 ZCCHC2 SNX30 TWF1 ASAP1 C8orf44-SGK3
0.000555009	16	72	3.49702	GO:0019003 GDP binding	http://amigo.geneontology.org/amigo/term/GO:0019003	RAP2C RAP1B KRAS RRAS2 RHEBL1 RAP2B RAB27B RAB21 RAB10 RAB2A TRIM23 RAB14 RAB22A RAB8A RHOB RRAGD
0.000576786	69	636	1.70727	GO:0003682 chromatin binding	http://amigo.geneontology.org/amigo/term/GO:0003682	HNRNPC SMARCD2 ZFX SCML1 EED STAG2 SCML2 KDM3A PHF13 ARID1A ATAD2B ASXL3 MTF2 CHD1 L3MBTL4 PBRM1 TASOR RNF168 WDR82 RNF169 MECP2 CHD7 NAP1L3 NAP1L2 TOX NUCKS1 GLI2 POLR3G BCL6 STAT1 SOX9 ANKRD17 GRHL1 BAHD1 AR JARID2 SNAI2 PRDM1 CCNT2 RCOR1 SIRT1 NFATC2 PPARGC1A PRDM13 ARID3A NR5A2 KMT2A DNMT3A RUNX2 SIX1 FOXA1 CLOCK SKIL JDP2 GATA6 NOTCH1 POU4F2 ERG PKNOX1 PRKAA2 NFIA NEUROD1 RARG CBX2 MTA1 GMNC…
0.000595385	44	348	1.98968	GO:0003924 GTPase activity	http://amigo.geneontology.org/amigo/term/GO:0003924	RRAGD RAB21 GNAO1 RAB23 HBS1L GNAI2 RAB32 RAB14 ATL2 GNA13 RAP2C RAB38 RAB22A RAP1B KRAS RRAS2 RHOB RAB41 GNAQ EEF1A1 RHEBL1 RAP2B SRPRA RAB11A RAB2A TRIM23 RAB8A LRRK2 RAB27B RAB10 RAB3D RASD1 ARL4A RAB15 RRAD RAB4B ARF4 ARL10 RGS1 RGS8 RASA1 RGS10 RGS6 GNG10
0.000606715	78	748	1.64098	GO:0019904 protein domain specific binding	http://amigo.geneontology.org/amigo/term/GO:0019904	ATP2B1 PAG1 CBLB LIN7C ATP2B2 AFAP1L2 ZMYND8 DGKH RAPGEF2 ARHGAP29 NLGN1 ACTN1 SIRT1 ABL1 UBE2I CCDC6 QKI SOS1 ERRFI1 SSX2IP WIPF3 RUNX2 SYNGR3 DOCK4 FOXA1 EXOC4 ADAM19 PAX3 ADAM10 TDG JDP2 BCL10 SH3KBP1 ADAM12 DIXDC1 ARFIP1 CRK AR MYD88 RAP2B IRS2 AIDA CD2AP DMD LYN NEFL VIM RAB27B NEDD4 CHMP2B MAVS LRRFIP2 TRIM9 TBL1X FZD3 TRPS1 SRSF7 WIPF1 NCOA3 CAPN7 MICAL1 SKIL CNOT9 MPP7 PPARGC1B MECP2 USP4…
0.000680587	132	1444	1.43852	GO:0000981 DNA-binding transcription factor activity RNA polymerase II-specific	http://amigo.geneontology.org/amigo/term/GO:0000981	HOXA11 SNAI2 ZNF275 FOXJ2 ZBTB11 ZFY PITX1 RORA NFATC3 GLI2 RARB RFX3 ZNF510 ZNF264 RFX2 HIVEP1 SIX4 MYBL2 NFATC2 SALL4 KLF8 NFAT5 SP4 HOXA13 MEOX2 E2F3 IRX4 NR3C1 BCL6 STAT1 KLF12 KLF9 HOXB8 ZNF644 ATF1 SNAI1 SOX4 RUNX2 SOX9 GZF1 NKX2-2 PLAGL2 DACH2 SIX1 FOXA1 GATA5 ZNF20 GRHL1 CLOCK DMTF1 PAX3 SKIL FOXP4 IRF4 CARF JDP2 ZSCAN29 GATA6 LHX9 SOX13 NFIB NR6A1 NACC2 POU4F2 VENTX NR4A2 KLF10 BACH1 ERG…
0.000720573	18	91	3.11273	GO:0051219 phosphoprotein binding	http://amigo.geneontology.org/amigo/term/GO:0051219	SCAF4 CRK IGF2R CBLB SOCS3 LYN EPB41 NCK2 MID2 ABL1 CRKL PIK3R2 ABL2 RASA1 PHF6 IRS1 YES1 NEDD4
0.000827863	49	411	1.87614	GO:0005525 GTP binding	http://amigo.geneontology.org/amigo/term/GO:0005525	TRIM23 ATL2 ARL4A RAP2C RAP1B KRAS RRAS2 RHOB RRAD RHEBL1 ARF4 RAP2B RAB27B RAB21 RAB10 RAB2A RAB14 MFHAS1 GLUD1 RAB8A GLUD2 LRRK2 RRAGD GUCY2C GNAO1 UPRT RTCB EIF5 SAMHD1 RAB11A RAB3D URGCP RASD1 RAB23 HBS1L GNAI2 RAB32 GNA13 RAB38 RAB22A RAB15 RAB41 GNAQ EEF1A1 RAB4B SUCLG2 ARL10 MAB21L1 SRPRA
0.00149067	50	434	1.81297	GO:0019001 guanyl nucleotide binding	http://amigo.geneontology.org/amigo/term/GO:0019001	TRIM23 ATL2 ARL4A RAP2C RAP1B KRAS RRAS2 RHOB RRAD RHEBL1 ARF4 RAP2B RAB27B RAB21 RAB10 SAMHD1 RAB2A RAB14 RAB22A MFHAS1 GLUD1 RAB8A GLUD2 LRRK2 RRAGD GUCY2C GNAO1 UPRT RTCB EIF5 RAB11A RAB3D URGCP RASD1 RAB23 HBS1L GNAI2 RAB32 GNA13 RAB38 PDE5A RAB15 RAB41 GNAQ EEF1A1 RAB4B SUCLG2 ARL10 MAB21L1 SRPRA
0.00149067	59	539	1.72256	GO:0030695 GTPase regulator activity	http://amigo.geneontology.org/amigo/term/GO:0030695	RAPGEF4 SOS1 VAV3 RASA1 TRIO EVI5 SMAP2 EIF5 SEC23A RAPGEF2 SMAP1 DOCK7 TBC1D15 MCF2L DOCK4 RALGPS1 ARHGAP29 RASGEF1B RGL1 ARHGAP26 RABGAP1L RANBP2 ASAP1 GNAQ RALGDS STXBP5 TBC1D2B TBC1D10B RALGAPB ELMOD2 RASGEF1A ALS2 RGS1 SBF1 ACAP2 RGS8 C9orf72 RGS10 WDR41 DENND4A RGS6 LRRK2 NF1 DENND1B ARAP2 ARHGEF6 FAM13A RASA2 PSD3 ARHGEF3 FGD6 SRGAP3 ECT2L ITSN1 CPEB2 RIMS1 ERRFI1 GNA13 ARF4
0.00149067	50	434	1.81297	GO:0032561 guanyl ribonucleotide binding	http://amigo.geneontology.org/amigo/term/GO:0032561	TRIM23 ATL2 ARL4A RAP2C RAP1B KRAS RRAS2 RHOB RRAD RHEBL1 ARF4 RAP2B RAB27B RAB21 RAB10 RAB2A RAB14 RAB22A MFHAS1 GLUD1 RAB8A GLUD2 LRRK2 RRAGD GUCY2C GNAO1 UPRT RTCB EIF5 SAMHD1 RAB11A RAB3D URGCP RASD1 RAB23 HBS1L GNAI2 RAB32 GNA13 RAB38 PDE5A RAB15 RAB41 GNAQ EEF1A1 RAB4B SUCLG2 ARL10 MAB21L1 SRPRA
0.00149067	59	539	1.72256	GO:0060589 nucleoside-triphosphatase regulator activity	http://amigo.geneontology.org/amigo/term/GO:0060589	RAPGEF4 SOS1 VAV3 RASA1 TRIO EVI5 SMAP2 EIF5 SEC23A RAPGEF2 SMAP1 DOCK7 TBC1D15 MCF2L DOCK4 RALGPS1 ARHGAP29 RASGEF1B RGL1 ARHGAP26 RABGAP1L RANBP2 ASAP1 GNAQ RALGDS STXBP5 TBC1D2B TBC1D10B RALGAPB ELMOD2 RASGEF1A ALS2 RGS1 SBF1 ACAP2 RGS8 C9orf72 RGS10 WDR41 DENND4A RGS6 LRRK2 NF1 DENND1B ARAP2 ARHGEF6 FAM13A RASA2 PSD3 ARHGEF3 FGD6 SRGAP3 ECT2L ITSN1 CPEB2 RIMS1 ERRFI1 GNA13 ARF4
0.00157021	13	56	3.65314	GO:0045309 protein phosphorylated amino acid binding	http://amigo.geneontology.org/amigo/term/GO:0045309	SCAF4 CRK CBLB SOCS3 NCK2 ABL1 CRKL PIK3R2 ABL2 RASA1 IRS1 YES1 NEDD4
0.00157509	53	471	1.77078	GO:0004674 protein serine/threonine kinase activity	http://amigo.geneontology.org/amigo/term/GO:0004674	MAP3K1 CSNK1A1 MAP3K7 LRRK2 HIPK2 MAST4 MAP4K4 RPS6KA2 MAP3K13 ARAF STK17B CDC7 MAST3 RPS6KA5 SGK3 MAPK8 CAMKK2 CILK1 ACVR1 AAK1 MARK1 NRK STK35 MAP3K12 CAMK2D TTBK1 LATS2 CAMK4 TNIK TAOK1 SIK3 PRKAA2 CDK12 CSNK1G1 MAP3K2 MAP3K15 SBK1 WNK3 MAP3K5 STK38L PDK3 CCNK TTN STK39 GRK5 TRIO CDK17 TRPM7 DSTYK KSR1 MAP3K21 MAP3K19 C8orf44-SGK3
0.00177007	11	42	4.12149	GO:0015175 neutral amino acid transmembrane transporter activity	http://amigo.geneontology.org/amigo/term/GO:0015175	SLC36A4 SLC38A7 SLC1A2 SLC38A1 SLC36A1 SLC7A10 SLC38A2 SFXN1 SLC6A6 SLC6A9 SLC7A11
0.00274379	11	44	3.93415	GO:0001784 phosphotyrosine residue binding	http://amigo.geneontology.org/amigo/term/GO:0001784	CBLB SOCS3 NCK2 ABL1 CRKL PIK3R2 ABL2 RASA1 CRK IRS1 YES1
0.00295428	12	52	3.63152	GO:0001222 transcription corepressor binding	http://amigo.geneontology.org/amigo/term/GO:0001222	PER2 ZBTB7A RORA EED HDAC5 BCL6 STAT1 ZNF644 MTF2 RUNX1 LCOR TRAPPC2B
0.0064001	58	561	1.62696	GO:0003712 transcription coregulator activity	http://amigo.geneontology.org/amigo/term/GO:0003712	YAF2 RSF1 KMT2C HIPK2 CBFB RCOR1 SIRT1 TBL1X MIER2 SMARCD2 PPARGC1A HCFC2 KDM3A RCOR3 NCOA3 BCL10 MED12L MTDH MIER3 PPARGC1B MYSM1 SAP30 IRF2BP2 CAMTA1 TBL1XR1 NRIP1 MTA1 BCOR SETD3 MRTFB ZXDA SPEN NUCKS1 ACTN1 MID2 CNOT6 RAP2C USP22 CNOT9 ARID5B NSD1 MECP2 LCOR TRIM13 ZBED1 ARID3A BCL9 IRF4 TDG NOTCH1 COPS2 ZMYND8 HDAC9 PER2 ARID1A ABL1 DNMT3A PAWR
0.0064001	51	476	1.68606	GO:0003779 actin binding	http://amigo.geneontology.org/amigo/term/GO:0003779	PFN2 WDR1 ACTN1 NEBL SSH1 NCALD ACTR3C PHACTR2 CAPZA1 CALD1 MICAL1 ERMN GAS2L3 SSH2 GAS2 TWF1 PPP1R9A CFL2 TPM4 MYOZ2 ESPN MYO5A DMD ANLN MYH10 MICAL2 TTN ARPC5 RAI14 LIMCH1 NCK2 KLHL20 EPB41L3 TRPM7 ABL1 WIPF1 WIPF3 TMOD2 SPIRE1 DIXDC1 EPB41 PKNOX2 CACNB2 MYO1H SETD3 MRTFB STK38L CEACAM1 LRRK2 PAWR ABL2
0.0064001	15	82	2.87864	GO:0035591 signaling adaptor activity	http://amigo.geneontology.org/amigo/term/GO:0035591	NCK2 CRKL SH2B3 CRK MAGI2 LRRK2 IRS1 GRB10 KSR1 AFAP1L2 MAVS SH3RF1 PAG1 G3BP2 MPP7
0.00863461	3	3	15.7366	GO:0008489 UDP-galactose:glucosylceramide beta-1,4-galactosyltransferase activity	http://amigo.geneontology.org/amigo/term/GO:0008489	B4GALT6 B4GALT5 UGT8
0.00987458	6	16	5.90122	GO:0031489 myosin V binding	http://amigo.geneontology.org/amigo/term/GO:0031489	RAB27B RAB10 RAB11A RAB3D RAB14 RAB8A
0.0108244	5	11	7.15299	GO:0004706 JUN kinase kinase kinase activity	http://amigo.geneontology.org/amigo/term/GO:0004706	MAP3K13 MAP3K12 LRRK2 MAP3K5 MAP3K21
0.0108244	35	298	1.84826	GO:0005096 GTPase activator activity	http://amigo.geneontology.org/amigo/term/GO:0005096	RASA1 EVI5 SMAP2 SEC23A SMAP1 TBC1D15 ARHGAP29 ARHGAP26 RABGAP1L RANBP2 ASAP1 GNAQ STXBP5 TBC1D2B TBC1D10B RALGAPB ELMOD2 ALS2 RGS1 RAPGEF2 ACAP2 RGS8 RGS10 RGS6 LRRK2 NF1 ARAP2 DOCK4 FAM13A RASA2 SRGAP3 ARHGEF6 SOS1 ERRFI1 VAV3
0.0126088	7	23	4.7894	GO:0005416 amino acid:cation symporter activity	http://amigo.geneontology.org/amigo/term/GO:0005416	SLC6A15 SLC1A2 SLC36A1 SLC6A6 SLC38A2 SLC6A9 SLC38A1
0.0132136	6	17	5.55409	GO:0005283 amino acid:sodium symporter activity	http://amigo.geneontology.org/amigo/term/GO:0005283	SLC6A15 SLC1A2 SLC6A6 SLC38A2 SLC6A9 SLC38A1
0.0168284	18	120	2.36049	GO:0001221 transcription coregulator binding	http://amigo.geneontology.org/amigo/term/GO:0001221	PER2 AR ZBTB7A RORA SIX1 GATA6 EED CCNT2 UBE2I HDAC5 BCL6 STAT1 NR5A2 ZNF644 MTF2 RUNX1 LCOR TRAPPC2B
0.0243774	37	337	1.72776	GO:0003729 mRNA binding	http://amigo.geneontology.org/amigo/term/GO:0003729	SAMD4A SPEN RBFOX1 KHNYN CELF4 CPEB3 CPSF6 QKI CPEB4 FXR1 SF3B1 PTBP3 SYNCRIP CPEB2 G3BP2 NOVA1 A1CF LSM14B CELF3 CELF5 LARP4 RAVER2 RBM15 EDC3 YTHDF3 HNRNPC HNRNPA2B1 MYH10 ZFP36L2 ELAVL4 MEX3D YBX3 TIA1 LIN28A MECP2 PEG10 ELAVL2
0.0243774	5	13	6.05253	GO:0022858 alanine transmembrane transporter activity	http://amigo.geneontology.org/amigo/term/GO:0022858	SLC38A7 SLC36A1 SLC36A4 SLC6A6 SFXN1
0.0259144	13	76	2.69178	GO:0030971 receptor tyrosine kinase binding	http://amigo.geneontology.org/amigo/term/GO:0030971	NCK2 CRKL SH2B3 CBLB CRK PITPNM2 PIK3R2 PLCG1 DOCK4 MAP3K7 PTPN2 IRS1 NRG3
0.0259935	3	4	11.8024	GO:0004614 phosphoglucomutase activity	http://amigo.geneontology.org/amigo/term/GO:0004614	PGM1 PGM2 PGM3
0.0259935	3	4	11.8024	GO:0005295 neutral amino acid:sodium symporter activity	http://amigo.geneontology.org/amigo/term/GO:0005295	SLC38A2 SLC6A9 SLC38A1
0.0259935	19	136	2.19849	GO:0017124 SH3 domain binding	http://amigo.geneontology.org/amigo/term/GO:0017124	CBLB AFAP1L2 CCDC6 QKI SOS1 ERRFI1 WIPF3 DOCK4 ADAM19 ADAM10 SH3KBP1 ADAM12 CD2AP LYN ABL1 WIPF1 MICAL1 CRK ESPN
0.0280386	11	59	2.93394	GO:0015179 L-amino acid transmembrane transporter activity	http://amigo.geneontology.org/amigo/term/GO:0015179	SLC36A4 SLC38A7 SLC7A6 SLC1A2 SLC38A1 SLC36A1 SLC7A10 SLC38A2 SLC7A11 SFXN1 SLC6A9
0.0293109	35	319	1.72658	GO:0003713 transcription coactivator activity	http://amigo.geneontology.org/amigo/term/GO:0003713	KMT2C HIPK2 CBFB PPARGC1A HCFC2 NCOA3 BCL10 MED12L PPARGC1B MYSM1 NRIP1 MTA1 SETD3 MRTFB YAF2 NUCKS1 ACTN1 MID2 CNOT6 RAP2C USP22 CNOT9 ARID5B TRIM13 ZBED1 SIRT1 BCL9 IRF4 NOTCH1 MTDH ZXDA PER2 SMARCD2 ARID1A ABL1
0.0293109	141	1729	1.28332	GO:0032559 adenyl ribonucleotide binding	http://amigo.geneontology.org/amigo/term/GO:0032559	P2RY1 ABCD2 GCLC PDK4 PDK3 MAP4K4 N4BP2 STK17B ABL1 RPS6KA5 RAPGEF2 CILK1 PDE4D ACVR1 MARK1 IDE MYH10 ABCG5 TDG KSR1 PPIP5K2 GLUD1 LATS2 TWF1 ATP2B2 ACTC1 SIK3 HCN1 GLUD2 MAP3K5 STK38L SCYL3 ABCB5 NADK SPAST PI4K2B TRIO PIK3CB CDK17 HIPK2 NAV3 MAST4 ABCC9 GUCY2C ATP2B1 RPS6KA2 MAP3K13 ARAF MAGI3 KIF16B PAPOLA RAPGEF4 TRPM7 MAP3K1 CDC7 MAST3 DGKH UBE2I SGK3 ACTR3C PIP5K1B UBE2R2 MAPK8 UBE2D3 CHKA …
0.0299539	5	14	5.62021	GO:0004652 polynucleotide adenylyltransferase activity	http://amigo.geneontology.org/amigo/term/GO:0004652	PAPOLA TENT5A TENT4B TENT2 PAPOLB
0.0299539	5	14	5.62021	GO:0005338 nucleotide-sugar transmembrane transporter activity	http://amigo.geneontology.org/amigo/term/GO:0005338	SLC35C1 SLC35D3 SLC35B4 SLC35A5
0.0299539	5	14	5.62021	GO:0005545 1-phosphatidylinositol binding	http://amigo.geneontology.org/amigo/term/GO:0005545	PICALM EEA1 EPB41 WDFY3 SNX10
0.0358073	141	1741	1.27447	GO:0030554 adenyl nucleotide binding	http://amigo.geneontology.org/amigo/term/GO:0030554	P2RY1 ABCD2 GCLC PDK4 PDK3 MAP4K4 N4BP2 STK17B ABL1 RPS6KA5 RAPGEF2 CILK1 PDE4D ACVR1 MARK1 IDE MYH10 ABCG5 TDG KSR1 PPIP5K2 GLUD1 LATS2 TWF1 ATP2B2 ACTC1 SIK3 HCN1 GLUD2 MAP3K5 STK38L SCYL3 ABCB5 NADK SPAST PI4K2B TRIO PIK3CB CDK17 HIPK2 NAV3 MAST4 ABCC9 GUCY2C ATP2B1 RPS6KA2 MAP3K13 ARAF MAGI3 KIF16B PAPOLA RAPGEF4 TRPM7 MAP3K1 CDC7 MAST3 DGKH UBE2I SGK3 ACTR3C PIP5K1B UBE2R2 MAPK8 UBE2D3 CHKA …
0.0360776	4	9	6.99404	GO:0015194 L-serine transmembrane transporter activity	http://amigo.geneontology.org/amigo/term/GO:0015194	SLC38A7 SFXN1 SLC38A2 SLC7A10
0.0390098	135	1662	1.27824	GO:0005524 ATP binding	http://amigo.geneontology.org/amigo/term/GO:0005524	P2RY1 ABCD2 PDK4 PDK3 MAP4K4 N4BP2 STK17B ABL1 RPS6KA5 CILK1 ACVR1 MARK1 IDE MYH10 ABCG5 TDG KSR1 PPIP5K2 LATS2 TWF1 ATP2B2 ACTC1 SIK3 MAP3K5 STK38L SCYL3 GCLC ABCB5 NADK SPAST PI4K2B TRIO PIK3CB CDK17 HIPK2 NAV3 MAST4 ABCC9 GUCY2C ATP2B1 RPS6KA2 MAP3K13 ARAF MAGI3 KIF16B PAPOLA TRPM7 MAP3K1 CDC7 MAST3 DGKH UBE2I SGK3 ACTR3C PIP5K1B UBE2R2 MAPK8 UBE2D3 CHKA CAMKK2 FRK ASCC3 CSNK1A1 PDGFRB NRBP1 A…
0.0398315	48	488	1.54786	GO:0005543 phospholipid binding	http://amigo.geneontology.org/amigo/term/GO:0005543	ATG2B ZFYVE26 PICALM PITPNM2 EEA1 RUBCNL SNX16 CERT1 TTPA CPNE8 SNX27 ARFIP1 SNX33 GRAMD2A SNX18 PITPNB AMER1 AIDA DENND1B PIRT ARAP2 PFN2 KIF16B OSBPL8 RAPGEF2 PLEKHB2 MARK1 NR5A2 MCF2L ARHGAP26 EPB41 WDFY3 NF1 SNX29 SNX10 SGK3 SNX8 SH3PXD2A ZCCHC14 ZCCHC2 SNX30 DOC2A TWF1 ASAP1 RASA2 PSD3 C8orf44-SGK3 GRK5
0.0400165	17	122	2.1928	GO:1990782 protein tyrosine kinase binding	http://amigo.geneontology.org/amigo/term/GO:1990782	NCK2 CEACAM1 CRKL SH2B3 CBLB CRK RAB8A GRM5 PITPNM2 PIK3R2 ACVR1 PLCG1 DOCK4 MAP3K7 PTPN2 IRS1 NRG3
0.0416832	15	102	2.3142	GO:0003730 mRNA 3-prime-UTR binding	http://amigo.geneontology.org/amigo/term/GO:0003730	CPEB3 CPEB4 FXR1 CPEB2 LARP4 HNRNPC HNRNPA2B1 ZFP36L2 ELAVL4 MEX3D YBX3 RBFOX1 TIA1 NOVA1 ELAVL2
0.0452775	13	83	2.46477	GO:0015171 amino acid transmembrane transporter activity	http://amigo.geneontology.org/amigo/term/GO:0015171	SLC36A4 SLC6A15 SLC38A7 SLC7A6 SLC1A2 SLC38A1 SLC36A1 SLC7A10 SLC38A2 SLC7A11 SFXN1 SLC6A6 SLC6A9
0.0476851	36	344	1.64685	GO:0001227 DNA-binding transcription repressor activity RNA polymerase II-specific	http://amigo.geneontology.org/amigo/term/GO:0001227	BCL6 SNAI1 ZNF20 FOXP4 ZBTB39 HIC2 ZNF491 ZNF746 ZNF566 ZNF529 ZBTB6 SNAI2 PRDM1 KLF8 TRPS1 NR3C1 KLF12 GZF1 SKIL JDP2 NACC2 BACH1 ZNF148 ZEB2 ZBTB18 SATB1 HIVEP1 NFATC2 HOXB8 ZBTB46 POU4F2 E2F7 OVOL1 ZBTB7A NFATC3 SOX13
0.0476851	3	5	9.44195	GO:0035650 AP-1 adaptor complex binding	http://amigo.geneontology.org/amigo/term/GO:0035650	AP1AR RAB32 RAB38
0.0505872	4	10	6.29464	GO:0015180 L-alanine transmembrane transporter activity	http://amigo.geneontology.org/amigo/term/GO:0015180	SLC38A7 SLC36A1 SLC36A4 SFXN1
0.0512393	59	639	1.45299	GO:0008134 transcription factor binding	http://amigo.geneontology.org/amigo/term/GO:0008134	NCOA3 PER2 BCL10 MTDH NR4A2 NRIP1 HDAC9 CRKL KDM3A TRIP12 PPARGC1B NSD1 AR PPID ZBTB7A HIPK2 RORA PPARGC1A CAND1 PRDM13 RUNX2 SOX9 SIX1 FOXA1 TDG GATA6 RARG PTPN2 NHLH2 SETD3 SPEN PITX1 NUCKS1 EED CCNT2 SIRT1 TBL1X UBE2I HDAC5 BCL6 STAT1 NR5A2 ARID1A DNMT3A ZNF644 TAF4B MTF2 RUNX1 NFIA NEUROD1 TTC8 DACT1 MTA1 BCOR LCOR NIF3L1 TFDP1 TRAPPC2B ZMYND8
0.0516153	31	286	1.70571	GO:0008017 microtubule binding	http://amigo.geneontology.org/amigo/term/GO:0008017	EML1 REEP1 KIF16B MAPRE1 CLIP4 KIF21B EML4 REEP3 NDEL1 HOOK3 MAP6 TOGARAM1 SPAST NAV3 MAP4K4 DCX RAB11A MAP7D3 GAS2L3 BCL2L11 VPS41 DPYSL2 KATNBL1 CEP350 KIF11 GAS2 JAKMIP2 JAKMIP3 MID2 NEFM LRRK2
0.0541077	36	348	1.62792	GO:0001217 DNA-binding transcription repressor activity	http://amigo.geneontology.org/amigo/term/GO:0001217	BCL6 SNAI1 ZNF20 FOXP4 ZBTB39 HIC2 ZNF491 ZNF746 ZNF566 ZNF529 ZBTB6 SNAI2 PRDM1 KLF8 TRPS1 NR3C1 KLF12 GZF1 SKIL JDP2 NACC2 BACH1 ZNF148 ZEB2 ZBTB18 SATB1 HIVEP1 NFATC2 HOXB8 ZBTB46 SOX13 POU4F2 E2F7 OVOL1 ZBTB7A NFATC3
0.055808	12	76	2.48472	GO:0017022 myosin binding	http://amigo.geneontology.org/amigo/term/GO:0017022	LIMCH1 CALD1 ACTC1 STXBP5 DMD TRPM7 RAB27B RAB10 RAB11A RAB3D RAB14 RAB8A
0.0578121	40	400	1.57366	GO:0015631 tubulin binding	http://amigo.geneontology.org/amigo/term/GO:0015631	EML1 REEP1 KIF16B MAPRE1 NCALD CLIP4 KIF21B TTLL2 TTLL7 EML4 REEP3 NDEL1 HOOK3 MAP6 TOGARAM1 SPAST NAV3 MAP4K4 DCX RAB11A MAP7D3 GAS2L3 DIXDC1 GJA1 BCL2L11 TAOK1 LRRK2 VPS41 DPYSL2 KATNBL1 CEP350 KIF11 GAS2 JAKMIP2 UNC5C JAKMIP3 LYN MID2 PHF6 NEFM
0.0578121	65	724	1.41282	GO:0017111 nucleoside-triphosphatase activity	http://amigo.geneontology.org/amigo/term/GO:0017111	RRAGD RAB21 GNAO1 KIF16B RAB23 HBS1L GNAI2 KIF21B RAB32 RAB14 ATAD2B ATL2 GNA13 RAP2C RAB38 RAB22A RAP1B KRAS RRAS2 RHOB RAB41 CHD1 GNAQ EEF1A1 RHEBL1 CHD7 RAP2B SRPRA PFN2 ATP2B1 RAB11A RAB2A TRIM23 ABCG5 RAB8A ABCD2 RNF213 LRRK2 SPAST RAB27B NAV3 RAB10 RAB3D RASD1 ASCC3 DDX59 ARL4A ATP8A1 RAB15 ATP8B2 ATP2B2 RRAD RAB4B ARF4 ATP2A2 ARL10 ATAD5 CHD9 FIGN RGS1 RGS8 RASA1 RGS10 RGS6 GNG10
0.0578121	11	67	2.58362	GO:0097110 scaffold protein binding	http://amigo.geneontology.org/amigo/term/GO:0097110	MAP3K7 NLGN1 NCK2 CRK P2RY1 VIM DSP PDE4D PHF6 LYN GRM3
0.0616318	7	32	3.44238	GO:0070566 adenylyltransferase activity	http://amigo.geneontology.org/amigo/term/GO:0070566	PAPOLA TENT5A TENT4B TENT2 PAPOLB MOCS3 ABL1
0.0616318	22	185	1.87138	GO:1901981 phosphatidylinositol phosphate binding	http://amigo.geneontology.org/amigo/term/GO:1901981	ATG2B ZFYVE26 PICALM RUBCNL CERT1 TTPA GRAMD2A AMER1 DENND1B PIRT ARAP2 PFN2 KIF16B OSBPL8 PLEKHB2 MARK1 SNX27 ARFIP1 SNX18 SH3PXD2A TWF1 ASAP1
0.0652623	4	11	5.7224	GO:0016868 intramolecular transferase activity phosphotransferases	http://amigo.geneontology.org/amigo/term/GO:0016868	PGM3 PGM1 PGM2 PGM2L1
0.0652623	4	11	5.7224	GO:0022889 serine transmembrane transporter activity	http://amigo.geneontology.org/amigo/term/GO:0022889	SLC38A7 SFXN1 SLC38A2 SLC7A10
0.0677092	17	131	2.04215	GO:0101005 deubiquitinase activity	http://amigo.geneontology.org/amigo/term/GO:0101005	USP48 JOSD1 USP46 DESI2 USP37 OTUD6B OTUD4 USP47 YOD1 USP2 USP45 USP22 USP15 USP44 MYSM1 PSMD7 TANK
0.0690992	6	25	3.77678	GO:0005248 voltage-gated sodium channel activity	http://amigo.geneontology.org/amigo/term/GO:0005248	SCN2A SCN1A SCN3A SCN9A SCN8A HCN1
0.0706876	69	787	1.3797	GO:0016462 pyrophosphatase activity	http://amigo.geneontology.org/amigo/term/GO:0016462	RRAGD RAB21 GNAO1 KIF16B RAB23 HBS1L GNAI2 KIF21B RAB32 RAB14 ATAD2B ATL2 GNA13 RAP2C RAB38 RAB22A RAP1B KRAS RRAS2 RHOB RAB41 CHD1 GNAQ EEF1A1 DOLPP1 RHEBL1 CHD7 RAP2B SRPRA ENPP4 PFN2 ATP2B1 RAB11A RAB2A TRIM23 ABCG5 RAB8A ABCD2 RNF213 LRRK2 PLPP6 SPAST RAB27B NAV3 RAB10 RAB3D PRUNE2 RASD1 ASCC3 DDX59 ARL4A ATP8A1 RAB15 ATP8B2 ATP2B2 RRAD RAB4B ARF4 ATP2A2 ARL10 ATAD5 CHD9 FIGN RGS1 RGS8 RASA1 …
0.0737097	26	236	1.73369	GO:0000287 magnesium ion binding	http://amigo.geneontology.org/amigo/term/GO:0000287	GCLC EYA2 ME1 PGM1 ABL1 CILK1 MARK1 IDH1 TDG ABL2 SIK3 MAP3K5 STK38L PGM3 MAST4 RPS6KA2 MAST3 RPS6KA5 ATP8A1 MAP3K7 ATP8B2 PGM2 SUCLG2 PGP LRRK2 PAPOLA
0.0737097	27	248	1.71326	GO:0005085 guanyl-nucleotide exchange factor activity	http://amigo.geneontology.org/amigo/term/GO:0005085	RAPGEF4 SOS1 VAV3 TRIO RAPGEF2 DOCK7 MCF2L DOCK4 RALGPS1 RASGEF1B RGL1 RALGDS RASGEF1A ALS2 SBF1 C9orf72 WDR41 DENND4A DENND1B ARHGEF6 PSD3 ARHGEF3 FGD6 ECT2L ITSN1 GNA13 ARF4
0.0737097	69	790	1.37446	GO:0016817 hydrolase activity acting on acid anhydrides	http://amigo.geneontology.org/amigo/term/GO:0016817	RRAGD RAB21 GNAO1 KIF16B RAB23 HBS1L GNAI2 KIF21B RAB32 RAB14 ATAD2B ATL2 GNA13 RAP2C RAB38 RAB22A RAP1B KRAS RRAS2 RHOB RAB41 CHD1 GNAQ EEF1A1 DOLPP1 RHEBL1 CHD7 RAP2B SRPRA ENPP4 PFN2 ATP2B1 RAB11A RAB2A TRIM23 ABCG5 RAB8A ABCD2 RNF213 LRRK2 PLPP6 SPAST RAB27B NAV3 RAB10 RAB3D PRUNE2 RASD1 ASCC3 DDX59 ARL4A ATP8A1 RAB15 ATP8B2 ATP2B2 RRAD RAB4B ARF4 ATP2A2 ARL10 ATAD5 CHD9 FIGN RGS1 RGS8 RASA1 …
0.0737097	69	790	1.37446	GO:0016818 hydrolase activity acting on acid anhydrides in phosphorus-containing anhydrides	http://amigo.geneontology.org/amigo/term/GO:0016818	RRAGD RAB21 GNAO1 KIF16B RAB23 HBS1L GNAI2 KIF21B RAB32 RAB14 ATAD2B ATL2 GNA13 RAP2C RAB38 RAB22A RAP1B KRAS RRAS2 RHOB RAB41 CHD1 GNAQ EEF1A1 DOLPP1 RHEBL1 CHD7 RAP2B SRPRA ENPP4 PFN2 ATP2B1 RAB11A RAB2A TRIM23 ABCG5 RAB8A ABCD2 RNF213 LRRK2 PLPP6 SPAST RAB27B NAV3 RAB10 RAB3D PRUNE2 RASD1 ASCC3 DDX59 ARL4A ATP8A1 RAB15 ATP8B2 ATP2B2 RRAD RAB4B ARF4 ATP2A2 ARL10 ATAD5 CHD9 FIGN RGS1 RGS8 RASA1 …
0.0783862	16	123	2.04704	GO:0004843 cysteine-type deubiquitinase activity	http://amigo.geneontology.org/amigo/term/GO:0004843	USP48 JOSD1 USP46 USP37 OTUD6B OTUD4 USP47 YOD1 USP2 DESI2 USP45 USP22 USP15 USP44 MYSM1 TANK
0.0798896	9	52	2.72364	GO:0043539 protein serine/threonine kinase activator activity	http://amigo.geneontology.org/amigo/term/GO:0043539	DBF4 CCNT2 CCNK CCNY PARP16 ALS2 MAP3K13 MAP3K12 TAOK1
0.0800449	8	43	2.92774	GO:0003925 G protein activity	http://amigo.geneontology.org/amigo/term/GO:0003925	RAB27B RAB10 RAB11A RAP2C RAP1B KRAS RAB4B RAP2B
0.0804501	13	92	2.22365	GO:0008013 beta-catenin binding	http://amigo.geneontology.org/amigo/term/GO:0008013	BCL9 AMER1 DACT1 AR RORA SOX9 MED12L CD2AP TBL1X GJA1 CTNND2 TBL1XR1 NR4A2
0.0804501	4	12	5.24553	GO:0015165 pyrimidine nucleotide-sugar transmembrane transporter activity	http://amigo.geneontology.org/amigo/term/GO:0015165	SLC35D3 SLC35B4 SLC35A5
0.0804501	4	12	5.24553	GO:0017154 semaphorin receptor activity	http://amigo.geneontology.org/amigo/term/GO:0017154	PLXNA2 PLXNA1 PLXNC1 NRP2
0.0814517	23	204	1.77422	GO:0003714 transcription corepressor activity	http://amigo.geneontology.org/amigo/term/GO:0003714	HIPK2 RCOR1 SIRT1 TBL1X MIER2 RCOR3 MIER3 IRF2BP2 TBL1XR1 NRIP1 MTA1 BCOR YAF2 SPEN SAP30 MECP2 LCOR COPS2 ZMYND8 HDAC9 NSD1 DNMT3A PAWR
0.0824727	5	19	4.14121	GO:0031690 adrenergic receptor binding	http://amigo.geneontology.org/amigo/term/GO:0031690	MAGI2 NEDD4 RAPGEF2 ADRA2A PDE4D
0.0824727	5	19	4.14121	GO:0070064 proline-rich region binding	http://amigo.geneontology.org/amigo/term/GO:0070064	GAREM1 ABL1 GIGYF2 NEDD4 ITSN1
0.0967631	15	116	2.0349	GO:0000149 SNARE binding	http://amigo.geneontology.org/amigo/term/GO:0000149	PICALM STX2 SEC24A STX12 STX16 NAPG STX17 SNAPIN SEC24D STXBP5 LRRK2 PRRT2 ABL1 PTPN2 RAB11A
0.0967631	7	36	3.05989	GO:0008376 acetylgalactosaminyltransferase activity	http://amigo.geneontology.org/amigo/term/GO:0008376	CSGALNACT1 GALNT3 GALNT1 GALNT2 GALNT13 EXTL2 GALNT7
0.0995725	3	7	6.74425	GO:0004571 mannosyl-oligosaccharide 1,2-alpha-mannosidase activity	http://amigo.geneontology.org/amigo/term/GO:0004571	EDEM3 MAN1B1 MAN1A2
0.0995725	3	7	6.74425	GO:0004723 calcium-dependent protein serine/threonine phosphatase activity	http://amigo.geneontology.org/amigo/term/GO:0004723	PPP3CB PPP3CA PPP3R1
0.0995725	3	7	6.74425	GO:0009922 fatty acid elongase activity	http://amigo.geneontology.org/amigo/term/GO:0009922	ELOVL5 ELOVL7 ELOVL2
0.0995725	33	331	1.5689	GO:0030674 protein-macromolecule adaptor activity	http://amigo.geneontology.org/amigo/term/GO:0030674	NCK2 AP4E1 CRKL CUL2 SH2B3 STX2 STX12 STX16 NAPG STX17 GAS2L3 GAS2 SUN1 CRK MAGI2 AP2A1 LRRK2 EPC1 IRS1 GRB10 KSR1 FRMD4A AP1S3 AFAP1L2 NEFL MAVS SH3RF1 TRDN PAG1 G3BP2 MPP7 EPB41L3 SORBS2
0.0995725	6	28	3.37213	GO:0035925 mRNA 3-prime-UTR AU-rich region binding	http://amigo.geneontology.org/amigo/term/GO:0035925	ZFP36L2 ELAVL4 MEX3D TIA1 CPEB3 CPEB2
0.0995725	3	7	6.74425	GO:0102756 very-long-chain 3-ketoacyl-CoA synthase activity	http://amigo.geneontology.org/amigo/term/GO:0102756	ELOVL5 ELOVL7 ELOVL2
0.109012	38	398	1.50249	GO:0060090 molecular adaptor activity	http://amigo.geneontology.org/amigo/term/GO:0060090	NCK2 DLGAP4 AP4E1 CRKL CUL2 SH2B3 STX2 STX12 STX16 NAPG STX17 GAS2L3 GAS2 SUN1 CRK DLGAP1 MAGI2 AP2A1 ITSN1 LRRK2 EPC1 MPP7 OTUD4 IRS1 MAGI3 GRB10 KSR1 FRMD4A AP1S3 AFAP1L2 NEFL MAVS SH3RF1 TRDN PAG1 G3BP2 EPB41L3 SORBS2
0.11032	9	56	2.52909	GO:0005080 protein kinase C binding	http://amigo.geneontology.org/amigo/term/GO:0005080	TDG ITGB3 HDAC9 DSP ABL1 HDAC5 DACT1 IRS1 GRK5
0.110986	10	66	2.38433	GO:0042054 histone methyltransferase activity	http://amigo.geneontology.org/amigo/term/GO:0042054	KMT2A KMT2C SUV39H2 NSD1 SETD3 EED SETD7 WDR82 PRDM13 SETD5
0.113591	6	29	3.25585	GO:0005112 Notch binding	http://amigo.geneontology.org/amigo/term/GO:0005112	DLL4 TCIM JAG2 AAK1 NOTCH1 CCN3
0.114499	5	21	3.74681	GO:0004653 polypeptide N-acetylgalactosaminyltransferase activity	http://amigo.geneontology.org/amigo/term/GO:0004653	GALNT3 GALNT1 GALNT2 GALNT13 GALNT7
0.11481	47	518	1.42784	GO:0140297 DNA-binding transcription factor binding	http://amigo.geneontology.org/amigo/term/GO:0140297	NCOA3 BCL10 MTDH NR4A2 NRIP1 HDAC9 CRKL KDM3A TRIP12 PPARGC1B NSD1 ZBTB7A HIPK2 PPARGC1A PRDM13 RUNX2 SOX9 TDG GATA6 RARG PTPN2 NHLH2 SETD3 SPEN PITX1 NUCKS1 SIRT1 TBL1X HDAC5 BCL6 STAT1 ARID1A DNMT3A TAF4B RUNX1 NFIA NEUROD1 TTC8 DACT1 AR MTA1 BCOR LCOR NIF3L1 TFDP1 ZMYND8 PPID
0.126029	53	601	1.38775	GO:0008047 enzyme activator activity	http://amigo.geneontology.org/amigo/term/GO:0008047	RASA1 DBF4 EVI5 CCNT2 SMAP2 CCNK SEC23A SH3PXD2A CCNY SMAP1 TBC1D15 ARHGAP29 PARP16 BCL10 ARHGAP26 RABGAP1L RANBP2 ASAP1 AZIN1 GNAQ STXBP5 TBC1D2B TBC1D10B RALGAPB ELMOD2 ALS2 RGS1 RAPGEF2 ACAP2 RGS8 RGS10 AFAP1L2 RGS6 LRRK2 NF1 ARAP2 MAP3K13 DOCK4 FAM13A MAP3K12 RASA2 SRGAP3 GM2A EED TANK TAOK1 ARHGEF6 NRG3 TRIM23 SOS1 ERRFI1 VAV3 GRM5
0.126289	2	3	10.4911	GO:0004352 glutamate dehydrogenase (NAD+) activity	http://amigo.geneontology.org/amigo/term/GO:0004352	GLUD1 GLUD2
0.126289	2	3	10.4911	GO:0004353 glutamate dehydrogenase [NAD(P)+] activity	http://amigo.geneontology.org/amigo/term/GO:0004353	GLUD1 GLUD2
0.126289	2	3	10.4911	GO:0004354 glutamate dehydrogenase (NADP+) activity	http://amigo.geneontology.org/amigo/term/GO:0004354	GLUD1 GLUD2
0.126289	2	3	10.4911	GO:0008427 calcium-dependent protein kinase inhibitor activity	http://amigo.geneontology.org/amigo/term/GO:0008427	CAMK2N1 CAMK2N2
0.126289	2	3	10.4911	GO:0010858 calcium-dependent protein kinase regulator activity	http://amigo.geneontology.org/amigo/term/GO:0010858	CAMK2N1 CAMK2N2
0.126289	3	8	5.90122	GO:0015186 L-glutamine transmembrane transporter activity	http://amigo.geneontology.org/amigo/term/GO:0015186	SLC38A7 SLC38A1 SLC38A2
0.126289	2	3	10.4911	GO:0016639 oxidoreductase activity acting on the CH-NH2 group of donors NAD or NADP as acceptor	http://amigo.geneontology.org/amigo/term/GO:0016639	GLUD1 GLUD2
0.126289	8	49	2.56924	GO:0018024 histone-lysine N-methyltransferase activity	http://amigo.geneontology.org/amigo/term/GO:0018024	KMT2A KMT2C SUV39H2 NSD1 SETD3 SETD7 WDR82 SETD5
0.126289	17	145	1.84498	GO:0019783 ubiquitin-like protein peptidase activity	http://amigo.geneontology.org/amigo/term/GO:0019783	USP48 JOSD1 USP46 DESI2 USP37 OTUD6B OTUD4 USP47 YOD1 USP2 USP45 USP22 USP15 USP44 MYSM1 PSMD7 TANK
0.126289	3	8	5.90122	GO:0019871 sodium channel inhibitor activity	http://amigo.geneontology.org/amigo/term/GO:0019871	NEDD4L NEDD4 CAMK2D
0.126289	2	3	10.4911	GO:0019961 interferon binding	http://amigo.geneontology.org/amigo/term/GO:0019961	KLHL20 IFNAR2
0.126289	10	68	2.3142	GO:0030145 manganese ion binding	http://amigo.geneontology.org/amigo/term/GO:0030145	ME1 ABL1 GALNT3 LARGE1 GALNT1 ABL2 GALNT2 MGAT2 EXTL2 PAPOLA
0.126289	2	3	10.4911	GO:0035651 AP-3 adaptor complex binding	http://amigo.geneontology.org/amigo/term/GO:0035651	RAB32 RAB38
0.126289	6	30	3.14732	GO:0043548 phosphatidylinositol 3-kinase binding	http://amigo.geneontology.org/amigo/term/GO:0043548	PTPN13 IRS1 IRS2 PIK3R2 PDGFRB BECN1
0.126289	2	3	10.4911	GO:0047237 glucuronylgalactosylproteoglycan 4-beta-N-acetylgalactosaminyltransferase activity	http://amigo.geneontology.org/amigo/term/GO:0047237	CSGALNACT1 EXTL2
0.126289	36	381	1.48692	GO:0061629 RNA polymerase II-specific DNA-binding transcription factor binding	http://amigo.geneontology.org/amigo/term/GO:0061629	NCOA3 BCL10 MTDH NR4A2 NRIP1 HDAC9 CRKL KDM3A TRIP12 PPARGC1B NSD1 ZBTB7A HIPK2 PPARGC1A PRDM13 GATA6 RARG PTPN2 NHLH2 SETD3 SPEN PITX1 SIRT1 HDAC5 STAT1 ARID1A DNMT3A TAF4B NEUROD1 TTC8 DACT1 AR MTA1 LCOR NIF3L1 PPID
0.126289	6	30	3.14732	GO:0070717 poly-purine tract binding	http://amigo.geneontology.org/amigo/term/GO:0070717	ATXN1 PNPT1 LARP4 ELAVL4 SYNCRIP TIA1
0.126289	2	3	10.4911	GO:1905056 P-type calcium transporter activity involved in regulation of presynaptic cytosolic calcium ion concentration	http://amigo.geneontology.org/amigo/term/GO:1905056	ATP2B1 ATP2B2
0.130603	6	31	3.04579	GO:0005343 organic acid:sodium symporter activity	http://amigo.geneontology.org/amigo/term/GO:0005343	SLC6A15 SLC1A2 SLC6A6 SLC38A2 SLC6A9 SLC38A1
0.130603	27	268	1.5854	GO:0042393 histone binding	http://amigo.geneontology.org/amigo/term/GO:0042393	SCML1 RSF1 KMT2C SCML2 ATAD2B MTF2 CHD1 L3MBTL4 PHF6 MYSM1 CHD7 CBX2 NAP1L3 NAP1L2 BRD1 ZMYND8 TBL1X KMT2A USP15 PHIP RNF168 TBL1XR1 JARID2 SIRT1 STAT1 TNKS PHF13
0.132378	18	159	1.7815	GO:0004713 protein tyrosine kinase activity	http://amigo.geneontology.org/amigo/term/GO:0004713	ABL1 FRK YES1 LYN HIPK2 PDGFRB EPHB2 ABL2 RPS6KA5 CHKA TTBK1 TTN NRP2 DSTYK CAMKK2 EFNA3 ROR1 IGF2R
0.133066	4	15	4.19642	GO:0046965 nuclear retinoid X receptor binding	http://amigo.geneontology.org/amigo/term/GO:0046965	NRIP1 RARG NSD1 NR4A2
0.135077	8	50	2.51785	GO:0120013 lipid transfer activity	http://amigo.geneontology.org/amigo/term/GO:0120013	PITPNM2 CERT1 TTPA PITPNB ATG2B OSBPL8 MTTP ABCG5
0.136822	22	208	1.66445	GO:0005516 calmodulin binding	http://amigo.geneontology.org/amigo/term/GO:0005516	SPA17 PPP3CB PPP3CA CAMK2D CAMK4 ATP2B2 IQCB1 ATP2B1 CAMKK2 CTH CALD1 MYH10 TTN EEF1A1 EPB41 RRAD MAP6 MYO5A CEACAM1 EEA1 PPP3R1 RGS1
0.136822	5	23	3.421	GO:0008093 cytoskeletal anchor activity	http://amigo.geneontology.org/amigo/term/GO:0008093	GAS2L3 GAS2 NCK2 EPB41L3 SORBS2
0.148241	8	51	2.46848	GO:0030159 signaling receptor complex adaptor activity	http://amigo.geneontology.org/amigo/term/GO:0030159	SH2B3 MAGI2 LRRK2 IRS1 GRB10 CRK NCK2 G3BP2
0.156139	3	9	5.24553	GO:0000099 sulfur amino acid transmembrane transporter activity	http://amigo.geneontology.org/amigo/term/GO:0000099	SLC38A7 SLC1A2 SLC7A11
0.156139	7	42	2.62276	GO:0001223 transcription coactivator binding	http://amigo.geneontology.org/amigo/term/GO:0001223	AR RORA SIX1 GATA6 CCNT2 STAT1 RUNX1
0.156139	3	9	5.24553	GO:0005127 ciliary neurotrophic factor receptor binding	http://amigo.geneontology.org/amigo/term/GO:0005127	PRLR LIFR CLCF1
0.156139	3	9	5.24553	GO:0005388 P-type calcium transporter activity	http://amigo.geneontology.org/amigo/term/GO:0005388	ATP2B1 ATP2B2 ATP2A2
0.156139	3	9	5.24553	GO:0015924 mannosyl-oligosaccharide mannosidase activity	http://amigo.geneontology.org/amigo/term/GO:0015924	EDEM3 MAN1B1 MAN1A2
0.156139	4	16	3.93415	GO:0016307 phosphatidylinositol phosphate kinase activity	http://amigo.geneontology.org/amigo/term/GO:0016307	PIK3CB PIP5K1B PIP4K2A PIK3CD
0.156139	3	9	5.24553	GO:0052812 phosphatidylinositol-3,4-bisphosphate 5-kinase activity	http://amigo.geneontology.org/amigo/term/GO:0052812	PIK3CB PIK3CD PIP5K1B
0.156139	3	9	5.24553	GO:0120016 sphingolipid transfer activity	http://amigo.geneontology.org/amigo/term/GO:0120016	CERT1 MTTP PITPNB
0.158278	6	33	2.8612	GO:0008200 ion channel inhibitor activity	http://amigo.geneontology.org/amigo/term/GO:0008200	NEDD4L NEDD4 WNK3 CAMK2D RASA1 KCNMB2
0.162833	22	213	1.62538	GO:0016758 hexosyltransferase activity	http://amigo.geneontology.org/amigo/term/GO:0016758	ALG6 B4GALT6 B4GALT4 LARGE1 ALG10 CSGALNACT1 B4GALT5 STT3B PIGA MGAT2 DPY19L1 ALG10B B3GNT5 POGLUT3 DPY19L3 GALNT3 GALNT1 GALNT2 GALNT13 EXTL2 GALNT7 UGT8
0.171009	8	53	2.37533	GO:0015932 nucleobase-containing compound transmembrane transporter activity	http://amigo.geneontology.org/amigo/term/GO:0015932	SLC25A36 SLC35C1 SLC35D3 SLC28A3 SLC29A3 SLC35B4 SLC35A5
0.178501	6	34	2.77705	GO:0016248 channel inhibitor activity	http://amigo.geneontology.org/amigo/term/GO:0016248	NEDD4L NEDD4 WNK3 CAMK2D RASA1 KCNMB2
0.186072	4	17	3.70273	GO:0046935 1-phosphatidylinositol-3-kinase regulator activity	http://amigo.geneontology.org/amigo/term/GO:0046935	PIK3R2 SOCS6 SOCS3 SOCS1
0.188344	3	10	4.72098	GO:0004935 adrenergic receptor activity	http://amigo.geneontology.org/amigo/term/GO:0004935	ADRA2A ADRB2 ADRA1D
0.188344	2	4	7.86829	GO:0004949 cannabinoid receptor activity	http://amigo.geneontology.org/amigo/term/GO:0004949	CNR1 ADGRF1
0.188344	2	4	7.86829	GO:0005368 taurine transmembrane transporter activity	http://amigo.geneontology.org/amigo/term/GO:0005368	SLC6A6 SLC36A1
0.188344	17	157	1.70396	GO:0008194 UDP-glycosyltransferase activity	http://amigo.geneontology.org/amigo/term/GO:0008194	B4GALT6 LARGE1 CSGALNACT1 GXYLT1 B4GALT5 PIGA MGAT2 B3GNT5 GALNT3 B4GALT4 GALNT1 GALNT2 GALNT13 EXTL2 POGLUT3 GALNT7 UGT8
0.188344	76	947	1.26292	GO:0008270 zinc ion binding	http://amigo.geneontology.org/amigo/term/GO:0008270	SEC24A SEC24D TIMP2 GLI2 SEC23A ZMYND8 SAMHD1 KMT2A IDE TET1 ESCO1 SUV39H2 TAB3 RCHY1 NSD1 TNKS ZDHHC20 DBF4 TLL1 RORA RARB MID2 TUT7 BRAP MAP3K1 TLL2 TRIM9 MIB1 ZFAND1 TRPS1 ZFAND5 VAT1 NR3C1 TRIM23 SRSF7 NR5A2 USP45 USP22 RTN4IP1 GATA5 TRAF3 LIN28A USP44 ZCRB1 PRICKLE1 ZCCHC14 GATA6 RNF165 ZCCHC2 NR6A1 NR4A2 TRIP12 MMP21 L3MBTL4 CA10 ZSWIM5 ADAMTS9 ZCCHC24 ZMAT1 AR ZNF318 VAT1L RARG BNC2 LIN28B…
0.188344	2	4	7.86829	GO:0009019 tRNA (guanine-N1-)-methyltransferase activity	http://amigo.geneontology.org/amigo/term/GO:0009019	TRMT5 TRMT10C
0.188344	3	10	4.72098	GO:0019870 potassium channel inhibitor activity	http://amigo.geneontology.org/amigo/term/GO:0019870	WNK3 NEDD4L RASA1
0.188344	2	4	7.86829	GO:0031697 beta-1 adrenergic receptor binding	http://amigo.geneontology.org/amigo/term/GO:0031697	MAGI2 RAPGEF2
0.188344	2	4	7.86829	GO:0042959 alkanesulfonate transmembrane transporter activity	http://amigo.geneontology.org/amigo/term/GO:0042959	SLC6A6 SLC36A1
0.188344	2	4	7.86829	GO:0043398 HLH domain binding	http://amigo.geneontology.org/amigo/term/GO:0043398	UBE2I SIRT1
0.188344	2	4	7.86829	GO:0052723 inositol hexakisphosphate 1-kinase activity	http://amigo.geneontology.org/amigo/term/GO:0052723	PPIP5K2 IP6K3
0.188344	2	4	7.86829	GO:0052724 inositol hexakisphosphate 3-kinase activity	http://amigo.geneontology.org/amigo/term/GO:0052724	PPIP5K2 IP6K3
0.188344	3	10	4.72098	GO:0052813 phosphatidylinositol bisphosphate kinase activity	http://amigo.geneontology.org/amigo/term/GO:0052813	PIK3CB PIK3CD PIP5K1B
0.188344	2	4	7.86829	GO:0061649 ubiquitin modification-dependent histone binding	http://amigo.geneontology.org/amigo/term/GO:0061649	USP15 JARID2
0.188344	2	4	7.86829	GO:0099635 voltage-gated calcium channel activity involved in positive regulation of presynaptic cytosolic calcium levels	http://amigo.geneontology.org/amigo/term/GO:0099635	CNR1 CACNB2
0.188344	2	4	7.86829	GO:1902945 metalloendopeptidase activity involved in amyloid precursor protein catabolic process	http://amigo.geneontology.org/amigo/term/GO:1902945	ADAM10 ADAM19
0.194428	9	66	2.1459	GO:0016279 protein-lysine N-methyltransferase activity	http://amigo.geneontology.org/amigo/term/GO:0016279	KMT2A KMT2C VCPKMT SUV39H2 NSD1 SETD3 SETD7 WDR82 SETD5
0.194428	106	1379	1.20963	GO:0030234 enzyme regulator activity	http://amigo.geneontology.org/amigo/term/GO:0030234	RAPGEF4 SOS1 VAV3 RASA1 DBF4 TIMP2 TRIO PPP1R12A EVI5 CCNT2 SMAP2 CCNK EIF5 GSKIP SEC23A PIK3R2 TFPI2 SERPINE1 SH3PXD2A CCNY RAPGEF2 SMAP1 DOCK7 RARRES1 TBC1D15 MCF2L DOCK4 CCNA1 CCNJL RALGPS1 PPP2R1B ARHGAP29 PARP16 RASGEF1B BCL10 RGL1 ARHGAP26 RABGAP1L RANBP2 ASAP1 AZIN1 GNAQ RALGDS CAMK2N1 CAMK2N2 STXBP5 TBC1D2B TBC1D10B RALGAPB SOCS6 CCNE2 ELMOD2 PPP1R2 SOCS3 SOCS1 PPP1R14C RASGEF1A ALS2 RGS1…
0.197275	4	18	3.49702	GO:0000900 mRNA regulatory element binding translation repressor activity	http://amigo.geneontology.org/amigo/term/GO:0000900	CPEB3 CPEB4 CPEB2 CELF4
0.197275	4	18	3.49702	GO:0008525 phosphatidylcholine transporter activity	http://amigo.geneontology.org/amigo/term/GO:0008525	PITPNM2 PITPNB MTTP ATP8B2
0.197275	28	297	1.48358	GO:0016757 glycosyltransferase activity	http://amigo.geneontology.org/amigo/term/GO:0016757	ALG6 ST8SIA1 ST8SIA4 B4GALT6 B4GALT4 LARGE1 PARP16 ALG10 ST6GAL2 CSGALNACT1 GXYLT1 B4GALT5 STT3B PIGA MGAT2 TNKS DPY19L1 ALG10B B3GNT5 POGLUT3 DPY19L3 GALNT3 GALNT1 GALNT2 GALNT13 EXTL2 GALNT7 UGT8
0.197275	6	36	2.62276	GO:0036002 pre-mRNA binding	http://amigo.geneontology.org/amigo/term/GO:0036002	CELF4 ELAVL4 HNRNPA2B1 SOX9 CELF3 CELF5
0.197275	4	18	3.49702	GO:0042800 histone methyltransferase activity (H3-K4 specific)	http://amigo.geneontology.org/amigo/term/GO:0042800	KMT2A KMT2C SETD3 WDR82
0.197275	15	135	1.74851	GO:0042826 histone deacetylase binding	http://amigo.geneontology.org/amigo/term/GO:0042826	PRDM1 UHRF1BP1 MIER2 MIER3 PHF6 MTA1 HDAC9 ANKRA2 NRIP1 MAPK8 HDAC5 NACC2 DACT1 BCOR LCOR
0.197275	4	18	3.49702	GO:0052742 phosphatidylinositol kinase activity	http://amigo.geneontology.org/amigo/term/GO:0052742	PI4K2B PIK3CB PIK3CD PIP5K1B
0.197275	6	36	2.62276	GO:0140658 ATP-dependent chromatin remodeler activity	http://amigo.geneontology.org/amigo/term/GO:0140658	CHD1 CHD7 RSF1 CECR2 ZRANB3 CHD9
