# Supplementary material for: Identification of miR-30c-5p microRNA in Serum as a Candidate Biomarker to Diagnose Endometriosis
Source: Int J Mol Sci. 2024 Feb 3;25(3):1853. doi: 10.3390/ijms25031853 (PMC10855247; doi:10.3390/ijms25031853)
Supplement: Supplementary file 1 [file ijms-25-01853-s001.zip › Supplementary_Table_S5.xlsx]

## Sheet: enrichment_all
Enrichment FDR	nGenes	Pathway Genes	Fold Enrichment	Pathway	URL	Genes
2.17437e-05	32	181	2.76802	Axon guidance	http://www.genome.jp/kegg-bin/show_pathway?hsa04360	PIK3CB NCK2 NFATC3 SEMA3A PLXNA2 SSH1 SEMA6A DPYSL2 ABL1 NFATC2 FZD3 PIK3R2 PPP3CB GNAI2 PLXNA1 PLCG1 EPHB2 KRAS SEMA6D PPP3CA SSH2 EFNA3 CAMK2D RASA1 UNC5D NTNG1 CFL2 SEMA6B PIK3CD UNC5C SRGAP3 PPP3R1
2.17437e-05	30	161	2.91738	MicroRNAs in cancer	http://www.genome.jp/kegg-bin/show_pathway?hsa05206	CYP24A1 VIM PIK3CB SIRT1 ABL1 CRKL RPS6KA5 UBE2I FZD3 PIK3R2 E2F3 PDGFRB SOS1 DNMT3A PLCG1 SOX4 KRAS EFNA3 NOTCH1 BCL2L11 CRK DDIT4 IRS1 ZEB2 PIK3CD CCNE2 SOCS1 IRS2 MDM4 ITGB3
0.00307952	23	141	2.55391	Autophagy	http://www.genome.jp/kegg-bin/show_pathway?hsa04140	RRAGD PIK3CB ATG5 ATG2B PIK3R2 MAPK8 CAMKK2 BECN1 KRAS RRAS2 MAP3K7 TANK STX17 ATG12 C9orf72 NRBF2 PRKAA2 WDR41 RAB8A DDIT4 IRS1 PIK3CD IRS2
0.00317636	16	84	2.98221	ErbB signaling pathway	http://www.genome.jp/kegg-bin/show_pathway?hsa04012	PIK3CB NCK2 ARAF ABL1 CRKL PIK3R2 MAPK8 CBLB SOS1 PLCG1 KRAS ABL2 CAMK2D CRK PIK3CD NRG3
0.00317636	14	67	3.27153	Long-term potentiation	http://www.genome.jp/kegg-bin/show_pathway?hsa04720	RPS6KA2 ARAF PLCB4 PPP3CB GRIA2 RAP1B KRAS PPP3CA CAMK2D CAMK4 GNAQ GRM5 GRIN2A PPP3R1
0.00317636	20	119	2.63136	Neurotrophin signaling pathway	http://www.genome.jp/kegg-bin/show_pathway?hsa04722	PIK3CB RPS6KA2 MAP3K1 ABL1 CRKL RPS6KA5 PIK3R2 MAPK8 SH2B3 SOS1 PLCG1 RAP1B KRAS CAMK2D CAMK4 CRK IRS1 PIK3CD BDNF MAP3K5
0.00317636	20	119	2.63136	Growth hormone synthesis, secretion and action	http://www.genome.jp/kegg-bin/show_pathway?hsa04935	PIK3CB MAP3K1 CRKL PLCB4 PIK3R2 MAPK8 GNAI2 STAT1 SOS1 PLCG1 KRAS GNAQ CACNA1D CRK IRS1 JUNB PIK3CD SOCS3 SOCS1 IRS2
0.00557097	29	219	2.07325	CAMP signaling pathway	http://www.genome.jp/kegg-bin/show_pathway?hsa04024	PTGER3 PIK3CB PPP1R12A ATP2B1 RAPGEF4 PIK3R2 MAPK8 GLP1R PDE4D GNAI2 GCG GRIA2 SOX9 RAP1B RRAS2 VAV3 CAMK2D VIP EDNRA CAMK4 ATP2B2 CACNA1D HTR4 ADRB2 PIK3CD ATP2A2 BDNF HTR1F GRIN2A
0.00557097	21	137	2.39992	Yersinia infection	http://www.genome.jp/kegg-bin/show_pathway?hsa05135	PIK3CB RPS6KA2 NFATC3 CRKL NFATC2 PIK3R2 ACTR3C PIP5K1B MAPK8 ITGA4 WIPF1 WIPF3 PLCG1 TICAM1 VAV3 MAP3K7 GNAQ ARPC5 CRK PIK3CD MYD88
0.00750379	20	131	2.39032	FoxO signaling pathway	http://www.genome.jp/kegg-bin/show_pathway?hsa04068	PIK3CB ARAF SIRT1 PIK3R2 MAPK8 BCL6 SOS1 CAT KRAS SETD7 SKP2 ATG12 BCL2L11 FBXO32 PRKAA2 IRS1 PIK3CD FOXG1 IRS2 C8orf44-SGK3
0.00761476	17	103	2.5841	T cell receptor signaling pathway	http://www.genome.jp/kegg-bin/show_pathway?hsa04660	PIK3CB NCK2 NFATC3 NFATC2 PIK3R2 MAPK8 PPP3CB CBLB SOS1 PLCG1 KRAS VAV3 MAP3K7 PPP3CA BCL10 PIK3CD PPP3R1
0.00994528	22	156	2.20798	Cellular senescence	http://www.genome.jp/kegg-bin/show_pathway?hsa04218	PIK3CB HIPK2 NFATC3 TRPM7 SIRT1 MYBL2 NFATC2 PIK3R2 SERPINE1 PPP3CB E2F3 IL1A CCNA1 KRAS RRAS2 PPP3CA ZFP36L2 CACNA1D PPID PIK3CD CCNE2 PPP3R1
0.0165122	27	217	1.94806	Regulation of actin cytoskeleton	http://www.genome.jp/kegg-bin/show_pathway?hsa04810	PIK3CB PPP1R12A PFN2 ACTN1 ITGA8 ARAF SSH1 ITGA6 CRKL PIK3R2 ACTR3C PIP5K1B PDGFRB ITGA4 SOS1 GNA13 ARHGEF6 MYH10 KRAS RRAS2 VAV3 SSH2 PIP4K2A CFL2 CRK PIK3CD ITGB3
0.0167496	30	252	1.86388	Endocytosis	http://www.genome.jp/kegg-bin/show_pathway?hsa04144	ARAP2 NEDD4L NEDD4 CHMP2B SMAP2 RAB10 EEA1 RAB11A ACTR3C PIP5K1B SMAP1 ACAP2 CBLB WIPF1 CAPZA1 WIPF3 WWP1 RAB22A SPART WASHC4 SH3KBP1 VPS26B ASAP1 PSD3 ARPC5 RAB8A ARF4 AP2A1 IGF2R GRK5
0.0168998	26	210	1.93844	Rap1 signaling pathway	http://www.genome.jp/kegg-bin/show_pathway?hsa04015	PIK3CB PFN2 MAGI3 GNAO1 RAPGEF4 CRKL PLCB4 PIK3R2 RAPGEF2 PDGFRB GNAI2 CNR1 PLCG1 RAP1B DOCK4 KRAS VAV3 EFNA3 GNAQ RALGDS CRK P2RY1 PIK3CD GRIN2A MAGI2 ITGB3
0.0168998	22	166	2.07497	CGMP-PKG signaling pathway	http://www.genome.jp/kegg-bin/show_pathway?hsa04022	PPP1R12A ATP2B1 NFATC3 NFATC2 PLCB4 PPP3CB GNAI2 GNA13 PDE5A PPP3CA ADRA2A EDNRA GNAQ ATP2B2 CACNA1D IRS1 ADRB2 ADRA1D ATP2A2 IRS2 KCNMB2 PPP3R1
0.0168998	17	114	2.33476	Glutamatergic synapse	http://www.genome.jp/kegg-bin/show_pathway?hsa04724	GNAO1 PLCB4 PPP3CB SLC1A2 SLC38A1 GNAI2 GRIA2 SLC38A2 PPP3CA GNAQ CACNA1D GRM5 DLGAP1 GRIN2A GRM3 PPP3R1 GNG10
0.0175933	10	50	3.13132	N-Glycan biosynthesis	http://www.genome.jp/kegg-bin/show_pathway?hsa00510	ALG6 TUSC3 ALG10 ST6GAL2 STT3B DOLPP1 MGAT2 ALG10B MAN1B1 MAN1A2
0.0175933	18	126	2.23666	Osteoclast differentiation	http://www.genome.jp/kegg-bin/show_pathway?hsa04380	CALCR PIK3CB NFATC2 PIK3R2 MAPK8 PPP3CB IL1A STAT1 MAP3K7 PPP3CA CAMK4 IFNAR2 JUNB PIK3CD SOCS3 SOCS1 PPP3R1 ITGB3
0.0183178	33	294	1.75737	MAPK signaling pathway	http://www.genome.jp/kegg-bin/show_pathway?hsa04010	MAP4K4 RPS6KA2 NFATC3 MAP3K13 ARAF MAP3K1 CRKL RPS6KA5 MAPK8 PPP3CB RAPGEF2 PDGFRB IL1A SOS1 RAP1B KRAS RRAS2 MAP3K7 PPP3CA MAP3K12 EFNA3 RASA1 RASA2 CACNA1D TAOK1 CACNB2 CRK MAP3K2 MYD88 BDNF NF1 MAP3K5 PPP3R1
0.0198992	15	98	2.39642	Choline metabolism in cancer	http://www.genome.jp/kegg-bin/show_pathway?hsa05231	PIK3CB DGKH PIK3R2 PIP5K1B MAPK8 CHKA PDGFRB SOS1 PLCG1 GPCPD1 KRAS DGKZ RALGDS PIK3CD SLC22A5
0.0207277	14	89	2.46283	PD-L1 expression and PD-1 checkpoint pathway in cancer	http://www.genome.jp/kegg-bin/show_pathway?hsa05235	PIK3CB NFATC3 NFATC2 PIK3R2 PPP3CB STAT1 PLCG1 TICAM1 KRAS PPP3CA EML4 PIK3CD MYD88 PPP3R1
0.0208305	19	141	2.10975	Ubiquitin mediated proteolysis	http://www.genome.jp/kegg-bin/show_pathway?hsa04120	UBE3C NEDD4L NEDD4 MAP3K1 UBE2I UBE2R2 CUL2 UBE2D3 CBLB WWP1 SKP2 TRIP12 UBE2J2 RCHY1 UBE2F SOCS3 SOCS1 UBE2J1
0.0208305	17	120	2.21802	AMPK signaling pathway	http://www.genome.jp/kegg-bin/show_pathway?hsa04152	PIK3CB RAB10 SIRT1 RAB2A PIK3R2 PPARGC1A CAMKK2 LEPR RAB14 CCNA1 MAP3K7 PPP2R1B PRKAA2 RAB8A IRS1 PIK3CD IRS2
0.0220395	13	81	2.51279	B cell receptor signaling pathway	http://www.genome.jp/kegg-bin/show_pathway?hsa04662	PIK3CB NFATC3 NFATC2 PIK3R2 PPP3CB SOS1 KRAS VAV3 PPP3CA BCL10 PIK3CD PPP3R1 LYN
0.0262387	9	46	3.06325	Type II diabetes mellitus	http://www.genome.jp/kegg-bin/show_pathway?hsa04930	PIK3CB PIK3R2 MAPK8 CACNA1D IRS1 PIK3CD SOCS3 SOCS1 IRS2
0.0270659	21	169	1.94549	Protein processing in endoplasmic reticulum	http://www.genome.jp/kegg-bin/show_pathway?hsa04141	MBTPS2 SEC61A2 SEC23A DNAJC3 TUSC3 MAPK8 UBE2D3 SEC24A SSR3 EDEM3 RAD23B SELENOS SEC24D UBE2J2 STT3B MAN1B1 YOD1 MAP3K5 MAN1A2 UBE2J1 TXNDC5
0.0270659	21	169	1.94549	Tight junction	http://www.genome.jp/kegg-bin/show_pathway?hsa04530	NEDD4L YBX3 NEDD4 ACTN1 MAP3K1 EPB41L4B ACTR3C MAPK8 RAPGEF2 AMOTL2 RAP2C MYH10 PPP2R1B JAM2 CACNA1D RUNX1 PRKAA2 ARPC5 AMOTL1 RAB8A MAP3K5
0.0270659	15	104	2.25816	C-type lectin receptor signaling pathway	http://www.genome.jp/kegg-bin/show_pathway?hsa04625	PIK3CB NFATC3 NFATC2 PIK3R2 MAPK8 PPP3CB CBLB STAT1 KRAS RRAS2 PPP3CA KSR1 BCL10 PIK3CD PPP3R1
0.0270659	25	214	1.82904	Lipid and atherosclerosis	http://www.genome.jp/kegg-bin/show_pathway?hsa05417	BID PIK3CB NFATC3 NFATC2 PLCB4 MIB1 PIK3R2 MAPK8 PPP3CB TNFRSF10B PLCG1 RAP1B TICAM1 TRAF3 KRAS VAV3 MAP3K7 TANK PPP3CA CAMK2D PIK3CD MYD88 MAP3K5 PPP3R1 LYN
0.0326944	20	161	1.94492	Hepatitis B	http://www.genome.jp/kegg-bin/show_pathway?hsa05161	BID PIK3CB NFATC3 ARAF MAVS MAP3K1 NFATC2 PIK3R2 MAPK8 E2F3 STAT1 SOS1 TICAM1 TRAF3 CCNA1 KRAS MAP3K7 PIK3CD MYD88 CCNE2
0.0326944	12	77	2.43999	Arrhythmogenic right ventricular cardiomyopathy	http://www.genome.jp/kegg-bin/show_pathway?hsa05412	DSG2 ITGA8 ITGA6 DSP ITGA4 GJA1 CACNA1D SGCB CACNB2 ATP2A2 DMD ITGB3
0.0378921	13	89	2.28692	Longevity regulating pathway	http://www.genome.jp/kegg-bin/show_pathway?hsa04211	PIK3CB ATG5 SIRT1 PIK3R2 PPARGC1A CAMKK2 CAT KRAS CAMK4 PRKAA2 IRS1 PIK3CD IRS2
0.0378921	18	142	1.98464	Spinocerebellar ataxia	http://www.genome.jp/kegg-bin/show_pathway?hsa05017	TBPL1 PIK3CB ATG2B RORA PLCB4 PSMD7 PIK3R2 MAPK8 GRIA2 ATXN1 BECN1 NRBF2 GNAQ BEAN1 PIK3CD ATP2A2 GRIN2A MAP3K5
0.0384906	10	60	2.60943	Long-term depression	http://www.genome.jp/kegg-bin/show_pathway?hsa04730	ARAF GNAO1 PLCB4 GNAI2 GNA13 GRIA2 KRAS PPP2R1B GNAQ LYN
0.0384906	11	70	2.46032	Prolactin signaling pathway	http://www.genome.jp/kegg-bin/show_pathway?hsa04917	PIK3CB PIK3R2 MAPK8 PRLR STAT1 SOS1 KRAS SOCS6 PIK3CD SOCS3 SOCS1
0.0384906	13	90	2.26151	Hypertrophic cardiomyopathy	http://www.genome.jp/kegg-bin/show_pathway?hsa05410	ITGA8 ITGA6 ITGA4 TTN CACNA1D ACTC1 PRKAA2 SGCB CACNB2 TPM4 ATP2A2 DMD ITGB3
0.0565262	25	231	1.69444	Ras signaling pathway	http://www.genome.jp/kegg-bin/show_pathway?hsa04014	PIK3CB BRAP ABL1 PIK3R2 MAPK8 SHOC2 PDGFRB SOS1 PLA2G12A PLCG1 RAP1B KRAS RRAS2 KSR1 ABL2 RGL1 EFNA3 RASA1 RASA2 RALGDS PIK3CD BDNF GRIN2A NF1 GNG10
0.0593754	13	97	2.09831	Phosphatidylinositol signaling system	http://www.genome.jp/kegg-bin/show_pathway?hsa04070	PI4K2B INPP4A PIK3CB PLCB4 DGKH PIK3R2 PIP5K1B PLCG1 PPIP5K2 DGKZ PIP4K2A IP6K3 PIK3CD
0.0593754	13	97	2.09831	Fc gamma R-mediated phagocytosis	http://www.genome.jp/kegg-bin/show_pathway?hsa04666	PIK3CB CRKL PIK3R2 ACTR3C PIP5K1B PLCG1 VAV3 ASAP1 ARPC5 CFL2 CRK PIK3CD LYN
0.0593754	9	56	2.51624	Regulation of lipolysis in adipocytes	http://www.genome.jp/kegg-bin/show_pathway?hsa04923	ABHD5 PTGER3 PIK3CB PIK3R2 GNAI2 PLIN1 IRS1 ADRB2 PIK3CD
0.0593754	26	246	1.65476	Shigellosis	http://www.genome.jp/kegg-bin/show_pathway?hsa05131	RRAGD PIK3CB ATG5 PFN2 ACTN1 CRKL RPS6KA5 PLCB4 PIK3R2 ACTR3C MAPK8 UBE2D3 PLCG1 BECN1 MAP3K7 BCL10 ATG12 TNIP1 TAB3 ARPC5 CRK UBE2V2 PPID PIK3CD MYD88 UBE2V1
0.0593754	23	210	1.71477	Human immunodeficiency virus 1 infection	http://www.genome.jp/kegg-bin/show_pathway?hsa05170	BID PIK3CB NFATC3 GNAO1 CRKL NFATC2 SAMHD1 PIK3R2 MAPK8 PPP3CB GNAI2 PLCG1 KRAS MAP3K7 PPP3CA AP1S3 GNAQ CFL2 CRK PIK3CD MYD88 PPP3R1 GNG10
0.0593754	11	75	2.2963	Glioma	http://www.genome.jp/kegg-bin/show_pathway?hsa05214	PIK3CB ARAF PIK3R2 E2F3 PDGFRB SOS1 PLCG1 KRAS CAMK2D CAMK4 PIK3CD
0.0593754	11	76	2.26609	Chronic myeloid leukemia	http://www.genome.jp/kegg-bin/show_pathway?hsa05220	PIK3CB ARAF ABL1 CRKL PIK3R2 E2F3 SOS1 KRAS RUNX1 CRK PIK3CD
0.0639784	18	154	1.82999	Oxytocin signaling pathway	http://www.genome.jp/kegg-bin/show_pathway?hsa04921	PPP1R12A NFATC3 GNAO1 NFATC2 PLCB4 PPP3CB CAMKK2 GNAI2 KRAS PPP3CA CAMK2D CAMK4 GNAQ CACNA1D PRKAA2 CACNB2 KCNJ12 PPP3R1
0.070542	10	68	2.30244	Renal cell carcinoma	http://www.genome.jp/kegg-bin/show_pathway?hsa05211	PIK3CB ARAF CRKL PIK3R2 CUL2 SOS1 RAP1B KRAS CRK PIK3CD
0.0772628	9	59	2.38829	VEGF signaling pathway	http://www.genome.jp/kegg-bin/show_pathway?hsa04370	PIK3CB NFATC2 PIK3R2 PPP3CB PLCG1 KRAS PPP3CA PIK3CD PPP3R1
0.0837417	17	148	1.79839	Phospholipase D signaling pathway	http://www.genome.jp/kegg-bin/show_pathway?hsa04072	PIK3CB RAPGEF4 PLCB4 DGKH PIK3R2 PIP5K1B PDGFRB SOS1 GNA13 PLCG1 KRAS RRAS2 DGKZ RALGDS GRM5 PIK3CD GRM3
0.0837417	43	475	1.41733	Pathways of neurodegeneration	http://www.genome.jp/kegg-bin/show_pathway?hsa05022	ALS2 BID ATG2B ARAF CHMP2B PLCB4 PSMD7 FZD3 NEFM MAPK8 PPP3CB CSNK1A1 IL1A GRIA2 CAT PLCG1 ATXN1 BECN1 DCTN4 KRAS ACTR1A PPP3CA CAMK2D C9orf72 NRBF2 NDUFC2 GNAQ UQCRB CACNA1D UBE2J2 WDR41 RAB8A GRM5 PPID ATP2A2 BDNF GRIN2A LRRK2 NDUFA4 MAP3K5 UBE2J1 PPP3R1 NEFL
0.0851862	16	137	1.82851	Insulin signaling pathway	http://www.genome.jp/kegg-bin/show_pathway?hsa04910	PIK3CB ARAF CRKL PIK3R2 MAPK8 PPARGC1A CBLB SOS1 KRAS PRKAA2 CRK IRS1 PIK3CD SOCS3 SOCS1 IRS2
0.0935614	10	72	2.17453	Non-small cell lung cancer	http://www.genome.jp/kegg-bin/show_pathway?hsa05223	PIK3CB RARB ARAF PIK3R2 E2F3 SOS1 PLCG1 KRAS EML4 PIK3CD
0.101132	12	95	1.97767	Endocrine resistance	http://www.genome.jp/kegg-bin/show_pathway?hsa01522	PIK3CB ARAF PIK3R2 MAPK8 E2F3 SOS1 NCOA3 DLL4 KRAS NOTCH1 PIK3CD JAG2
0.103348	15	130	1.80653	Natural killer cell mediated cytotoxicity	http://www.genome.jp/kegg-bin/show_pathway?hsa04650	BID PIK3CB ARAF NFATC2 PIK3R2 PPP3CB SOS1 TNFRSF10B PLCG1 KRAS VAV3 PPP3CA IFNAR2 PIK3CD PPP3R1
0.103348	21	202	1.62767	Epstein-Barr virus infection	http://www.genome.jp/kegg-bin/show_pathway?hsa05169	BID VIM PIK3CB NEDD4 MAVS PSMD7 PIK3R2 MAPK8 E2F3 STAT1 TRAF3 CCNA1 MAP3K7 SKP2 BCL2L11 IFNAR2 SAP30 PIK3CD MYD88 CCNE2 LYN
0.103348	12	96	1.95707	Dilated cardiomyopathy	http://www.genome.jp/kegg-bin/show_pathway?hsa05414	ITGA8 ITGA6 ITGA4 TTN CACNA1D ACTC1 SGCB CACNB2 TPM4 ATP2A2 DMD ITGB3
0.104094	14	119	1.84195	Sphingolipid signaling pathway	http://www.genome.jp/kegg-bin/show_pathway?hsa04071	BID PIK3CB PLCB4 PIK3R2 MAPK8 GNAI2 GNA13 KRAS PPP2R1B GNAQ PIK3CD CERS6 SPTLC3 MAP3K5
0.107547	12	97	1.9369	Circadian entrainment	http://www.genome.jp/kegg-bin/show_pathway?hsa04713	GNAO1 RPS6KA5 PLCB4 RASD1 GNAI2 GRIA2 PER2 CAMK2D GNAQ CACNA1D GRIN2A GNG10
0.109961	15	132	1.77916	Dopaminergic synapse	http://www.genome.jp/kegg-bin/show_pathway?hsa04728	GNAO1 PLCB4 MAPK8 PPP3CB GNAI2 GRIA2 CLOCK PPP2R1B PPP3CA SCN1A CAMK2D GNAQ CACNA1D GRIN2A GNG10
0.113062	10	76	2.06008	Pancreatic cancer	http://www.genome.jp/kegg-bin/show_pathway?hsa05212	PIK3CB ARAF PIK3R2 MAPK8 E2F3 STAT1 ARHGEF6 KRAS RALGDS PIK3CD
0.117307	20	194	1.61408	Kaposi sarcoma-associated herpesvirus infection	http://www.genome.jp/kegg-bin/show_pathway?hsa05167	BID PIK3CB NFATC3 NFATC2 PIK3R2 MAPK8 PPP3CB E2F3 STAT1 PLCG1 BECN1 TICAM1 TRAF3 KRAS PPP3CA IFNAR2 PIK3CD PPP3R1 GNG10 LYN
0.12395	7	47	2.33183	Other types of O-glycan biosynthesis	http://www.genome.jp/kegg-bin/show_pathway?hsa00514	GALNT7 GALNT3 GALNT1 GALNT2 ST6GAL2 GALNT13 GXYLT1
0.12395	10	79	1.98185	EGFR tyrosine kinase inhibitor resistance	http://www.genome.jp/kegg-bin/show_pathway?hsa01521	PIK3CB ARAF PIK3R2 PDGFRB SOS1 PLCG1 KRAS BCL2L11 PIK3CD NF1
0.12395	9	68	2.0722	Fc epsilon RI signaling pathway	http://www.genome.jp/kegg-bin/show_pathway?hsa04664	PIK3CB PIK3R2 MAPK8 SOS1 PLCG1 KRAS VAV3 PIK3CD LYN
0.12395	16	148	1.6926	Retrograde endocannabinoid signaling	http://www.genome.jp/kegg-bin/show_pathway?hsa04723	RIMS1 GNAO1 PLCB4 MAPK8 GNAI2 CNR1 GRIA2 NDUFC2 GNAQ CACNA1D GABRB1 ABHD6 GRM5 GABRA5 NDUFA4 GNG10
0.12395	13	113	1.8012	Cholinergic synapse	http://www.genome.jp/kegg-bin/show_pathway?hsa04725	PIK3CB GNAO1 PLCB4 PIK3R2 GNAI2 KRAS CAMK2D CAMK4 GNAQ CACNA1D PIK3CD KCNJ12 GNG10
0.12395	12	100	1.87879	Progesterone-mediated oocyte maturation	http://www.genome.jp/kegg-bin/show_pathway?hsa04914	PIK3CB RPS6KA2 ARAF PIK3R2 MAPK8 CPEB3 CPEB4 GNAI2 CCNA1 KRAS CPEB2 PIK3CD
0.12395	33	363	1.42333	Amyotrophic lateral sclerosis	http://www.genome.jp/kegg-bin/show_pathway?hsa05014	ALS2 BID ATG2B PFN2 CHMP2B SEH1L NUP93 PSMD7 NEFM PPP3CB SLC1A2 SRSF7 GRIA2 CAT HNRNPA2B1 BECN1 DCTN4 ACTR1A PPP3CA C9orf72 NRBF2 NDUFC2 RANBP2 UQCRB WDR41 RAB8A HNRNPA3 GRIN2A NRG3 NDUFA4 MAP3K5 PPP3R1 NEFL
0.12395	12	101	1.86019	Chagas disease	http://www.genome.jp/kegg-bin/show_pathway?hsa05142	PIK3CB GNAO1 PLCB4 PIK3R2 SERPINE1 MAPK8 GNAI2 TICAM1 PPP2R1B GNAQ PIK3CD MYD88
0.12395	9	67	2.10312	Acute myeloid leukemia	http://www.genome.jp/kegg-bin/show_pathway?hsa05221	PIK3CB ARAF PIK3R2 SOS1 PER2 CCNA1 KRAS RUNX1 PIK3CD
0.124664	16	150	1.67004	Adrenergic signaling in cardiomyocytes	http://www.genome.jp/kegg-bin/show_pathway?hsa04261	ATP2B1 RAPGEF4 RPS6KA5 PLCB4 GNAI2 PPP2R1B CAMK2D GNAQ ATP2B2 CACNA1D ACTC1 CACNB2 TPM4 ADRB2 ADRA1D ATP2A2
0.124664	20	200	1.56566	Focal adhesion	http://www.genome.jp/kegg-bin/show_pathway?hsa04510	LAMC3 PIK3CB PPP1R12A ACTN1 ITGA8 ITGA6 COL9A3 CRKL PIK3R2 PIP5K1B MAPK8 PDGFRB ITGA4 SOS1 RAP1B VAV3 CRK PIK3CD THBS2 ITGB3
0.124664	17	162	1.64298	JAK-STAT signaling pathway	http://www.genome.jp/kegg-bin/show_pathway?hsa04630	PIK3CB IL21R PIK3R2 PRLR LIFR PDGFRB STAT1 SOS1 LEPR MPL IFNAR2 SOCS6 PIK3CD PTPN2 SOCS3 SOCS1 IFNLR1
0.124664	11	92	1.87198	Th1 and Th2 cell differentiation	http://www.genome.jp/kegg-bin/show_pathway?hsa04658	NFATC3 NFATC2 MAPK8 PPP3CB STAT1 PLCG1 DLL4 PPP3CA NOTCH1 JAG2 PPP3R1
0.124664	9	69	2.04216	Renin secretion	http://www.genome.jp/kegg-bin/show_pathway?hsa04924	PLCB4 PPP3CB GNAI2 PPP3CA EDNRA GNAQ CACNA1D ADRB2 PPP3R1
0.124664	9	69	2.04216	Amphetamine addiction	http://www.genome.jp/kegg-bin/show_pathway?hsa05031	SIRT1 PPP3CB GRIA2 PPP3CA CAMK2D CAMK4 CACNA1D GRIN2A PPP3R1
0.124664	15	139	1.68956	Measles	http://www.genome.jp/kegg-bin/show_pathway?hsa05162	BID PIK3CB MAVS PIK3R2 MAPK8 CBLB IL1A STAT1 TRAF3 MAP3K7 IFNAR2 RCHY1 PIK3CD MYD88 CCNE2
0.124664	22	224	1.5377	Human cytomegalovirus infection	http://www.genome.jp/kegg-bin/show_pathway?hsa05163	BID PTGER3 PIK3CB NFATC3 GNAO1 CRKL NFATC2 PLCB4 PIK3R2 PPP3CB E2F3 GNAI2 SOS1 GNA13 KRAS PPP3CA GNAQ CRK PIK3CD PPP3R1 GNG10 ITGB3
0.124664	45	530	1.32933	Pathways in cancer	http://www.genome.jp/kegg-bin/show_pathway?hsa05200	BID LAMC3 PTGER3 PIK3CB GLI2 RARB ARAF ITGA6 ABL1 CRKL RPS6KA5 PLCB4 FZD3 PIK3R2 MAPK8 CCDC6 CUL2 E2F3 PDGFRB GNAI2 STAT1 SOS1 GNA13 NCOA3 PLCG1 DLL4 TRAF3 CCNA1 KRAS EML4 CAMK2D SKP2 NOTCH1 EDNRA BCL2L11 GNAQ IFNAR2 RUNX1 RALGDS CRK AR PIK3CD CCNE2 JAG2 GNG10
0.129832	23	240	1.50042	Calcium signaling pathway	http://www.genome.jp/kegg-bin/show_pathway?hsa04020	PTGER3 ATP2B1 PLCB4 PPP3CB STIM2 PDGFRB PLCG1 PPP3CA CAMK2D EDNRA CAMK4 GNAQ ATP2B2 CACNA1D HTR4 GRM5 ADRB2 ADRA1D CYSLTR1 ATP2A2 GRIN2A TRDN PPP3R1
0.147098	5	30	2.60943	Glyoxylate and dicarboxylate metabolism	http://www.genome.jp/kegg-bin/show_pathway?hsa00630	DLD HAO1 CAT GLDC PGP
0.147098	16	155	1.61616	Non-alcoholic fatty liver disease	http://www.genome.jp/kegg-bin/show_pathway?hsa04932	BID PIK3CB PIK3R2 MAPK8 IL1A LEPR NDUFC2 BCL2L11 UQCRB PRKAA2 IRS1 PIK3CD SOCS3 IRS2 NDUFA4 MAP3K5
0.15337	9	73	1.93026	Inositol phosphate metabolism	http://www.genome.jp/kegg-bin/show_pathway?hsa00562	PI4K2B INPP4A PIK3CB PLCB4 PIP5K1B MINPP1 PLCG1 PIP4K2A PIK3CD
0.15337	12	108	1.73962	Th17 cell differentiation	http://www.genome.jp/kegg-bin/show_pathway?hsa04659	RORA NFATC3 NFATC2 IL21R MAPK8 PPP3CB STAT1 PLCG1 IRF4 PPP3CA RUNX1 PPP3R1
0.15337	12	108	1.73962	Insulin resistance	http://www.genome.jp/kegg-bin/show_pathway?hsa04931	PIK3CB RPS6KA2 PIK3R2 MAPK8 PPARGC1A PPARGC1B PRKAA2 IRS1 PIK3CD SOCS3 IRS2 OGA
0.153907	16	157	1.59558	Hepatitis C	http://www.genome.jp/kegg-bin/show_pathway?hsa05160	BID PIK3CB ARAF MAVS PIK3R2 E2F3 STAT1 SOS1 TICAM1 TRAF3 KRAS PPP2R1B IFNAR2 PIK3CD SOCS3 IFIT1
0.157003	13	121	1.68211	Thyroid hormone signaling pathway	http://www.genome.jp/kegg-bin/show_pathway?hsa04919	PIK3CB PLCB4 PIK3R2 STAT1 NCOA3 PLCG1 KRAS MED12L NOTCH1 PIK3CD ATP2A2 DIO2 ITGB3
0.157003	11	97	1.77549	Prostate cancer	http://www.genome.jp/kegg-bin/show_pathway?hsa05215	PIK3CB ARAF PIK3R2 E2F3 PDGFRB SOS1 KRAS ERG AR PIK3CD CCNE2
0.157875	8	63	1.98814	Lysine degradation	http://www.genome.jp/kegg-bin/show_pathway?hsa00310	KMT2C DLD ALDH2 KMT2A SETD7 SUV39H2 NSD1 HYKK
0.157875	17	171	1.5565	Influenza A	http://www.genome.jp/kegg-bin/show_pathway?hsa05164	BID KPNA6 PIK3CB XPO1 MAVS DNAJC3 RAB11A PIK3R2 IL1A STAT1 TNFRSF10B TICAM1 TRAF3 IFNAR2 PIK3CD MYD88 SOCS3
0.166356	8	64	1.95707	GnRH secretion	http://www.genome.jp/kegg-bin/show_pathway?hsa04929	PIK3CB PLCB4 PIK3R2 KRAS GNAQ CACNA1D HCN1 PIK3CD
0.166356	33	383	1.349	Alzheimer disease	http://www.genome.jp/kegg-bin/show_pathway?hsa05010	BID PIK3CB ATG2B ARAF PLCB4 PSMD7 FZD3 PIK3R2 MAPK8 PPP3CB CSNK1A1 IL1A IDE BECN1 KRAS ADAM10 PPP3CA NRBF2 NDUFC2 GNAQ UQCRB CACNA1D GRM5 IRS1 PPID PIK3CD ATP2A2 GRIN2A IRS2 NDUFA4 SLC39A10 MAP3K5 PPP3R1
0.188002	14	138	1.58835	Apelin signaling pathway	http://www.genome.jp/kegg-bin/show_pathway?hsa04371	PLCB4 SERPINE1 HDAC5 PPARGC1A GNAI2 GNA13 BECN1 KRAS RRAS2 CAMK4 GNAQ PRKAA2 PLIN1 GNG10
0.188002	11	101	1.70517	Pancreatic secretion	http://www.genome.jp/kegg-bin/show_pathway?hsa04972	RAB27B ATP2B1 PLCB4 RAB11A RAB3D PLA2G12A RAP1B GNAQ ATP2B2 RAB8A ATP2A2
